# Supplementary material for: Phosphoproteomic analysis reveals changes in A-Raf-related protein phosphorylation in response to Toxoplasma gondii infection in porcine macrophages
Source: Parasit Vectors. 2024 Apr 20;17:191. doi: 10.1186/s13071-024-06273-x (PMC11031963; doi:10.1186/s13071-024-06273-x)
Supplement: Supplementary file 2 — Additional file 2: Table S1. Details of DPSs and DEPPs of p3T/pho3. [file 13071_2024_6273_MOESM2_ESM.xlsx]

## Sheet: Sheet1
Table S1 Details in DPSs and DEPPs of p3T/pho3
Protein accession	Position	Amino acid	p3T/pho3 Ratio	p3T/pho3 P value	Regulated Type	Protein description	Gene name	Localization probability	Modified sequence	Modified PSMs	PSMs	Modifications	Qvality PEP	Theo. MH+ [Da]	Intensity pho3_1	Intensity pho3_2	Intensity pho3_3	Intensity p3KT_1	Intensity p3KT_2	Intensity p3KT_3	Intensity p3T_1	Intensity p3T_2	Intensity p3T_3	pho3_1	pho3_2	pho3_3	p3KT_1	p3KT_2	p3KT_3	p3T_1	p3T_2	p3T_3	Subcellular localization	KEGG KO No.	KEGG Gene	KEGG pathway	Biological Process	Cellular Component	Molecular Function	Pfam ID	Domain description	KOG category	KOG NO.	KOG description
Q9GL50	31	S	4.71474	0.0075667	Up	Metalloreductase STEAP1 OS=Sus scrofa OX=9823 GN=STEAP1 PE=2 SV=1	STEAP1	1	NLEDDYLNEDS(1.0)RENSMPK	7	10	S11	3.58317e-08	2248.91	452644	159813	381107	1.63828e+06	1.32546e+06	1.37078e+06	1.60826e+06	1.37226e+06	1.70388e+06	0.406872	0.143652	0.342569	1.47262	1.19143	1.23216	1.44563	1.23349	1.53158	plasma membrane	K14737	STEAP1; metalloreductase STEAP1 [EC:1.16.1.-]	map04978 Mineral absorption	GO:0006810 transport; GO:0051179 localization; GO:0051234 establishment of localization; GO:0055085 transmembrane transport;	GO:0005622 intracellular anatomical structure; GO:0005737 cytoplasm; GO:0005768 endosome; GO:0005886 plasma membrane; GO:0005887 integral component of plasma membrane; GO:0005911 cell-cell junction; GO:0012505 endomembrane system; GO:0016020 membrane; GO:0016021 integral component of membrane; GO:0030054 cell junction; GO:0031224 intrinsic component of membrane; GO:0031226 intrinsic component of …	GO:0005215 transporter activity; GO:0015267 channel activity; GO:0022803 passive transmembrane transporter activity; GO:0022857 transmembrane transporter activity;
Q95266	287	T	0.165243	0.000159117	Down	Calcium/calmodulin-dependent protein kinase type II subunit delta OS=Sus scrofa OX=9823 GN=CAMK2D PE=2 SV=1	CAMK2D	1	QET(1.0)VDCLK	3	3	T3	0.0187769	1072.44	1.33191e+06	894961	1226905	100403	0	88046.1	205972	188745	175997	2.52919	1.69945	2.32978	0.190657		0.167192	0.391122	0.358409	0.334202	cytoplasm	K04515	CAMK2; calcium/calmodulin-dependent protein kinase (CaM kinase) II [EC:2.7.11.17]	map04012 ErbB signaling pathway; map04020 Calcium signaling pathway; map04024 cAMP signaling pathway; map04066 HIF-1 signaling pathway; map04114 Oocyte meiosis; map04217 Necroptosis; map04261 Adrenergic signaling in cardiomyocytes; map04310 Wnt signaling pathway; map04360 Axon guidance; map04713 Circadian entrainment; map04720 Long-term potentiation; map04722 Neurotrophin signaling pathway; map04…	GO:0000003 reproduction; GO:0000082 G1/S transition of mitotic cell cycle; GO:0000165 MAPK cascade; GO:0000278 mitotic cell cycle; GO:0001558 regulation of cell growth; GO:0001666 response to hypoxia; GO:0001932 regulation of protein phosphorylation; GO:0001934 positive regulation of protein phosphorylation; GO:0002026 regulation of the force of heart contraction; GO:0002027 regulation of heart r…	GO:0005622 intracellular anatomical structure; GO:0005634 nucleus; GO:0005654 nucleoplasm; GO:0005737 cytoplasm; GO:0005783 endoplasmic reticulum; GO:0005829 cytosol; GO:0005886 plasma membrane; GO:0005911 cell-cell junction; GO:0005954 calcium- and calmodulin-dependent protein kinase complex; GO:0012505 endomembrane system; GO:0012506 vesicle membrane; GO:0014704 intercalated disc; GO:0016020 me…	GO:0003824 catalytic activity; GO:0004672 protein kinase activity; GO:0004674 protein serine/threonine kinase activity; GO:0004683 calmodulin-dependent protein kinase activity; GO:0005085 guanyl-nucleotide exchange factor activity; GO:0005488 binding; GO:0005515 protein binding; GO:0005516 calmodulin binding; GO:0008092 cytoskeletal protein binding; GO:0008200 ion channel inhibitor activity; GO:0…	PF00069; PF08332	PF00069 Protein kinase domain; PF08332 Calcium/calmodulin dependent protein kinase II association domain	T	KOG0033	Ca2+/calmodulin-dependent protein kinase, EF-Hand protein superfamily
Q95266	337	T	0.402769	0.0103335	Down	Calcium/calmodulin-dependent protein kinase type II subunit delta OS=Sus scrofa OX=9823 GN=CAMK2D PE=2 SV=1	CAMK2D	1	ESTESSNTT(1.0)IEDEDVK	35	17	T9	9.13635e-08	1863.74	6.98324e+06	3.84962e+06	6.57659e+06	515739	544162	944088	2.49221e+06	2.29635e+06	2.22344e+06	2.37836	1.31111	2.23986	0.175651	0.185331	0.321538	0.848798	0.782092	0.757262	cytoplasm	K04515	CAMK2; calcium/calmodulin-dependent protein kinase (CaM kinase) II [EC:2.7.11.17]	map04012 ErbB signaling pathway; map04020 Calcium signaling pathway; map04024 cAMP signaling pathway; map04066 HIF-1 signaling pathway; map04114 Oocyte meiosis; map04217 Necroptosis; map04261 Adrenergic signaling in cardiomyocytes; map04310 Wnt signaling pathway; map04360 Axon guidance; map04713 Circadian entrainment; map04720 Long-term potentiation; map04722 Neurotrophin signaling pathway; map04…	GO:0000003 reproduction; GO:0000082 G1/S transition of mitotic cell cycle; GO:0000165 MAPK cascade; GO:0000278 mitotic cell cycle; GO:0001558 regulation of cell growth; GO:0001666 response to hypoxia; GO:0001932 regulation of protein phosphorylation; GO:0001934 positive regulation of protein phosphorylation; GO:0002026 regulation of the force of heart contraction; GO:0002027 regulation of heart r…	GO:0005622 intracellular anatomical structure; GO:0005634 nucleus; GO:0005654 nucleoplasm; GO:0005737 cytoplasm; GO:0005783 endoplasmic reticulum; GO:0005829 cytosol; GO:0005886 plasma membrane; GO:0005911 cell-cell junction; GO:0005954 calcium- and calmodulin-dependent protein kinase complex; GO:0012505 endomembrane system; GO:0012506 vesicle membrane; GO:0014704 intercalated disc; GO:0016020 me…	GO:0003824 catalytic activity; GO:0004672 protein kinase activity; GO:0004674 protein serine/threonine kinase activity; GO:0004683 calmodulin-dependent protein kinase activity; GO:0005085 guanyl-nucleotide exchange factor activity; GO:0005488 binding; GO:0005515 protein binding; GO:0005516 calmodulin binding; GO:0008092 cytoskeletal protein binding; GO:0008200 ion channel inhibitor activity; GO:0…	PF00069; PF08332	PF00069 Protein kinase domain; PF08332 Calcium/calmodulin dependent protein kinase II association domain	T	KOG0033	Ca2+/calmodulin-dependent protein kinase, EF-Hand protein superfamily
Q95266	333	S	0.442987	0.00772194	Down	Calcium/calmodulin-dependent protein kinase type II subunit delta OS=Sus scrofa OX=9823 GN=CAMK2D PE=2 SV=1	CAMK2D	1	KPDGVKES(0.997)TES(1.0)SNTTIEDEDVK	19	33	S11	2.74401e-11	2568.06	5.99881e+06	3.67826e+06	5.01274e+06	584086	617511	1.37967e+06	2.31283e+06	1.85697e+06	2.33759e+06	2.27051	1.3922	1.89729	0.221073	0.233724	0.522198	0.875391	0.70285	0.884764	cytoplasm	K04515	CAMK2; calcium/calmodulin-dependent protein kinase (CaM kinase) II [EC:2.7.11.17]	map04012 ErbB signaling pathway; map04020 Calcium signaling pathway; map04024 cAMP signaling pathway; map04066 HIF-1 signaling pathway; map04114 Oocyte meiosis; map04217 Necroptosis; map04261 Adrenergic signaling in cardiomyocytes; map04310 Wnt signaling pathway; map04360 Axon guidance; map04713 Circadian entrainment; map04720 Long-term potentiation; map04722 Neurotrophin signaling pathway; map04…	GO:0000003 reproduction; GO:0000082 G1/S transition of mitotic cell cycle; GO:0000165 MAPK cascade; GO:0000278 mitotic cell cycle; GO:0001558 regulation of cell growth; GO:0001666 response to hypoxia; GO:0001932 regulation of protein phosphorylation; GO:0001934 positive regulation of protein phosphorylation; GO:0002026 regulation of the force of heart contraction; GO:0002027 regulation of heart r…	GO:0005622 intracellular anatomical structure; GO:0005634 nucleus; GO:0005654 nucleoplasm; GO:0005737 cytoplasm; GO:0005783 endoplasmic reticulum; GO:0005829 cytosol; GO:0005886 plasma membrane; GO:0005911 cell-cell junction; GO:0005954 calcium- and calmodulin-dependent protein kinase complex; GO:0012505 endomembrane system; GO:0012506 vesicle membrane; GO:0014704 intercalated disc; GO:0016020 me…	GO:0003824 catalytic activity; GO:0004672 protein kinase activity; GO:0004674 protein serine/threonine kinase activity; GO:0004683 calmodulin-dependent protein kinase activity; GO:0005085 guanyl-nucleotide exchange factor activity; GO:0005488 binding; GO:0005515 protein binding; GO:0005516 calmodulin binding; GO:0008092 cytoskeletal protein binding; GO:0008200 ion channel inhibitor activity; GO:0…	PF00069; PF08332	PF00069 Protein kinase domain; PF08332 Calcium/calmodulin dependent protein kinase II association domain	T	KOG0033	Ca2+/calmodulin-dependent protein kinase, EF-Hand protein superfamily
Q8MIK9	32	S	54.5161	0.000339215	Up	Protein phosphatase 1 regulatory subunit 14B OS=Sus scrofa OX=9823 GN=PPP1R14B PE=2 SV=1	PPP1R14B	1	VYFQS(1.0)PPGAAGEGPGGADDEGPVR	9	9	S5	1.79741e-09	2410.03	2.00478e+06	710442	1.84188e+06	119011992	1.2003e+08	185154800	6.38706e+07	1.00923e+08	8.36413e+07	0.026644	0.00944194	0.024479	1.5817	1.59522	2.46075	0.848855	1.3413	1.11161	cytoplasm	K17555	PPP1R14B; protein phosphatase 1 regulatory subunit 14B		GO:0002376 immune system process; GO:0006950 response to stress; GO:0006952 defense response; GO:0006955 immune response; GO:0010921 regulation of phosphatase activity; GO:0019220 regulation of phosphate metabolic process; GO:0019222 regulation of metabolic process; GO:0031323 regulation of cellular metabolic process; GO:0031399 regulation of protein modification process; GO:0032268 regulation of…		GO:0004857 enzyme inhibitor activity; GO:0019208 phosphatase regulator activity; GO:0019212 phosphatase inhibitor activity; GO:0019888 protein phosphatase regulator activity; GO:0030234 enzyme regulator activity; GO:0098772 molecular function regulator;			O	KOG0824	Predicted E3 ubiquitin ligase
Q8HZV3	34	S	8.14776	4.55328e-05	Up	Transferrin receptor protein 1 OS=Sus scrofa OX=9823 GN=TFRC PE=2 SV=1	TFRC	1	QVDGDNS(1.0)HVEMK	5	5	S7	0.00946101	1438.57	164896	128638	174397	1.74073e+06	2.01095e+06	1.79617e+06	1.42644e+06	1.1917e+06	1.19445e+06	0.150998	0.117796	0.159698	1.59402	1.84146	1.64478	1.30622	1.09126	1.09378	plasma membrane	K06503	TFRC, CD71; transferrin receptor	map04066 HIF-1 signaling pathway; map04144 Endocytosis; map04145 Phagosome; map04216 Ferroptosis; map04640 Hematopoietic cell lineage	GO:0000018 regulation of DNA recombination; GO:0000041 transition metal ion transport; GO:0001101 response to acid chemical; GO:0001666 response to hypoxia; GO:0002376 immune system process; GO:0002520 immune system development; GO:0002521 leukocyte differentiation; GO:0002526 acute inflammatory response; GO:0002573 myeloid leukocyte differentiation; GO:0002637 regulation of immunoglobulin produc…	GO:0005576 extracellular region; GO:0005615 extracellular space; GO:0005622 intracellular anatomical structure; GO:0005634 nucleus; GO:0005737 cytoplasm; GO:0005739 mitochondrion; GO:0005768 endosome; GO:0005769 early endosome; GO:0005886 plasma membrane; GO:0005887 integral component of plasma membrane; GO:0005905 clathrin-coated pit; GO:0009897 external side of plasma membrane; GO:0009986 cell …	GO:0003676 nucleic acid binding; GO:0003723 RNA binding; GO:0003725 double-stranded RNA binding; GO:0004998 transferrin receptor activity; GO:0005215 transporter activity; GO:0005381 iron ion transmembrane transporter activity; GO:0005488 binding; GO:0005515 protein binding; GO:0008324 cation transmembrane transporter activity; GO:0015075 ion transmembrane transporter activity; GO:0015318 inorgan…	PF04253	PF04253 Transferrin receptor-like dimerisation domain	OPR	KOG2195	Transferrin receptor and related proteins containing the protease-associated (PA) domain
Q767L0	106	S	0.447488	0.0130928	Down	ATP-binding cassette sub-family F member 1 OS=Sus scrofa OX=9823 GN=ABCF1 PE=3 SV=1	ABCF1	1	KLS(1.0)VPAS(1.0)DEEEEAPAPVPR	5	4	S3	1.11399e-07	2180.95	1.55563e+06	1.45669e+06	1.61948e+06	228770	0	0	744240	456600	871838	1.57061	1.47071	1.63507	0.230973			0.751405	0.460996	0.880232	nucleus	K06184	ABCF1; ATP-binding cassette, subfamily F, member 1		GO:0006412 translation; GO:0006413 translational initiation; GO:0006417 regulation of translation; GO:0006518 peptide metabolic process; GO:0006807 nitrogen compound metabolic process; GO:0006810 transport; GO:0006950 response to stress; GO:0006952 defense response; GO:0006954 inflammatory response; GO:0008152 metabolic process; GO:0009058 biosynthetic process; GO:0009059 macromolecule biosynthet…	GO:0005622 intracellular anatomical structure; GO:0005634 nucleus; GO:0005635 nuclear envelope; GO:0005654 nucleoplasm; GO:0005737 cytoplasm; GO:0005829 cytosol; GO:0005840 ribosome; GO:0005844 polysome; GO:0012505 endomembrane system; GO:0031967 organelle envelope; GO:0031974 membrane-enclosed lumen; GO:0031975 envelope; GO:0031981 nuclear lumen; GO:0032991 protein-containing complex; GO:0042788…	GO:0000166 nucleotide binding; GO:0003676 nucleic acid binding; GO:0003723 RNA binding; GO:0005488 binding; GO:0005524 ATP binding; GO:0008135 translation factor activity, RNA binding; GO:0008494 translation activator activity; GO:0017076 purine nucleotide binding; GO:0030554 adenyl nucleotide binding; GO:0032553 ribonucleotide binding; GO:0032555 purine ribonucleotide binding; GO:0032559 adenyl …	PF00005	PF00005 ABC transporter	J	KOG0066	eIF2-interacting protein ABC50 (ABC superfamily)
Q767L0	110	S	0.402109	0.00196302	Down	ATP-binding cassette sub-family F member 1 OS=Sus scrofa OX=9823 GN=ABCF1 PE=3 SV=1	ABCF1	1	KLS(1.0)VPAS(1.0)DEEEEAPAPVPR	4	4	S7	1.11399e-07	2180.95	1.55563e+06	1.3451e+06	1.45746e+06	0	0	0	609621	456600	686246	1.52746	1.32074	1.43106				0.598581	0.448331	0.673819	nucleus	K06184	ABCF1; ATP-binding cassette, subfamily F, member 1		GO:0006412 translation; GO:0006413 translational initiation; GO:0006417 regulation of translation; GO:0006518 peptide metabolic process; GO:0006807 nitrogen compound metabolic process; GO:0006810 transport; GO:0006950 response to stress; GO:0006952 defense response; GO:0006954 inflammatory response; GO:0008152 metabolic process; GO:0009058 biosynthetic process; GO:0009059 macromolecule biosynthet…	GO:0005622 intracellular anatomical structure; GO:0005634 nucleus; GO:0005635 nuclear envelope; GO:0005654 nucleoplasm; GO:0005737 cytoplasm; GO:0005829 cytosol; GO:0005840 ribosome; GO:0005844 polysome; GO:0012505 endomembrane system; GO:0031967 organelle envelope; GO:0031974 membrane-enclosed lumen; GO:0031975 envelope; GO:0031981 nuclear lumen; GO:0032991 protein-containing complex; GO:0042788…	GO:0000166 nucleotide binding; GO:0003676 nucleic acid binding; GO:0003723 RNA binding; GO:0005488 binding; GO:0005524 ATP binding; GO:0008135 translation factor activity, RNA binding; GO:0008494 translation activator activity; GO:0017076 purine nucleotide binding; GO:0030554 adenyl nucleotide binding; GO:0032553 ribonucleotide binding; GO:0032555 purine ribonucleotide binding; GO:0032559 adenyl …	PF00005	PF00005 ABC transporter	J	KOG0066	eIF2-interacting protein ABC50 (ABC superfamily)
Q767K9	313	S	4.16431	0.00479873	Up	Serine/threonine-protein phosphatase 1 regulatory subunit 10 OS=Sus scrofa OX=9823 GN=PPP1R10 PE=3 SV=1	PPP1R10	1	VLS(1.0)PTAAKPSPFEGK	3	3	S3	1.12522e-05	1608.8	97372.9	210585	203004	431224	502729	683155	611763	757821	758219	0.205917	0.445329	0.429298	0.911921	1.06313	1.44468	1.29371	1.60258	1.60342	nucleus	K17552	PPP1R10; protein phosphatase 1 regulatory subunit 10		GO:0006606 protein import into nucleus; GO:0006810 transport; GO:0006886 intracellular protein transport; GO:0006913 nucleocytoplasmic transport; GO:0007346 regulation of mitotic cell cycle; GO:0008104 protein localization; GO:0008152 metabolic process; GO:0009892 negative regulation of metabolic process; GO:0009893 positive regulation of metabolic process; GO:0010467 gene expression; GO:0010563 …	GO:0000228 nuclear chromosome; GO:0000785 chromatin; GO:0005622 intracellular anatomical structure; GO:0005634 nucleus; GO:0005654 nucleoplasm; GO:0005694 chromosome; GO:0008287 protein serine/threonine phosphatase complex; GO:0016604 nuclear body; GO:0031974 membrane-enclosed lumen; GO:0031981 nuclear lumen; GO:0032991 protein-containing complex; GO:0043226 organelle; GO:0043227 membrane-bounded…	GO:0004857 enzyme inhibitor activity; GO:0004864 protein phosphatase inhibitor activity; GO:0005488 binding; GO:0005515 protein binding; GO:0008157 protein phosphatase 1 binding; GO:0019208 phosphatase regulator activity; GO:0019212 phosphatase inhibitor activity; GO:0019888 protein phosphatase regulator activity; GO:0019899 enzyme binding; GO:0019902 phosphatase binding; GO:0019903 protein phosp…	PF08711	PF08711 TFIIS helical bundle-like domain
Q6DUB7	46	S	0.402154	0.010745	Down	Stathmin OS=Sus scrofa OX=9823 GN=STMN1 PE=2 SV=3	STMN1	1	DLS(1.0)LEEIQK	4	4	S3	0.00899653	1154.53	740675	498829	683163	0	0	81832.3	0	266360	249111	1.76353	1.1877	1.6266			0.194841		0.634198	0.59313	nucleus	K04381	STMN1; stathmin	map04010 MAPK signaling pathway	GO:0000003 reproduction; GO:0000226 microtubule cytoskeleton organization; GO:0001667 ameboidal-type cell migration; GO:0002064 epithelial cell development; GO:0002065 columnar/cuboidal epithelial cell differentiation; GO:0002066 columnar/cuboidal epithelial cell development; GO:0003006 developmental process involved in reproduction; GO:0006810 transport; GO:0006928 movement of cell or subcellula…	GO:0005622 intracellular anatomical structure; GO:0005737 cytoplasm; GO:0005856 cytoskeleton; GO:0005875 microtubule associated complex; GO:0015630 microtubule cytoskeleton; GO:0031594 neuromuscular junction; GO:0032991 protein-containing complex; GO:0042995 cell projection; GO:0043005 neuron projection; GO:0043226 organelle; GO:0043228 non-membrane-bounded organelle; GO:0043229 intracellular org…	GO:0005488 binding; GO:0005515 protein binding; GO:0008017 microtubule binding; GO:0008092 cytoskeletal protein binding; GO:0015631 tubulin binding;			R	KOG1280	Uncharacterized conserved protein containing ZZ-type Zn-finger
Q5S3G4	124	S	0.350871	0.00852322	Down	Cytochrome c oxidase subunit 5B, mitochondrial OS=Sus scrofa OX=9823 GN=COX5B PE=2 SV=1	COX5B	1	LVS(1.0)HQLAH	2	2	S3	0.00848054	984.466	1.10214e+06	588980	1.0888e+06	301687	301085	331177	306414	341920	327058	2.11532	1.13042	2.0897	0.579022	0.577866	0.635621	0.588094	0.65624	0.627716	mitochondria	K02265	COX5B; cytochrome c oxidase subunit 5b	map00190 Oxidative phosphorylation; map01100 Metabolic pathways; map04260 Cardiac muscle contraction; map04714 Thermogenesis	GO:0006091 generation of precursor metabolites and energy; GO:0006119 oxidative phosphorylation; GO:0006123 mitochondrial electron transport, cytochrome c to oxygen; GO:0006139 nucleobase-containing compound metabolic process; GO:0006163 purine nucleotide metabolic process; GO:0006164 purine nucleotide biosynthetic process; GO:0006725 cellular aromatic compound metabolic process; GO:0006753 nucle…	GO:0005622 intracellular anatomical structure; GO:0005737 cytoplasm; GO:0005739 mitochondrion; GO:0005740 mitochondrial envelope; GO:0005743 mitochondrial inner membrane; GO:0005746 mitochondrial respirasome; GO:0005751 mitochondrial respiratory chain complex IV; GO:0016020 membrane; GO:0019866 organelle inner membrane; GO:0031090 organelle membrane; GO:0031966 mitochondrial membrane; GO:0031967 …		PF01215	PF01215 Cytochrome c oxidase subunit Vb	C	KOG3352	Cytochrome c oxidase, subunit Vb/COX4
Q5FZP5	267	S	0.292253	0.0307935	Down	Secretogranin-2 OS=Sus scrofa OX=9823 GN=SCG2 PE=2 SV=1	SCG2	1	IESQTQEEVRDS(1.0)K	39	36	S12	4.67361e-07	2242.02	2.33357e+07	7.22492e+06	1.38881e+07	237073	223979	174808	3.88119e+06	4.66066e+06	4.44841e+06	3.61639	1.11966	2.15227	0.0367398	0.0347107	0.0270904	0.601478	0.722274	0.689381	extracellular	K25732	SCG2; secretogranin-2		GO:0000165 MAPK cascade; GO:0001525 angiogenesis; GO:0001568 blood vessel development; GO:0001667 ameboidal-type cell migration; GO:0001936 regulation of endothelial cell proliferation; GO:0001937 negative regulation of endothelial cell proliferation; GO:0001938 positive regulation of endothelial cell proliferation; GO:0001944 vasculature development; GO:0002376 immune system process; GO:0002790 …	GO:0005576 extracellular region; GO:0005615 extracellular space; GO:0005622 intracellular anatomical structure; GO:0005737 cytoplasm; GO:0005783 endoplasmic reticulum; GO:0005788 endoplasmic reticulum lumen; GO:0012505 endomembrane system; GO:0030141 secretory granule; GO:0031045 dense core granule; GO:0031410 cytoplasmic vesicle; GO:0031974 membrane-enclosed lumen; GO:0031982 vesicle; GO:0043226…	GO:0005102 signaling receptor binding; GO:0005125 cytokine activity; GO:0005488 binding; GO:0005515 protein binding; GO:0030545 signaling receptor regulator activity; GO:0042056 chemoattractant activity; GO:0048018 receptor ligand activity; GO:0098772 molecular function regulator;
Q5FZP5	555	S	0.232492	0.00183252	Down	Secretogranin-2 OS=Sus scrofa OX=9823 GN=SCG2 PE=2 SV=1	SCG2	0.997	LNQHSS(0.997)QETDK	3	4	S6	5.93491e-05	1366.56	548943	505161	305871	0	0	0	108440	115771	91972.4	1.96501	1.80828	1.0949				0.388172	0.414416	0.329226	extracellular	K25732	SCG2; secretogranin-2		GO:0000165 MAPK cascade; GO:0001525 angiogenesis; GO:0001568 blood vessel development; GO:0001667 ameboidal-type cell migration; GO:0001936 regulation of endothelial cell proliferation; GO:0001937 negative regulation of endothelial cell proliferation; GO:0001938 positive regulation of endothelial cell proliferation; GO:0001944 vasculature development; GO:0002376 immune system process; GO:0002790 …	GO:0005576 extracellular region; GO:0005615 extracellular space; GO:0005622 intracellular anatomical structure; GO:0005737 cytoplasm; GO:0005783 endoplasmic reticulum; GO:0005788 endoplasmic reticulum lumen; GO:0012505 endomembrane system; GO:0030141 secretory granule; GO:0031045 dense core granule; GO:0031410 cytoplasmic vesicle; GO:0031974 membrane-enclosed lumen; GO:0031982 vesicle; GO:0043226…	GO:0005102 signaling receptor binding; GO:0005125 cytokine activity; GO:0005488 binding; GO:0005515 protein binding; GO:0030545 signaling receptor regulator activity; GO:0042056 chemoattractant activity; GO:0048018 receptor ligand activity; GO:0098772 molecular function regulator;
Q5DT24	620	T	2.14753	0.000811252	Up	Cationic amino acid transporter-1 OS=Sus scrofa OX=9823 GN=SLC7A1 PE=2 SV=1	SLC7A1	1	T(1.0)PDGNLDHCK	19	19	T1	0.000792378	1236.47	903806	812851	1.07489e+06	2.22256e+06	2.29599e+06	1.90938e+06	2034042	1.90656e+06	2.05433e+06	0.534641	0.480837	0.635844	1.31474	1.35818	1.12948	1.20323	1.12782	1.21523	plasma membrane	K13863	SLC7A1, ATRC1; solute carrier family 7 (cationic amino acid transporter), member 1		GO:0003333 amino acid transmembrane transport; GO:0006810 transport; GO:0006811 ion transport; GO:0006812 cation transport; GO:0006820 anion transport; GO:0006865 amino acid transport; GO:0009966 regulation of signal transduction; GO:0010646 regulation of cell communication; GO:0015711 organic anion transport; GO:0015802 basic amino acid transport; GO:0015849 organic acid transport; GO:0023051 re…	GO:0005886 plasma membrane; GO:0005887 integral component of plasma membrane; GO:0016020 membrane; GO:0016021 integral component of membrane; GO:0031224 intrinsic component of membrane; GO:0031226 intrinsic component of plasma membrane; GO:0071944 cell periphery;	GO:0005215 transporter activity; GO:0005342 organic acid transmembrane transporter activity; GO:0008324 cation transmembrane transporter activity; GO:0008509 anion transmembrane transporter activity; GO:0008514 organic anion transmembrane transporter activity; GO:0015075 ion transmembrane transporter activity; GO:0015171 amino acid transmembrane transporter activity; GO:0015174 basic amino acid t…	PF13906	PF13906 C-terminus of AA_permease	E	KOG1286	Amino acid transporters
Q4GWZ2	43	S	0.402032	0.000595402	Down	40S ribosomal protein SA OS=Sus scrofa OX=9823 GN=RPSA PE=1 SV=3	RPSA	1	RKS(1.0)DGIYIINLK	5	5	S3	2.08554e-07	1499.8	1.03037e+06	816554	930647	155120	0	0	326800	391224	398651	1.78117	1.41155	1.60878	0.268151			0.564927	0.676294	0.689134	cytoplasm	K02998	RP-SAe, RPSA; small subunit ribosomal protein SAe	map03010 Ribosome	GO:0000028 ribosomal small subunit assembly; GO:0000184 nuclear-transcribed mRNA catabolic process, nonsense-mediated decay; GO:0000447 endonucleolytic cleavage in ITS1 to separate SSU-rRNA from 5.8S rRNA and LSU-rRNA from tricistronic rRNA transcript (SSU-rRNA, 5.8S rRNA, LSU-rRNA); GO:0000460 maturation of 5.8S rRNA; GO:0000461 endonucleolytic cleavage to generate mature 3'-end of SSU-rRNA from…	GO:0005576 extracellular region; GO:0005604 basement membrane; GO:0005622 intracellular anatomical structure; GO:0005634 nucleus; GO:0005654 nucleoplasm; GO:0005737 cytoplasm; GO:0005783 endoplasmic reticulum; GO:0005789 endoplasmic reticulum membrane; GO:0005791 rough endoplasmic reticulum; GO:0005829 cytosol; GO:0005840 ribosome; GO:0005886 plasma membrane; GO:0012505 endomembrane system; GO:00…	GO:0003735 structural constituent of ribosome; GO:0005055 laminin receptor activity; GO:0005198 structural molecule activity; GO:0005488 binding; GO:0005515 protein binding; GO:0043021 ribonucleoprotein complex binding; GO:0043022 ribosome binding; GO:0043236 laminin binding; GO:0044877 protein-containing complex binding; GO:0050840 extracellular matrix binding; GO:0098631 cell adhesion mediator …			J	KOG0830	40S ribosomal protein SA (P40)/Laminin receptor 1
Q3ZD69	414	S	0.380033	0.000234326	Down	Prelamin-A/C OS=Sus scrofa OX=9823 GN=LMNA PE=3 SV=1	LMNA	1	ASS(0.995)HSS(1.0)QTQSGGS(1.0)VTK	33	81	S13	5.31171e-09	1628.69	9.1632e+08	1.02509e+09	1.09385e+09	4.87456e+08	3.94216e+08	3.06832e+08	4.18175e+08	3.9149e+08	3.43834e+08	1.53366	1.71571	1.83078	0.815862	0.659805	0.513549	0.699906	0.655242	0.57548	nucleus	K12641	LMNA; lamin A/C	map04210 Apoptosis	GO:0000003 reproduction; GO:0000226 microtubule cytoskeleton organization; GO:0000278 mitotic cell cycle; GO:0000280 nuclear division; GO:0000910 cytokinesis; GO:0001654 eye development; GO:0001666 response to hypoxia; GO:0001745 compound eye morphogenesis; GO:0001763 morphogenesis of a branching structure; GO:0002009 morphogenesis of an epithelium; GO:0002682 regulation of immune system process;…	GO:0005622 intracellular anatomical structure; GO:0005634 nucleus; GO:0005635 nuclear envelope; GO:0005638 lamin filament; GO:0005652 nuclear lamina; GO:0005654 nucleoplasm; GO:0005737 cytoplasm; GO:0005829 cytosol; GO:0005856 cytoskeleton; GO:0005882 intermediate filament; GO:0012505 endomembrane system; GO:0016020 membrane; GO:0016363 nuclear matrix; GO:0031090 organelle membrane; GO:0031965 nu…	GO:0005102 signaling receptor binding; GO:0005198 structural molecule activity; GO:0005488 binding; GO:0005515 protein binding; GO:0008157 protein phosphatase 1 binding; GO:0019899 enzyme binding; GO:0019902 phosphatase binding; GO:0019903 protein phosphatase binding; GO:0042393 histone binding; GO:0042802 identical protein binding;	PF00932	PF00932 Lamin Tail Domain	DY	KOG0977	Nuclear envelope protein lamin, intermediate filament superfamily
Q3ZD69	395	S	4.29873	0.000506144	Up	Prelamin-A/C OS=Sus scrofa OX=9823 GN=LMNA PE=3 SV=1	LMNA	0.993	LRLS(1.0)PS(1.0)PTS(0.993)QR	6	17	S9	0.0193617	1481.6	831648	674103	1.0183e+06	3.67733e+06	4.51042e+06	5093303	4.03699e+06	3.09389e+06	3.71932e+06	0.280801	0.227607	0.343822	1.24163	1.52292	1.71972	1.36306	1.04463	1.25581	nucleus	K12641	LMNA; lamin A/C	map04210 Apoptosis	GO:0000003 reproduction; GO:0000226 microtubule cytoskeleton organization; GO:0000278 mitotic cell cycle; GO:0000280 nuclear division; GO:0000910 cytokinesis; GO:0001654 eye development; GO:0001666 response to hypoxia; GO:0001745 compound eye morphogenesis; GO:0001763 morphogenesis of a branching structure; GO:0002009 morphogenesis of an epithelium; GO:0002682 regulation of immune system process;…	GO:0005622 intracellular anatomical structure; GO:0005634 nucleus; GO:0005635 nuclear envelope; GO:0005638 lamin filament; GO:0005652 nuclear lamina; GO:0005654 nucleoplasm; GO:0005737 cytoplasm; GO:0005829 cytosol; GO:0005856 cytoskeleton; GO:0005882 intermediate filament; GO:0012505 endomembrane system; GO:0016020 membrane; GO:0016363 nuclear matrix; GO:0031090 organelle membrane; GO:0031965 nu…	GO:0005102 signaling receptor binding; GO:0005198 structural molecule activity; GO:0005488 binding; GO:0005515 protein binding; GO:0008157 protein phosphatase 1 binding; GO:0019899 enzyme binding; GO:0019902 phosphatase binding; GO:0019903 protein phosphatase binding; GO:0042393 histone binding; GO:0042802 identical protein binding;	PF00932	PF00932 Lamin Tail Domain	DY	KOG0977	Nuclear envelope protein lamin, intermediate filament superfamily
Q3ZD69	404	S	2.35681	0.00830287	Up	Prelamin-A/C OS=Sus scrofa OX=9823 GN=LMNA PE=3 SV=1	LMNA	0.995	ASS(0.995)HSS(1.0)QTQSGGS(1.0)VTK	94	7	S3	0.000708911	1788.62	363723	457445	376341	1.21439e+06	1.40556e+06	1.02004e+06	1139403	1.00653e+06	676371	0.427362	0.537481	0.442187	1.42687	1.65148	1.19852	1.33876	1.18263	0.794711	nucleus	K12641	LMNA; lamin A/C	map04210 Apoptosis	GO:0000003 reproduction; GO:0000226 microtubule cytoskeleton organization; GO:0000278 mitotic cell cycle; GO:0000280 nuclear division; GO:0000910 cytokinesis; GO:0001654 eye development; GO:0001666 response to hypoxia; GO:0001745 compound eye morphogenesis; GO:0001763 morphogenesis of a branching structure; GO:0002009 morphogenesis of an epithelium; GO:0002682 regulation of immune system process;…	GO:0005622 intracellular anatomical structure; GO:0005634 nucleus; GO:0005635 nuclear envelope; GO:0005638 lamin filament; GO:0005652 nuclear lamina; GO:0005654 nucleoplasm; GO:0005737 cytoplasm; GO:0005829 cytosol; GO:0005856 cytoskeleton; GO:0005882 intermediate filament; GO:0012505 endomembrane system; GO:0016020 membrane; GO:0016363 nuclear matrix; GO:0031090 organelle membrane; GO:0031965 nu…	GO:0005102 signaling receptor binding; GO:0005198 structural molecule activity; GO:0005488 binding; GO:0005515 protein binding; GO:0008157 protein phosphatase 1 binding; GO:0019899 enzyme binding; GO:0019902 phosphatase binding; GO:0019903 protein phosphatase binding; GO:0042393 histone binding; GO:0042802 identical protein binding;	PF00932	PF00932 Lamin Tail Domain	DY	KOG0977	Nuclear envelope protein lamin, intermediate filament superfamily
Q2VJ60	748	T	2.73571	4.9011e-05	Up	E3 ubiquitin-protein ligase RNF19A OS=Sus scrofa OX=9823 GN=RNF19A PE=2 SV=1	RNF19A	0.998	TSCSHGST(0.998)DYHAR	1	2	T8	5.14589e-05	1558.57	106649	119733	117206	0	0	0	339116	297880	302961	0.498537	0.559698	0.547886				1.58522	1.39246	1.41621	plasma membrane	K11972	RNF19A; E3 ubiquitin-protein ligase RNF19A [EC:2.3.2.31]		GO:0000209 protein polyubiquitination; GO:0000226 microtubule cytoskeleton organization; GO:0006464 cellular protein modification process; GO:0006807 nitrogen compound metabolic process; GO:0006996 organelle organization; GO:0007010 cytoskeleton organization; GO:0007017 microtubule-based process; GO:0008152 metabolic process; GO:0009893 positive regulation of metabolic process; GO:0009894 regulat…	GO:0000151 ubiquitin ligase complex; GO:0005622 intracellular anatomical structure; GO:0005737 cytoplasm; GO:0005813 centrosome; GO:0005815 microtubule organizing center; GO:0005829 cytosol; GO:0005856 cytoskeleton; GO:0015630 microtubule cytoskeleton; GO:0032991 protein-containing complex; GO:0043226 organelle; GO:0043228 non-membrane-bounded organelle; GO:0043229 intracellular organelle; GO:004…	GO:0003824 catalytic activity; GO:0004842 ubiquitin-protein transferase activity; GO:0005488 binding; GO:0005515 protein binding; GO:0008134 transcription factor binding; GO:0016740 transferase activity; GO:0019787 ubiquitin-like protein transferase activity; GO:0019899 enzyme binding; GO:0031624 ubiquitin conjugating enzyme binding; GO:0044390 ubiquitin-like protein conjugating enzyme binding; G…	PF01485	PF01485 IBR domain, a half RING-finger domain	O	KOG1815	Predicted E3 ubiquitin ligase
Q2MJV8	146	T	2.9393	0.000540561	Up	Paralemmin-1 OS=Sus scrofa OX=9823 GN=PALM PE=2 SV=1	PALM	1	KAEVDLNAQQT(1.0)PVGT(1.0)PK	3	1	T15	2.96909e-06	1955.89	191736	236800	215291	603854	736188	317332	641325	532748	718326	0.41149	0.508203	0.462042	1.29595	1.57995	0.681036	1.37637	1.14334	1.54162	nucleus	K16519	AKAP2; A-kinase anchor protein 2		GO:0006996 organelle organization; GO:0007010 cytoskeleton organization; GO:0007154 cell communication; GO:0007165 signal transduction; GO:0007186 G protein-coupled receptor signaling pathway; GO:0007187 G protein-coupled receptor signaling pathway, coupled to cyclic nucleotide second messenger; GO:0007188 adenylate cyclase-modulating G protein-coupled receptor signaling pathway; GO:0007193 adeny…	GO:0005622 intracellular anatomical structure; GO:0005634 nucleus; GO:0005737 cytoplasm; GO:0005886 plasma membrane; GO:0009898 cytoplasmic side of plasma membrane; GO:0014069 postsynaptic density; GO:0016020 membrane; GO:0016323 basolateral plasma membrane; GO:0016327 apicolateral plasma membrane; GO:0030175 filopodium; GO:0030424 axon; GO:0030425 dendrite; GO:0031224 intrinsic component of memb…	GO:0001664 G protein-coupled receptor binding; GO:0005102 signaling receptor binding; GO:0005488 binding; GO:0005515 protein binding; GO:0031750 D3 dopamine receptor binding; GO:0050780 dopamine receptor binding;
Q2MJV8	142	T	2.33073	0.00429658	Up	Paralemmin-1 OS=Sus scrofa OX=9823 GN=PALM PE=2 SV=1	PALM	1	KAEVDLNAQQT(1.0)PVGT(1.0)PK	1	1	T11	2.96909e-06	1955.89	97657.5	116529	120668	317779	251561	0	230906	220234	329314	0.463753	0.553367	0.573024	1.50906	1.1946		1.09652	1.04584	1.56384	nucleus	K16519	AKAP2; A-kinase anchor protein 2		GO:0006996 organelle organization; GO:0007010 cytoskeleton organization; GO:0007154 cell communication; GO:0007165 signal transduction; GO:0007186 G protein-coupled receptor signaling pathway; GO:0007187 G protein-coupled receptor signaling pathway, coupled to cyclic nucleotide second messenger; GO:0007188 adenylate cyclase-modulating G protein-coupled receptor signaling pathway; GO:0007193 adeny…	GO:0005622 intracellular anatomical structure; GO:0005634 nucleus; GO:0005737 cytoplasm; GO:0005886 plasma membrane; GO:0009898 cytoplasmic side of plasma membrane; GO:0014069 postsynaptic density; GO:0016020 membrane; GO:0016323 basolateral plasma membrane; GO:0016327 apicolateral plasma membrane; GO:0030175 filopodium; GO:0030424 axon; GO:0030425 dendrite; GO:0031224 intrinsic component of memb…	GO:0001664 G protein-coupled receptor binding; GO:0005102 signaling receptor binding; GO:0005488 binding; GO:0005515 protein binding; GO:0031750 D3 dopamine receptor binding; GO:0050780 dopamine receptor binding;
Q2EN76	120	S	0.284007	0.00778653	Down	Nucleoside diphosphate kinase B OS=Sus scrofa OX=9823 GN=NME2 PE=2 SV=1	NME2	1	NIIHGS(1.0)DSVK	3	3	S6	0.00147545	1149.53	1991852	932227	1.71836e+06	0	0	0	474377	471655	372451	2.00491	0.938339	1.72962				0.477487	0.474747	0.374893	cytoplasm	K00940	ndk, NME; nucleoside-diphosphate kinase [EC:2.7.4.6]	map00230 Purine metabolism; map00240 Pyrimidine metabolism; map00983 Drug metabolism - other enzymes; map01100 Metabolic pathways; map01240 Biosynthesis of cofactors	GO:0001101 response to acid chemical; GO:0001678 cellular glucose homeostasis; GO:0001775 cell activation; GO:0001932 regulation of protein phosphorylation; GO:0001934 positive regulation of protein phosphorylation; GO:0002252 immune effector process; GO:0002263 cell activation involved in immune response; GO:0002274 myeloid leukocyte activation; GO:0002275 myeloid cell activation involved in imm…	GO:0001726 ruffle; GO:0005576 extracellular region; GO:0005615 extracellular space; GO:0005622 intracellular anatomical structure; GO:0005737 cytoplasm; GO:0005739 mitochondrion; GO:0005740 mitochondrial envelope; GO:0005829 cytosol; GO:0005886 plasma membrane; GO:0012505 endomembrane system; GO:0016020 membrane; GO:0030027 lamellipodium; GO:0030141 secretory granule; GO:0031090 organelle membran…	GO:0003700 DNA-binding transcription factor activity; GO:0003824 catalytic activity; GO:0004550 nucleoside diphosphate kinase activity; GO:0004672 protein kinase activity; GO:0004674 protein serine/threonine kinase activity; GO:0005488 binding; GO:0005504 fatty acid binding; GO:0005515 protein binding; GO:0008289 lipid binding; GO:0016301 kinase activity; GO:0016740 transferase activity; GO:00167…	PF00334	PF00334 Nucleoside diphosphate kinase	F	KOG0888	Nucleoside diphosphate kinase
Q2EN76	94	T	0.324403	0.00109077	Down	Nucleoside diphosphate kinase B OS=Sus scrofa OX=9823 GN=NME2 PE=2 SV=1	NME2	1	VMLGET(1.0)NPADSKPGTIR	9	8	T6	9.80768e-09	1865.88	1.72048e+06	1.27156e+06	1.48043e+06	152039	179622	161659	410450	580195	460233	2.41314	1.78349	2.07644	0.213249	0.251938	0.226743	0.575697	0.813782	0.645523	cytoplasm	K00940	ndk, NME; nucleoside-diphosphate kinase [EC:2.7.4.6]	map00230 Purine metabolism; map00240 Pyrimidine metabolism; map00983 Drug metabolism - other enzymes; map01100 Metabolic pathways; map01240 Biosynthesis of cofactors	GO:0001101 response to acid chemical; GO:0001678 cellular glucose homeostasis; GO:0001775 cell activation; GO:0001932 regulation of protein phosphorylation; GO:0001934 positive regulation of protein phosphorylation; GO:0002252 immune effector process; GO:0002263 cell activation involved in immune response; GO:0002274 myeloid leukocyte activation; GO:0002275 myeloid cell activation involved in imm…	GO:0001726 ruffle; GO:0005576 extracellular region; GO:0005615 extracellular space; GO:0005622 intracellular anatomical structure; GO:0005737 cytoplasm; GO:0005739 mitochondrion; GO:0005740 mitochondrial envelope; GO:0005829 cytosol; GO:0005886 plasma membrane; GO:0012505 endomembrane system; GO:0016020 membrane; GO:0030027 lamellipodium; GO:0030141 secretory granule; GO:0031090 organelle membran…	GO:0003700 DNA-binding transcription factor activity; GO:0003824 catalytic activity; GO:0004550 nucleoside diphosphate kinase activity; GO:0004672 protein kinase activity; GO:0004674 protein serine/threonine kinase activity; GO:0005488 binding; GO:0005504 fatty acid binding; GO:0005515 protein binding; GO:0008289 lipid binding; GO:0016301 kinase activity; GO:0016740 transferase activity; GO:00167…	PF00334	PF00334 Nucleoside diphosphate kinase	F	KOG0888	Nucleoside diphosphate kinase
Q2EHH7	311	T	3.64326	6.07648e-05	Up	Serine/threonine-protein phosphatase OS=Sus scrofa OX=9823 GN=PPP1CC PE=1 SV=1	PPP1CC	1	KKPNATRPVT(1.0)PPR	29	47	T10	0.000628325	1541.83	3.22421e+06	3.22536e+06	2.82295e+06	8669003	8885703	1.37304e+07	1.26065e+07	1.06503e+07	1.05254e+07	0.390342	0.39048	0.341763	1.04952	1.07575	1.66228	1.52622	1.28938	1.27427	cytoplasm	K06269	PPP1C; serine/threonine-protein phosphatase PP1 catalytic subunit [EC:3.1.3.16]	map03015 mRNA surveillance pathway; map04022 cGMP-PKG signaling pathway; map04024 cAMP signaling pathway; map04114 Oocyte meiosis; map04218 Cellular senescence; map04261 Adrenergic signaling in cardiomyocytes; map04270 Vascular smooth muscle contraction; map04390 Hippo signaling pathway; map04510 Focal adhesion; map04611 Platelet activation; map04720 Long-term potentiation; map04728 Dopaminergic …	GO:0000003 reproduction; GO:0000070 mitotic sister chromatid segregation; GO:0000226 microtubule cytoskeleton organization; GO:0000278 mitotic cell cycle; GO:0000280 nuclear division; GO:0000819 sister chromatid segregation; GO:0000902 cell morphogenesis; GO:0000904 cell morphogenesis involved in differentiation; GO:0001763 morphogenesis of a branching structure; GO:0002009 morphogenesis of an ep…	GO:0000164 protein phosphatase type 1 complex; GO:0005622 intracellular anatomical structure; GO:0005634 nucleus; GO:0005654 nucleoplasm; GO:0005694 chromosome; GO:0005700 polytene chromosome; GO:0005730 nucleolus; GO:0005737 cytoplasm; GO:0005739 mitochondrion; GO:0005740 mitochondrial envelope; GO:0005741 mitochondrial outer membrane; GO:0005829 cytosol; GO:0005886 plasma membrane; GO:0005911 c…	GO:0003824 catalytic activity; GO:0004721 phosphoprotein phosphatase activity; GO:0004722 protein serine/threonine phosphatase activity; GO:0005488 binding; GO:0005515 protein binding; GO:0005521 lamin binding; GO:0008022 protein C-terminus binding; GO:0008047 enzyme activator activity; GO:0008157 protein phosphatase 1 binding; GO:0016787 hydrolase activity; GO:0016788 hydrolase activity, acting …	PF00149	PF00149 Calcineurin-like phosphoesterase	TR	KOG0374	Serine/threonine specific protein phosphatase PP1, catalytic subunit
Q29223	12	S	0.491695	0.00082356	Down	60S ribosomal protein L34 OS=Sus scrofa OX=9823 GN=RPL34 PE=1 SV=3	RPL34	1	LS(1.0)YNTASNK	26	23	S2	8.53345e-06	1233.56	9.26604e+06	9.06589e+06	1.03918e+07	1.2022e+06	1.74787e+06	1.36276e+06	4.74413e+06	5.22356e+06	4.15562e+06	1.76833	1.73014	1.98318	0.229428	0.333564	0.260069	0.905371	0.996865	0.793059	nucleus	K02915	RP-L34e, RPL34; large subunit ribosomal protein L34e	map03010 Ribosome	GO:0000184 nuclear-transcribed mRNA catabolic process, nonsense-mediated decay; GO:0000956 nuclear-transcribed mRNA catabolic process; GO:0002181 cytoplasmic translation; GO:0006139 nucleobase-containing compound metabolic process; GO:0006401 RNA catabolic process; GO:0006402 mRNA catabolic process; GO:0006412 translation; GO:0006413 translational initiation; GO:0006518 peptide metabolic process;…	GO:0005622 intracellular anatomical structure; GO:0005737 cytoplasm; GO:0005829 cytosol; GO:0005840 ribosome; GO:0015934 large ribosomal subunit; GO:0022625 cytosolic large ribosomal subunit; GO:0022626 cytosolic ribosome; GO:0032991 protein-containing complex; GO:0043226 organelle; GO:0043228 non-membrane-bounded organelle; GO:0043229 intracellular organelle; GO:0043232 intracellular non-membran…	GO:0003676 nucleic acid binding; GO:0003723 RNA binding; GO:0003735 structural constituent of ribosome; GO:0005198 structural molecule activity; GO:0005488 binding; GO:0005515 protein binding; GO:0008092 cytoskeletal protein binding; GO:0017022 myosin binding; GO:0097159 organic cyclic compound binding; GO:1901363 heterocyclic compound binding;			J	KOG1790	60s ribosomal protein L34
Q29214	305	S	0.255385	0.0171119	Down	60S acidic ribosomal protein P0 OS=Sus scrofa OX=9823 GN=RPLP0 PE=1 SV=2	RPLP0	1	VEAKEES(1.0)EESDEDMGFGLFD	8	5	S7	1.47006e-05	2422.86	1.03924e+06	842489	534977	158692	0	212657	237759	0	173700	2.27368	1.84323	1.17044	0.347192		0.465259	0.520178		0.380027	cytoplasm,nucleus	K02941	RP-LP0, RPLP0; large subunit ribosomal protein LP0	map03010 Ribosome	GO:0000184 nuclear-transcribed mRNA catabolic process, nonsense-mediated decay; GO:0000956 nuclear-transcribed mRNA catabolic process; GO:0002181 cytoplasmic translation; GO:0006139 nucleobase-containing compound metabolic process; GO:0006259 DNA metabolic process; GO:0006401 RNA catabolic process; GO:0006402 mRNA catabolic process; GO:0006412 translation; GO:0006413 translational initiation; GO:…	GO:0005622 intracellular anatomical structure; GO:0005634 nucleus; GO:0005737 cytoplasm; GO:0005783 endoplasmic reticulum; GO:0005829 cytosol; GO:0005840 ribosome; GO:0012505 endomembrane system; GO:0015934 large ribosomal subunit; GO:0016020 membrane; GO:0022625 cytosolic large ribosomal subunit; GO:0022626 cytosolic ribosome; GO:0030425 dendrite; GO:0032991 protein-containing complex; GO:003577…	GO:0003735 structural constituent of ribosome; GO:0003824 catalytic activity; GO:0003906 DNA-(apurinic or apyrimidinic site) endonuclease activity; GO:0004518 nuclease activity; GO:0004519 endonuclease activity; GO:0004520 endodeoxyribonuclease activity; GO:0004536 deoxyribonuclease activity; GO:0005198 structural molecule activity; GO:0005488 binding; GO:0016787 hydrolase activity; GO:0016788 hy…	PF17777	PF17777 Insertion domain in 60S ribosomal protein L10P	J	KOG0815	60S acidic ribosomal protein P0
Q29101	306	S	2.6822	0.00122274	Up	Gap junction alpha-1 protein OS=Sus scrofa OX=9823 GN=GJA1 PE=2 SV=2	GJA1	0.999	QAS(0.999)EQNWANYSAEQNR	1	1	S3	0.0998217	1975.79	52984	57706.8	75310	159785	130230	149690	147183	178870	172839	0.424024	0.461819	0.602696	1.27874	1.04221	1.19795	1.17788	1.43147	1.38321	plasma membrane	K07372	GJA1, CX43; gap junction alpha-1 protein	map04540 Gap junction	GO:0000003 reproduction; GO:0000902 cell morphogenesis; GO:0001101 response to acid chemical; GO:0001501 skeletal system development; GO:0001503 ossification; GO:0001508 action potential; GO:0001558 regulation of cell growth; GO:0001568 blood vessel development; GO:0001649 osteoblast differentiation; GO:0001654 eye development; GO:0001701 in utero embryonic development; GO:0001764 neuron migratio…	GO:0000139 Golgi membrane; GO:0000323 lytic vacuole; GO:0005622 intracellular anatomical structure; GO:0005634 nucleus; GO:0005654 nucleoplasm; GO:0005737 cytoplasm; GO:0005739 mitochondrion; GO:0005740 mitochondrial envelope; GO:0005741 mitochondrial outer membrane; GO:0005764 lysosome; GO:0005768 endosome; GO:0005769 early endosome; GO:0005770 late endosome; GO:0005771 multivesicular body; GO:0…	GO:0005102 signaling receptor binding; GO:0005215 transporter activity; GO:0005243 gap junction channel activity; GO:0005488 binding; GO:0005515 protein binding; GO:0008092 cytoskeletal protein binding; GO:0015075 ion transmembrane transporter activity; GO:0015267 channel activity; GO:0015631 tubulin binding; GO:0017124 SH3 domain binding; GO:0019899 enzyme binding; GO:0019900 kinase binding; GO:…	PF00029	PF00029 Connexin
Q29101	373	S	3.41309	0.000658502	Up	Gap junction alpha-1 protein OS=Sus scrofa OX=9823 GN=GJA1 PE=2 SV=2	GJA1	0.995	ASSRAS(0.995)S(0.995)RPRPDDLEI	3	4	S7	0.179607	1996.79	269153	254454	339213	536500	524793	559024	863263	913822	1.1678e+06	0.446274	0.421901	0.562437	0.88955	0.870141	0.926897	1.43134	1.51517	1.93628	plasma membrane	K07372	GJA1, CX43; gap junction alpha-1 protein	map04540 Gap junction	GO:0000003 reproduction; GO:0000902 cell morphogenesis; GO:0001101 response to acid chemical; GO:0001501 skeletal system development; GO:0001503 ossification; GO:0001508 action potential; GO:0001558 regulation of cell growth; GO:0001568 blood vessel development; GO:0001649 osteoblast differentiation; GO:0001654 eye development; GO:0001701 in utero embryonic development; GO:0001764 neuron migratio…	GO:0000139 Golgi membrane; GO:0000323 lytic vacuole; GO:0005622 intracellular anatomical structure; GO:0005634 nucleus; GO:0005654 nucleoplasm; GO:0005737 cytoplasm; GO:0005739 mitochondrion; GO:0005740 mitochondrial envelope; GO:0005741 mitochondrial outer membrane; GO:0005764 lysosome; GO:0005768 endosome; GO:0005769 early endosome; GO:0005770 late endosome; GO:0005771 multivesicular body; GO:0…	GO:0005102 signaling receptor binding; GO:0005215 transporter activity; GO:0005243 gap junction channel activity; GO:0005488 binding; GO:0005515 protein binding; GO:0008092 cytoskeletal protein binding; GO:0015075 ion transmembrane transporter activity; GO:0015267 channel activity; GO:0015631 tubulin binding; GO:0017124 SH3 domain binding; GO:0019899 enzyme binding; GO:0019900 kinase binding; GO:…	PF00029	PF00029 Connexin
Q29101	328	S	5.34689	0.00278467	Up	Gap junction alpha-1 protein OS=Sus scrofa OX=9823 GN=GJA1 PE=2 SV=2	GJA1	1	MGQAGS(0.984)TIS(1.0)NS(0.967)HAQPFDFPDDNQNSK	5	6	S9	1.29042e-12	2873.18	766946	582341	476306	2.62839e+06	1.84473e+06	2.07532e+06	4581624	2224380	2.95526e+06	0.380613	0.288999	0.236377	1.30439	0.915483	1.02992	2.27372	1.10389	1.4666	plasma membrane	K07372	GJA1, CX43; gap junction alpha-1 protein	map04540 Gap junction	GO:0000003 reproduction; GO:0000902 cell morphogenesis; GO:0001101 response to acid chemical; GO:0001501 skeletal system development; GO:0001503 ossification; GO:0001508 action potential; GO:0001558 regulation of cell growth; GO:0001568 blood vessel development; GO:0001649 osteoblast differentiation; GO:0001654 eye development; GO:0001701 in utero embryonic development; GO:0001764 neuron migratio…	GO:0000139 Golgi membrane; GO:0000323 lytic vacuole; GO:0005622 intracellular anatomical structure; GO:0005634 nucleus; GO:0005654 nucleoplasm; GO:0005737 cytoplasm; GO:0005739 mitochondrion; GO:0005740 mitochondrial envelope; GO:0005741 mitochondrial outer membrane; GO:0005764 lysosome; GO:0005768 endosome; GO:0005769 early endosome; GO:0005770 late endosome; GO:0005771 multivesicular body; GO:0…	GO:0005102 signaling receptor binding; GO:0005215 transporter activity; GO:0005243 gap junction channel activity; GO:0005488 binding; GO:0005515 protein binding; GO:0008092 cytoskeletal protein binding; GO:0015075 ion transmembrane transporter activity; GO:0015267 channel activity; GO:0015631 tubulin binding; GO:0017124 SH3 domain binding; GO:0019899 enzyme binding; GO:0019900 kinase binding; GO:…	PF00029	PF00029 Connexin
Q29101	372	S	3.41309	0.000658502	Up	Gap junction alpha-1 protein OS=Sus scrofa OX=9823 GN=GJA1 PE=2 SV=2	GJA1	0.995	ASSRAS(0.995)S(0.995)RPRPDDLEI	4	4	S6	0.179607	1996.79	269153	254454	339213	536500	524793	559024	863263	913822	1.1678e+06	0.446274	0.421901	0.562437	0.88955	0.870141	0.926897	1.43134	1.51517	1.93628	plasma membrane	K07372	GJA1, CX43; gap junction alpha-1 protein	map04540 Gap junction	GO:0000003 reproduction; GO:0000902 cell morphogenesis; GO:0001101 response to acid chemical; GO:0001501 skeletal system development; GO:0001503 ossification; GO:0001508 action potential; GO:0001558 regulation of cell growth; GO:0001568 blood vessel development; GO:0001649 osteoblast differentiation; GO:0001654 eye development; GO:0001701 in utero embryonic development; GO:0001764 neuron migratio…	GO:0000139 Golgi membrane; GO:0000323 lytic vacuole; GO:0005622 intracellular anatomical structure; GO:0005634 nucleus; GO:0005654 nucleoplasm; GO:0005737 cytoplasm; GO:0005739 mitochondrion; GO:0005740 mitochondrial envelope; GO:0005741 mitochondrial outer membrane; GO:0005764 lysosome; GO:0005768 endosome; GO:0005769 early endosome; GO:0005770 late endosome; GO:0005771 multivesicular body; GO:0…	GO:0005102 signaling receptor binding; GO:0005215 transporter activity; GO:0005243 gap junction channel activity; GO:0005488 binding; GO:0005515 protein binding; GO:0008092 cytoskeletal protein binding; GO:0015075 ion transmembrane transporter activity; GO:0015267 channel activity; GO:0015631 tubulin binding; GO:0017124 SH3 domain binding; GO:0019899 enzyme binding; GO:0019900 kinase binding; GO:…	PF00029	PF00029 Connexin
Q28832	795	S	3.38158	0.000478729	Up	Low-density lipoprotein receptor (Fragment) OS=Sus scrofa OX=9823 GN=LDLR PE=1 SV=2	LDLR	1	S(1.0)QDGYTYPSR	9	9	S1	0.00399034	1253.48	343789	323147	462612	957804	933073	821203	1.2747e+06	1.36186e+06	1.18311e+06	0.403862	0.379612	0.543448	1.12517	1.09612	0.964698	1.49744	1.59982	1.38984	cytoplasm	K12473	LDLR; low-density lipoprotein receptor	map04144 Endocytosis; map04913 Ovarian steroidogenesis; map04925 Aldosterone synthesis and secretion; map04927 Cortisol synthesis and secretion; map04976 Bile secretion; map04979 Cholesterol metabolism	GO:0001101 response to acid chemical; GO:0001666 response to hypoxia; GO:0002682 regulation of immune system process; GO:0002683 negative regulation of immune system process; GO:0002694 regulation of leukocyte activation; GO:0002695 negative regulation of leukocyte activation; GO:0003008 system process; GO:0006066 alcohol metabolic process; GO:0006629 lipid metabolic process; GO:0006807 nitrogen …	GO:0000323 lytic vacuole; GO:0005622 intracellular anatomical structure; GO:0005737 cytoplasm; GO:0005764 lysosome; GO:0005765 lysosomal membrane; GO:0005768 endosome; GO:0005769 early endosome; GO:0005770 late endosome; GO:0005771 multivesicular body; GO:0005773 vacuole; GO:0005774 vacuolar membrane; GO:0005794 Golgi apparatus; GO:0005886 plasma membrane; GO:0005887 integral component of plasma …	GO:0001540 amyloid-beta binding; GO:0002020 protease binding; GO:0005041 low-density lipoprotein particle receptor activity; GO:0005488 binding; GO:0005515 protein binding; GO:0019899 enzyme binding; GO:0030169 low-density lipoprotein particle binding; GO:0030228 lipoprotein particle receptor activity; GO:0030229 very-low-density lipoprotein particle receptor activity; GO:0030276 clathrin binding…	PF07645; PF14670	PF07645 Calcium-binding EGF domain; PF14670 Coagulation Factor Xa inhibitory site	T	KOG1215	Low-density lipoprotein receptors containing Ca2+-binding EGF-like domains
Q1W675	356	S	20.8711	2.65604e-06	Up	3-hydroxy-3-methylglutaryl-coenzyme A reductase OS=Sus scrofa OX=9823 GN=HMGCR PE=2 SV=1	HMGCR	1	NPITS(1.0)PVVTQK	10	10	S5	0.000154299	1263.63	55248.9	55945.9	69893	2253849	2.35898e+06	2.41307e+06	1.27089e+06	1215102	1.2935e+06	0.0452592	0.0458302	0.0572555	1.84633	1.93245	1.97676	1.0411	0.995397	1.05962	plasma membrane	K00021	HMGCR; hydroxymethylglutaryl-CoA reductase (NADPH) [EC:1.1.1.34]	map00900 Terpenoid backbone biosynthesis; map01100 Metabolic pathways; map04152 AMPK signaling pathway; map04976 Bile secretion	GO:0000003 reproduction; GO:0001932 regulation of protein phosphorylation; GO:0001933 negative regulation of protein phosphorylation; GO:0001934 positive regulation of protein phosphorylation; GO:0002791 regulation of peptide secretion; GO:0002792 negative regulation of peptide secretion; GO:0003006 developmental process involved in reproduction; GO:0003008 system process; GO:0003013 circulatory …	GO:0005622 intracellular anatomical structure; GO:0005737 cytoplasm; GO:0005777 peroxisome; GO:0005778 peroxisomal membrane; GO:0005783 endoplasmic reticulum; GO:0005789 endoplasmic reticulum membrane; GO:0012505 endomembrane system; GO:0016020 membrane; GO:0031090 organelle membrane; GO:0031903 microbody membrane; GO:0031984 organelle subcompartment; GO:0042175 nuclear outer membrane-endoplasmic…	GO:0000166 nucleotide binding; GO:0003824 catalytic activity; GO:0004420 hydroxymethylglutaryl-CoA reductase (NADPH) activity; GO:0005488 binding; GO:0005515 protein binding; GO:0016491 oxidoreductase activity; GO:0016614 oxidoreductase activity, acting on CH-OH group of donors; GO:0016616 oxidoreductase activity, acting on the CH-OH group of donors, NAD or NADP as acceptor; GO:0019899 enzyme bin…			I	KOG2480	3-hydroxy-3-methylglutaryl-CoA (HMG-CoA) reductase
Q06AK6	59	S	7.30705	0.0229229	Up	Tuftelin-interacting protein 11 OS=Sus scrofa OX=9823 GN=TFIP11 PE=2 SV=1	TFIP11	1	DS(1.0)DEERPSFGGK	37	35	S2	4.62027e-11	2695.13	6.20046e+06	702902	3.29387e+06	2.0888e+07	1.88902e+07	2.1758e+07	2.38184e+07	2.55787e+07	2.51146e+07	0.38158	0.043257	0.202706	1.28546	1.16251	1.339	1.4658	1.57412	1.54557	nucleus	K13103	TFIP11; tuftelin-interacting protein 11		GO:0000375 RNA splicing, via transesterification reactions; GO:0000377 RNA splicing, via transesterification reactions with bulged adenosine as nucleophile; GO:0000390 spliceosomal complex disassembly; GO:0000398 mRNA splicing, via spliceosome; GO:0000723 telomere maintenance; GO:0006139 nucleobase-containing compound metabolic process; GO:0006259 DNA metabolic process; GO:0006282 regulation of D…	GO:0000228 nuclear chromosome; GO:0000781 chromosome, telomeric region; GO:0005576 extracellular region; GO:0005622 intracellular anatomical structure; GO:0005634 nucleus; GO:0005654 nucleoplasm; GO:0005681 spliceosomal complex; GO:0005684 U2-type spliceosomal complex; GO:0005694 chromosome; GO:0005730 nucleolus; GO:0005737 cytoplasm; GO:0016604 nuclear body; GO:0016607 nuclear speck; GO:0031012 …	GO:0005488 binding; GO:0005515 protein binding;			A	KOG2184	Tuftelin-interacting protein TIP39, contains G-patch domain
Q06AK6	98	S	8.17722	0.00147525	Up	Tuftelin-interacting protein 11 OS=Sus scrofa OX=9823 GN=TFIP11 PE=2 SV=1	TFIP11	1	GAAEEAELEDS(1.0)DDEEKPVK	72	17	S11	1.00311e-13	2885.22	1.752e+06	740102	1.63581e+06	1.06488e+07	1.13045e+07	1.25862e+07	1.14091e+07	1.04842e+07	1.18616e+07	0.217723	0.0919734	0.203284	1.32334	1.40483	1.5641	1.41782	1.30288	1.47405	nucleus	K13103	TFIP11; tuftelin-interacting protein 11		GO:0000375 RNA splicing, via transesterification reactions; GO:0000377 RNA splicing, via transesterification reactions with bulged adenosine as nucleophile; GO:0000390 spliceosomal complex disassembly; GO:0000398 mRNA splicing, via spliceosome; GO:0000723 telomere maintenance; GO:0006139 nucleobase-containing compound metabolic process; GO:0006259 DNA metabolic process; GO:0006282 regulation of D…	GO:0000228 nuclear chromosome; GO:0000781 chromosome, telomeric region; GO:0005576 extracellular region; GO:0005622 intracellular anatomical structure; GO:0005634 nucleus; GO:0005654 nucleoplasm; GO:0005681 spliceosomal complex; GO:0005684 U2-type spliceosomal complex; GO:0005694 chromosome; GO:0005730 nucleolus; GO:0005737 cytoplasm; GO:0016604 nuclear body; GO:0016607 nuclear speck; GO:0031012 …	GO:0005488 binding; GO:0005515 protein binding;			A	KOG2184	Tuftelin-interacting protein TIP39, contains G-patch domain
Q06AA7	99	S	2.72925	0.0315237	Up	TRA2B OS=Sus scrofa OX=9823 GN=TRA2B PE=1 SV=1	TRA2B	1	HS(1.0)HS(1.0)HS(1.0)PMSTR	549	293	S6	2.03906e-05	1659.56	9.69152e+07	2.52037e+08	2.63003e+08	7.34518e+08	6.75403e+08	1.07469e+09	6.33016e+08	4.77439e+08	5.59722e+08	0.182984	0.475866	0.496571	1.38683	1.27522	2.02911	1.19518	0.901444	1.0568	nucleus	K12897	TRA2; transformer-2 protein	map03040 Spliceosome	GO:0000003 reproduction; GO:0000245 spliceosomal complex assembly; GO:0000302 response to reactive oxygen species; GO:0000375 RNA splicing, via transesterification reactions; GO:0000377 RNA splicing, via transesterification reactions with bulged adenosine as nucleophile; GO:0000381 regulation of alternative mRNA splicing, via spliceosome; GO:0000398 mRNA splicing, via spliceosome; GO:0001678 cell…	GO:0005622 intracellular anatomical structure; GO:0005634 nucleus; GO:0005654 nucleoplasm; GO:0005681 spliceosomal complex; GO:0005737 cytoplasm; GO:0031974 membrane-enclosed lumen; GO:0031981 nuclear lumen; GO:0032991 protein-containing complex; GO:0043226 organelle; GO:0043227 membrane-bounded organelle; GO:0043229 intracellular organelle; GO:0043231 intracellular membrane-bounded organelle; GO…	GO:0003676 nucleic acid binding; GO:0003723 RNA binding; GO:0003727 single-stranded RNA binding; GO:0003729 mRNA binding; GO:0005488 binding; GO:0005515 protein binding; GO:0019904 protein domain specific binding; GO:0036002 pre-mRNA binding; GO:0042802 identical protein binding; GO:0070717 poly-purine tract binding; GO:0097159 organic cyclic compound binding; GO:1901363 heterocyclic compound bin…	PF00076	PF00076 RNA recognition motif. (a.k.a. RRM, RBD, or RNP domain)	R	KOG0118	FOG: RRM domain
Q06AA7	87	S	18.6738	5.87317e-05	Up	TRA2B OS=Sus scrofa OX=9823 GN=TRA2B PE=1 SV=1	TRA2B	1	S(1.0)RS(1.0)YS(1.0)RDYR	15	16	S5	0.0461595	1429.47	725515	1.13225e+06	1.01102e+06	16359947	20491610	19809658	15182402	17217176	21171434	0.0577327	0.0900984	0.0804522	1.30184	1.63062	1.57635	1.20814	1.37005	1.68471	nucleus	K12897	TRA2; transformer-2 protein	map03040 Spliceosome	GO:0000003 reproduction; GO:0000245 spliceosomal complex assembly; GO:0000302 response to reactive oxygen species; GO:0000375 RNA splicing, via transesterification reactions; GO:0000377 RNA splicing, via transesterification reactions with bulged adenosine as nucleophile; GO:0000381 regulation of alternative mRNA splicing, via spliceosome; GO:0000398 mRNA splicing, via spliceosome; GO:0001678 cell…	GO:0005622 intracellular anatomical structure; GO:0005634 nucleus; GO:0005654 nucleoplasm; GO:0005681 spliceosomal complex; GO:0005737 cytoplasm; GO:0031974 membrane-enclosed lumen; GO:0031981 nuclear lumen; GO:0032991 protein-containing complex; GO:0043226 organelle; GO:0043227 membrane-bounded organelle; GO:0043229 intracellular organelle; GO:0043231 intracellular membrane-bounded organelle; GO…	GO:0003676 nucleic acid binding; GO:0003723 RNA binding; GO:0003727 single-stranded RNA binding; GO:0003729 mRNA binding; GO:0005488 binding; GO:0005515 protein binding; GO:0019904 protein domain specific binding; GO:0036002 pre-mRNA binding; GO:0042802 identical protein binding; GO:0070717 poly-purine tract binding; GO:0097159 organic cyclic compound binding; GO:1901363 heterocyclic compound bin…	PF00076	PF00076 RNA recognition motif. (a.k.a. RRM, RBD, or RNP domain)	R	KOG0118	FOG: RRM domain
Q06AA7	14	S	3.26483	0.00039009	Up	TRA2B OS=Sus scrofa OX=9823 GN=TRA2B PE=1 SV=1	TRA2B	1	MSDSGEQNYGERES(1.0)R	69	69	S14	2.31985e-05	1735.66	3.55279e+07	2.7523e+07	3.79316e+07	74281459	8.92304e+07	1.17753e+08	1.20041e+08	1.02857e+08	1.06793e+08	0.449128	0.347933	0.479514	0.939032	1.12801	1.48858	1.5175	1.30027	1.35003	nucleus	K12897	TRA2; transformer-2 protein	map03040 Spliceosome	GO:0000003 reproduction; GO:0000245 spliceosomal complex assembly; GO:0000302 response to reactive oxygen species; GO:0000375 RNA splicing, via transesterification reactions; GO:0000377 RNA splicing, via transesterification reactions with bulged adenosine as nucleophile; GO:0000381 regulation of alternative mRNA splicing, via spliceosome; GO:0000398 mRNA splicing, via spliceosome; GO:0001678 cell…	GO:0005622 intracellular anatomical structure; GO:0005634 nucleus; GO:0005654 nucleoplasm; GO:0005681 spliceosomal complex; GO:0005737 cytoplasm; GO:0031974 membrane-enclosed lumen; GO:0031981 nuclear lumen; GO:0032991 protein-containing complex; GO:0043226 organelle; GO:0043227 membrane-bounded organelle; GO:0043229 intracellular organelle; GO:0043231 intracellular membrane-bounded organelle; GO…	GO:0003676 nucleic acid binding; GO:0003723 RNA binding; GO:0003727 single-stranded RNA binding; GO:0003729 mRNA binding; GO:0005488 binding; GO:0005515 protein binding; GO:0019904 protein domain specific binding; GO:0036002 pre-mRNA binding; GO:0042802 identical protein binding; GO:0070717 poly-purine tract binding; GO:0097159 organic cyclic compound binding; GO:1901363 heterocyclic compound bin…	PF00076	PF00076 RNA recognition motif. (a.k.a. RRM, RBD, or RNP domain)	R	KOG0118	FOG: RRM domain
Q06AA7	266	S	4.76289	0.00059504	Up	TRA2B OS=Sus scrofa OX=9823 GN=TRA2B PE=1 SV=1	TRA2B	1	RRS(1.0)PS(1.0)PYYSR	123	124	S5	0.000321945	1428.58	4.15819e+07	5.64809e+07	6.8029e+07	2.01426e+08	303253528	3.0966e+08	2.65762e+08	2.94495e+08	230821432	0.211253	0.286946	0.345616	1.02333	1.54065	1.5732	1.35018	1.49616	1.17267	nucleus	K12897	TRA2; transformer-2 protein	map03040 Spliceosome	GO:0000003 reproduction; GO:0000245 spliceosomal complex assembly; GO:0000302 response to reactive oxygen species; GO:0000375 RNA splicing, via transesterification reactions; GO:0000377 RNA splicing, via transesterification reactions with bulged adenosine as nucleophile; GO:0000381 regulation of alternative mRNA splicing, via spliceosome; GO:0000398 mRNA splicing, via spliceosome; GO:0001678 cell…	GO:0005622 intracellular anatomical structure; GO:0005634 nucleus; GO:0005654 nucleoplasm; GO:0005681 spliceosomal complex; GO:0005737 cytoplasm; GO:0031974 membrane-enclosed lumen; GO:0031981 nuclear lumen; GO:0032991 protein-containing complex; GO:0043226 organelle; GO:0043227 membrane-bounded organelle; GO:0043229 intracellular organelle; GO:0043231 intracellular membrane-bounded organelle; GO…	GO:0003676 nucleic acid binding; GO:0003723 RNA binding; GO:0003727 single-stranded RNA binding; GO:0003729 mRNA binding; GO:0005488 binding; GO:0005515 protein binding; GO:0019904 protein domain specific binding; GO:0036002 pre-mRNA binding; GO:0042802 identical protein binding; GO:0070717 poly-purine tract binding; GO:0097159 organic cyclic compound binding; GO:1901363 heterocyclic compound bin…	PF00076	PF00076 RNA recognition motif. (a.k.a. RRM, RBD, or RNP domain)	R	KOG0118	FOG: RRM domain
Q06AA7	83	S	18.6738	5.87317e-05	Up	TRA2B OS=Sus scrofa OX=9823 GN=TRA2B PE=1 SV=1	TRA2B	1	S(1.0)RS(1.0)YS(1.0)RDYR	16	16	S1	0.0461595	1429.47	725515	1.13225e+06	1.01102e+06	16359947	20491610	19809658	15182402	17217176	21171434	0.0577327	0.0900984	0.0804522	1.30184	1.63062	1.57635	1.20814	1.37005	1.68471	nucleus	K12897	TRA2; transformer-2 protein	map03040 Spliceosome	GO:0000003 reproduction; GO:0000245 spliceosomal complex assembly; GO:0000302 response to reactive oxygen species; GO:0000375 RNA splicing, via transesterification reactions; GO:0000377 RNA splicing, via transesterification reactions with bulged adenosine as nucleophile; GO:0000381 regulation of alternative mRNA splicing, via spliceosome; GO:0000398 mRNA splicing, via spliceosome; GO:0001678 cell…	GO:0005622 intracellular anatomical structure; GO:0005634 nucleus; GO:0005654 nucleoplasm; GO:0005681 spliceosomal complex; GO:0005737 cytoplasm; GO:0031974 membrane-enclosed lumen; GO:0031981 nuclear lumen; GO:0032991 protein-containing complex; GO:0043226 organelle; GO:0043227 membrane-bounded organelle; GO:0043229 intracellular organelle; GO:0043231 intracellular membrane-bounded organelle; GO…	GO:0003676 nucleic acid binding; GO:0003723 RNA binding; GO:0003727 single-stranded RNA binding; GO:0003729 mRNA binding; GO:0005488 binding; GO:0005515 protein binding; GO:0019904 protein domain specific binding; GO:0036002 pre-mRNA binding; GO:0042802 identical protein binding; GO:0070717 poly-purine tract binding; GO:0097159 organic cyclic compound binding; GO:1901363 heterocyclic compound bin…	PF00076	PF00076 RNA recognition motif. (a.k.a. RRM, RBD, or RNP domain)	R	KOG0118	FOG: RRM domain
Q06AA7	97	S	2.7448	0.0306469	Up	TRA2B OS=Sus scrofa OX=9823 GN=TRA2B PE=1 SV=1	TRA2B	1	HS(1.0)HS(1.0)HS(1.0)PMSTR	506	293	S4	2.03906e-05	1659.56	9.66934e+07	2.503e+08	2.61187e+08	7.29169e+08	6.74944e+08	1.07422e+09	6.32395e+08	4.77439e+08	5.59498e+08	0.182983	0.473669	0.494271	1.37988	1.27727	2.03287	1.19675	0.90351	1.0588	nucleus	K12897	TRA2; transformer-2 protein	map03040 Spliceosome	GO:0000003 reproduction; GO:0000245 spliceosomal complex assembly; GO:0000302 response to reactive oxygen species; GO:0000375 RNA splicing, via transesterification reactions; GO:0000377 RNA splicing, via transesterification reactions with bulged adenosine as nucleophile; GO:0000381 regulation of alternative mRNA splicing, via spliceosome; GO:0000398 mRNA splicing, via spliceosome; GO:0001678 cell…	GO:0005622 intracellular anatomical structure; GO:0005634 nucleus; GO:0005654 nucleoplasm; GO:0005681 spliceosomal complex; GO:0005737 cytoplasm; GO:0031974 membrane-enclosed lumen; GO:0031981 nuclear lumen; GO:0032991 protein-containing complex; GO:0043226 organelle; GO:0043227 membrane-bounded organelle; GO:0043229 intracellular organelle; GO:0043231 intracellular membrane-bounded organelle; GO…	GO:0003676 nucleic acid binding; GO:0003723 RNA binding; GO:0003727 single-stranded RNA binding; GO:0003729 mRNA binding; GO:0005488 binding; GO:0005515 protein binding; GO:0019904 protein domain specific binding; GO:0036002 pre-mRNA binding; GO:0042802 identical protein binding; GO:0070717 poly-purine tract binding; GO:0097159 organic cyclic compound binding; GO:1901363 heterocyclic compound bin…	PF00076	PF00076 RNA recognition motif. (a.k.a. RRM, RBD, or RNP domain)	R	KOG0118	FOG: RRM domain
Q06AA7	264	S	4.76289	0.00059504	Up	TRA2B OS=Sus scrofa OX=9823 GN=TRA2B PE=1 SV=1	TRA2B	1	RRS(1.0)PS(1.0)PYYSR	124	124	S3	0.000321945	1428.58	4.15819e+07	5.64809e+07	6.8029e+07	2.01426e+08	303253528	3.0966e+08	2.65762e+08	2.94495e+08	230821432	0.211253	0.286946	0.345616	1.02333	1.54065	1.5732	1.35018	1.49616	1.17267	nucleus	K12897	TRA2; transformer-2 protein	map03040 Spliceosome	GO:0000003 reproduction; GO:0000245 spliceosomal complex assembly; GO:0000302 response to reactive oxygen species; GO:0000375 RNA splicing, via transesterification reactions; GO:0000377 RNA splicing, via transesterification reactions with bulged adenosine as nucleophile; GO:0000381 regulation of alternative mRNA splicing, via spliceosome; GO:0000398 mRNA splicing, via spliceosome; GO:0001678 cell…	GO:0005622 intracellular anatomical structure; GO:0005634 nucleus; GO:0005654 nucleoplasm; GO:0005681 spliceosomal complex; GO:0005737 cytoplasm; GO:0031974 membrane-enclosed lumen; GO:0031981 nuclear lumen; GO:0032991 protein-containing complex; GO:0043226 organelle; GO:0043227 membrane-bounded organelle; GO:0043229 intracellular organelle; GO:0043231 intracellular membrane-bounded organelle; GO…	GO:0003676 nucleic acid binding; GO:0003723 RNA binding; GO:0003727 single-stranded RNA binding; GO:0003729 mRNA binding; GO:0005488 binding; GO:0005515 protein binding; GO:0019904 protein domain specific binding; GO:0036002 pre-mRNA binding; GO:0042802 identical protein binding; GO:0070717 poly-purine tract binding; GO:0097159 organic cyclic compound binding; GO:1901363 heterocyclic compound bin…	PF00076	PF00076 RNA recognition motif. (a.k.a. RRM, RBD, or RNP domain)	R	KOG0118	FOG: RRM domain
Q06AA7	85	S	18.6738	5.87317e-05	Up	TRA2B OS=Sus scrofa OX=9823 GN=TRA2B PE=1 SV=1	TRA2B	1	S(1.0)RS(1.0)YS(1.0)RDYR	15	16	S3	0.0461595	1429.47	725515	1.13225e+06	1.01102e+06	16359947	20491610	19809658	15182402	17217176	21171434	0.0577327	0.0900984	0.0804522	1.30184	1.63062	1.57635	1.20814	1.37005	1.68471	nucleus	K12897	TRA2; transformer-2 protein	map03040 Spliceosome	GO:0000003 reproduction; GO:0000245 spliceosomal complex assembly; GO:0000302 response to reactive oxygen species; GO:0000375 RNA splicing, via transesterification reactions; GO:0000377 RNA splicing, via transesterification reactions with bulged adenosine as nucleophile; GO:0000381 regulation of alternative mRNA splicing, via spliceosome; GO:0000398 mRNA splicing, via spliceosome; GO:0001678 cell…	GO:0005622 intracellular anatomical structure; GO:0005634 nucleus; GO:0005654 nucleoplasm; GO:0005681 spliceosomal complex; GO:0005737 cytoplasm; GO:0031974 membrane-enclosed lumen; GO:0031981 nuclear lumen; GO:0032991 protein-containing complex; GO:0043226 organelle; GO:0043227 membrane-bounded organelle; GO:0043229 intracellular organelle; GO:0043231 intracellular membrane-bounded organelle; GO…	GO:0003676 nucleic acid binding; GO:0003723 RNA binding; GO:0003727 single-stranded RNA binding; GO:0003729 mRNA binding; GO:0005488 binding; GO:0005515 protein binding; GO:0019904 protein domain specific binding; GO:0036002 pre-mRNA binding; GO:0042802 identical protein binding; GO:0070717 poly-purine tract binding; GO:0097159 organic cyclic compound binding; GO:1901363 heterocyclic compound bin…	PF00076	PF00076 RNA recognition motif. (a.k.a. RRM, RBD, or RNP domain)	R	KOG0118	FOG: RRM domain
Q06AA0	318	S	2.11273	0.000528533	Up	SFRS6 OS=Sus scrofa OX=9823 GN=L3MBTL1 PE=1 SV=1	L3MBTL1	1	ARS(1.0)VS(1.0)PPPK	93	73	S5	0.000724893	1098.47	3.43406e+07	4.02201e+07	3.52914e+07	88143951	102639837	1.0658e+08	69635046	8.41099e+07	7.83431e+07	0.48344	0.566211	0.496825	1.24087	1.44494	1.50042	0.980308	1.18408	1.1029	nucleus	K12893	SRSF4_5_6, SFRS4_5_6; serine/arginine-rich splicing factor 4/5/6	map03040 Spliceosome	GO:0000075 cell cycle checkpoint signaling; GO:0000245 spliceosomal complex assembly; GO:0000278 mitotic cell cycle; GO:0000375 RNA splicing, via transesterification reactions; GO:0000377 RNA splicing, via transesterification reactions with bulged adenosine as nucleophile; GO:0000380 alternative mRNA splicing, via spliceosome; GO:0000381 regulation of alternative mRNA splicing, via spliceosome; G…	GO:0000785 chromatin; GO:0005622 intracellular anatomical structure; GO:0005634 nucleus; GO:0005654 nucleoplasm; GO:0005694 chromosome; GO:0005700 polytene chromosome; GO:0016604 nuclear body; GO:0016607 nuclear speck; GO:0031974 membrane-enclosed lumen; GO:0031981 nuclear lumen; GO:0043226 organelle; GO:0043227 membrane-bounded organelle; GO:0043228 non-membrane-bounded organelle; GO:0043229 int…	GO:0003676 nucleic acid binding; GO:0003723 RNA binding; GO:0003729 mRNA binding; GO:0005488 binding; GO:0005515 protein binding; GO:0036002 pre-mRNA binding; GO:0097159 organic cyclic compound binding; GO:1901363 heterocyclic compound binding;	PF00076	PF00076 RNA recognition motif. (a.k.a. RRM, RBD, or RNP domain)	A	KOG0106	Alternative splicing factor SRp55/B52/SRp75 (RRM superfamily)
Q06AA0	316	S	2.11273	0.000528533	Up	SFRS6 OS=Sus scrofa OX=9823 GN=L3MBTL1 PE=1 SV=1	L3MBTL1	1	ARS(1.0)VS(1.0)PPPK	93	73	S3	0.000724893	1098.47	3.43406e+07	4.02201e+07	3.52914e+07	88143951	102639837	1.0658e+08	69635046	8.41099e+07	7.83431e+07	0.48344	0.566211	0.496825	1.24087	1.44494	1.50042	0.980308	1.18408	1.1029	nucleus	K12893	SRSF4_5_6, SFRS4_5_6; serine/arginine-rich splicing factor 4/5/6	map03040 Spliceosome	GO:0000075 cell cycle checkpoint signaling; GO:0000245 spliceosomal complex assembly; GO:0000278 mitotic cell cycle; GO:0000375 RNA splicing, via transesterification reactions; GO:0000377 RNA splicing, via transesterification reactions with bulged adenosine as nucleophile; GO:0000380 alternative mRNA splicing, via spliceosome; GO:0000381 regulation of alternative mRNA splicing, via spliceosome; G…	GO:0000785 chromatin; GO:0005622 intracellular anatomical structure; GO:0005634 nucleus; GO:0005654 nucleoplasm; GO:0005694 chromosome; GO:0005700 polytene chromosome; GO:0016604 nuclear body; GO:0016607 nuclear speck; GO:0031974 membrane-enclosed lumen; GO:0031981 nuclear lumen; GO:0043226 organelle; GO:0043227 membrane-bounded organelle; GO:0043228 non-membrane-bounded organelle; GO:0043229 int…	GO:0003676 nucleic acid binding; GO:0003723 RNA binding; GO:0003729 mRNA binding; GO:0005488 binding; GO:0005515 protein binding; GO:0036002 pre-mRNA binding; GO:0097159 organic cyclic compound binding; GO:1901363 heterocyclic compound binding;	PF00076	PF00076 RNA recognition motif. (a.k.a. RRM, RBD, or RNP domain)	A	KOG0106	Alternative splicing factor SRp55/B52/SRp75 (RRM superfamily)
Q06AA0	301	S	7.83698	0.000594801	Up	SFRS6 OS=Sus scrofa OX=9823 GN=L3MBTL1 PE=1 SV=1	L3MBTL1	1	SRS(0.992)QS(1.0)RSHSPLPAPPSK	6	6	S5	0.000309027	2058.86	69283	84345.7	124152	607620	834736	618454	904002	673199	599762	0.138089	0.16811	0.247449	1.21105	1.66372	1.23265	1.80178	1.34176	1.19539	nucleus	K12893	SRSF4_5_6, SFRS4_5_6; serine/arginine-rich splicing factor 4/5/6	map03040 Spliceosome	GO:0000075 cell cycle checkpoint signaling; GO:0000245 spliceosomal complex assembly; GO:0000278 mitotic cell cycle; GO:0000375 RNA splicing, via transesterification reactions; GO:0000377 RNA splicing, via transesterification reactions with bulged adenosine as nucleophile; GO:0000380 alternative mRNA splicing, via spliceosome; GO:0000381 regulation of alternative mRNA splicing, via spliceosome; G…	GO:0000785 chromatin; GO:0005622 intracellular anatomical structure; GO:0005634 nucleus; GO:0005654 nucleoplasm; GO:0005694 chromosome; GO:0005700 polytene chromosome; GO:0016604 nuclear body; GO:0016607 nuclear speck; GO:0031974 membrane-enclosed lumen; GO:0031981 nuclear lumen; GO:0043226 organelle; GO:0043227 membrane-bounded organelle; GO:0043228 non-membrane-bounded organelle; GO:0043229 int…	GO:0003676 nucleic acid binding; GO:0003723 RNA binding; GO:0003729 mRNA binding; GO:0005488 binding; GO:0005515 protein binding; GO:0036002 pre-mRNA binding; GO:0097159 organic cyclic compound binding; GO:1901363 heterocyclic compound binding;	PF00076	PF00076 RNA recognition motif. (a.k.a. RRM, RBD, or RNP domain)	A	KOG0106	Alternative splicing factor SRp55/B52/SRp75 (RRM superfamily)
Q06AA0	299	S	7.83698	0.000594801	Up	SFRS6 OS=Sus scrofa OX=9823 GN=L3MBTL1 PE=1 SV=1	L3MBTL1	0.992	SRS(0.992)QS(1.0)RSHSPLPAPPSK	6	6	S3	0.000309027	2058.86	69283	84345.7	124152	607620	834736	618454	904002	673199	599762	0.138089	0.16811	0.247449	1.21105	1.66372	1.23265	1.80178	1.34176	1.19539	nucleus	K12893	SRSF4_5_6, SFRS4_5_6; serine/arginine-rich splicing factor 4/5/6	map03040 Spliceosome	GO:0000075 cell cycle checkpoint signaling; GO:0000245 spliceosomal complex assembly; GO:0000278 mitotic cell cycle; GO:0000375 RNA splicing, via transesterification reactions; GO:0000377 RNA splicing, via transesterification reactions with bulged adenosine as nucleophile; GO:0000380 alternative mRNA splicing, via spliceosome; GO:0000381 regulation of alternative mRNA splicing, via spliceosome; G…	GO:0000785 chromatin; GO:0005622 intracellular anatomical structure; GO:0005634 nucleus; GO:0005654 nucleoplasm; GO:0005694 chromosome; GO:0005700 polytene chromosome; GO:0016604 nuclear body; GO:0016607 nuclear speck; GO:0031974 membrane-enclosed lumen; GO:0031981 nuclear lumen; GO:0043226 organelle; GO:0043227 membrane-bounded organelle; GO:0043228 non-membrane-bounded organelle; GO:0043229 int…	GO:0003676 nucleic acid binding; GO:0003723 RNA binding; GO:0003729 mRNA binding; GO:0005488 binding; GO:0005515 protein binding; GO:0036002 pre-mRNA binding; GO:0097159 organic cyclic compound binding; GO:1901363 heterocyclic compound binding;	PF00076	PF00076 RNA recognition motif. (a.k.a. RRM, RBD, or RNP domain)	A	KOG0106	Alternative splicing factor SRp55/B52/SRp75 (RRM superfamily)
Q06A98	26	S	0.283591	0.00933194	Down	Serine/arginine-rich splicing factor 2 OS=Sus scrofa OX=9823 GN=SRSF2 PE=2 SV=1	SRSF2	1	TS(1.0)PDTLR	17	17	S2	0.0700305	869.376	3.50289e+07	7.33137e+07	3.37745e+07	1.01853e+07	9003586	8853517	1.31333e+07	1.29744e+07	1.41954e+07	1.49794	3.13511	1.4443	0.435553	0.38502	0.378602	0.561617	0.554825	0.607036	nucleus	K12891	SRSF2_8, SFRS2A_B; serine/arginine-rich splicing factor 2/8	map03040 Spliceosome	GO:0000278 mitotic cell cycle; GO:0000375 RNA splicing, via transesterification reactions; GO:0000377 RNA splicing, via transesterification reactions with bulged adenosine as nucleophile; GO:0000381 regulation of alternative mRNA splicing, via spliceosome; GO:0000398 mRNA splicing, via spliceosome; GO:0001178 regulation of transcriptional start site selection at RNA polymerase II promoter; GO:000…	GO:0000785 chromatin; GO:0005622 intracellular anatomical structure; GO:0005634 nucleus; GO:0005654 nucleoplasm; GO:0005681 spliceosomal complex; GO:0005694 chromosome; GO:0005737 cytoplasm; GO:0005829 cytosol; GO:0016604 nuclear body; GO:0016607 nuclear speck; GO:0031974 membrane-enclosed lumen; GO:0031981 nuclear lumen; GO:0032991 protein-containing complex; GO:0035061 interchromatin granule; G…	GO:0003676 nucleic acid binding; GO:0003712 transcription coregulator activity; GO:0003714 transcription corepressor activity; GO:0003723 RNA binding; GO:0003729 mRNA binding; GO:0005080 protein kinase C binding; GO:0005488 binding; GO:0005515 protein binding; GO:0019899 enzyme binding; GO:0019900 kinase binding; GO:0019901 protein kinase binding; GO:0036002 pre-mRNA binding; GO:0097159 organic c…	PF00076	PF00076 RNA recognition motif. (a.k.a. RRM, RBD, or RNP domain)	A	KOG4207	Predicted splicing factor, SR protein superfamily
P60588	272	T	2.5065	0.00480788	Up	Phospholipid phosphatase 1 OS=Sus scrofa OX=9823 GN=PLPP1 PE=1 SV=2	PLPP1	1	KEEDS(1.0)HTTLHET(1.0)PTTGNHYR	19	52	T12	7.1642e-14	2433.05	3.25227e+06	2.64815e+06	4.50231e+06	3.89454e+06	4.01994e+06	4.40793e+06	8.40751e+06	7.93527e+06	9.73162e+06	0.599809	0.488393	0.830352	0.718263	0.74139	0.812946	1.55058	1.46348	1.79478	plasma membrane	K01080	PLPP1_2_3; phosphatidate phosphatase [EC:3.1.3.4]	map00561 Glycerolipid metabolism; map00564 Glycerophospholipid metabolism; map00565 Ether lipid metabolism; map00600 Sphingolipid metabolism; map01100 Metabolic pathways; map04072 Phospholipase D signaling pathway; map04666 Fc gamma R-mediated phagocytosis; map04975 Fat digestion and absorption	GO:0000003 reproduction; GO:0003006 developmental process involved in reproduction; GO:0006629 lipid metabolic process; GO:0006644 phospholipid metabolic process; GO:0006793 phosphorus metabolic process; GO:0006796 phosphate-containing compound metabolic process; GO:0006810 transport; GO:0006869 lipid transport; GO:0006928 movement of cell or subcellular component; GO:0006935 chemotaxis; GO:00070…	GO:0005886 plasma membrane; GO:0005887 integral component of plasma membrane; GO:0005911 cell-cell junction; GO:0005918 septate junction; GO:0016020 membrane; GO:0016021 integral component of membrane; GO:0030054 cell junction; GO:0031224 intrinsic component of membrane; GO:0031226 intrinsic component of plasma membrane; GO:0043296 apical junction complex; GO:0045177 apical part of cell; GO:00701…	GO:0003824 catalytic activity; GO:0005215 transporter activity; GO:0005319 lipid transporter activity; GO:0005488 binding; GO:0005515 protein binding; GO:0008195 phosphatidate phosphatase activity; GO:0016787 hydrolase activity; GO:0016788 hydrolase activity, acting on ester bonds; GO:0016791 phosphatase activity; GO:0042577 lipid phosphatase activity; GO:0042578 phosphoric ester hydrolase activi…			I	KOG3030	Lipid phosphate phosphatase and related enzymes of the PAP2 family
P60588	265	S	7.19474	5.33542e-05	Up	Phospholipid phosphatase 1 OS=Sus scrofa OX=9823 GN=PLPP1 PE=1 SV=2	PLPP1	1	KEEDS(1.0)HTTLHET(1.0)PTTGNHYR	14	32	S5	4.83536e-08	2513.01	611853	598211	823646	1.70747e+06	2.33159e+06	2.72666e+06	4.66926e+06	4.74102e+06	5.22173e+06	0.235012	0.229772	0.316362	0.65584	0.895563	1.04731	1.79346	1.82102	2.00566	plasma membrane	K01080	PLPP1_2_3; phosphatidate phosphatase [EC:3.1.3.4]	map00561 Glycerolipid metabolism; map00564 Glycerophospholipid metabolism; map00565 Ether lipid metabolism; map00600 Sphingolipid metabolism; map01100 Metabolic pathways; map04072 Phospholipase D signaling pathway; map04666 Fc gamma R-mediated phagocytosis; map04975 Fat digestion and absorption	GO:0000003 reproduction; GO:0003006 developmental process involved in reproduction; GO:0006629 lipid metabolic process; GO:0006644 phospholipid metabolic process; GO:0006793 phosphorus metabolic process; GO:0006796 phosphate-containing compound metabolic process; GO:0006810 transport; GO:0006869 lipid transport; GO:0006928 movement of cell or subcellular component; GO:0006935 chemotaxis; GO:00070…	GO:0005886 plasma membrane; GO:0005887 integral component of plasma membrane; GO:0005911 cell-cell junction; GO:0005918 septate junction; GO:0016020 membrane; GO:0016021 integral component of membrane; GO:0030054 cell junction; GO:0031224 intrinsic component of membrane; GO:0031226 intrinsic component of plasma membrane; GO:0043296 apical junction complex; GO:0045177 apical part of cell; GO:00701…	GO:0003824 catalytic activity; GO:0005215 transporter activity; GO:0005319 lipid transporter activity; GO:0005488 binding; GO:0005515 protein binding; GO:0008195 phosphatidate phosphatase activity; GO:0016787 hydrolase activity; GO:0016788 hydrolase activity, acting on ester bonds; GO:0016791 phosphatase activity; GO:0042577 lipid phosphatase activity; GO:0042578 phosphoric ester hydrolase activi…			I	KOG3030	Lipid phosphate phosphatase and related enzymes of the PAP2 family
P56432	73	S	3.72196	0.000841196	Up	Transcription factor Jun OS=Sus scrofa OX=9823 GN=JUN PE=2 SV=1	JUN	1	LAS(1.0)PELER	41	41	S3	0.00141222	994.461	10933236	7.46457e+06	1.18207e+07	15946475	14634228	18450084	39973128	34699608	3.77993e+07	0.51324	0.35041	0.5549	0.748577	0.686977	0.866105	1.87646	1.62891	1.77442	nucleus	K04448	JUN; transcription factor AP-1	map04010 MAPK signaling pathway; map04012 ErbB signaling pathway; map04013 MAPK signaling pathway - fly; map04024 cAMP signaling pathway; map04137 Mitophagy - animal; map04210 Apoptosis; map04214 Apoptosis - fly; map04310 Wnt signaling pathway; map04380 Osteoclast differentiation; map04510 Focal adhesion; map04530 Tight junction; map04620 Toll-like receptor signaling pathway; map04621 NOD-like re…	GO:0000003 reproduction; GO:0000122 negative regulation of transcription by RNA polymerase II; GO:0000165 MAPK cascade; GO:0000302 response to reactive oxygen species; GO:0001525 angiogenesis; GO:0001558 regulation of cell growth; GO:0001568 blood vessel development; GO:0001654 eye development; GO:0001700 embryonic development via the syncytial blastoderm; GO:0001736 establishment of planar polar…	GO:0000228 nuclear chromosome; GO:0000785 chromatin; GO:0000791 euchromatin; GO:0005622 intracellular anatomical structure; GO:0005634 nucleus; GO:0005654 nucleoplasm; GO:0005667 transcription regulator complex; GO:0005694 chromosome; GO:0005737 cytoplasm; GO:0005829 cytosol; GO:0017053 transcription repressor complex; GO:0031974 membrane-enclosed lumen; GO:0031981 nuclear lumen; GO:0032991 prote…	GO:0000976 transcription cis-regulatory region binding; GO:0000977 RNA polymerase II transcription regulatory region sequence-specific DNA binding; GO:0000978 RNA polymerase II cis-regulatory region sequence-specific DNA binding; GO:0000981 DNA-binding transcription factor activity, RNA polymerase II-specific; GO:0000987 cis-regulatory region sequence-specific DNA binding; GO:0001067 transcriptio…			K	KOG0837	Transcriptional activator of the JUN family
P48762	788	S	2.92847	0.0296802	Up	Sodium/hydrogen exchanger 1 OS=Sus scrofa OX=9823 GN=SLC9A1 PE=2 SV=1	SLC9A1	0.997	TKEPSSPGTDDVFTPAPSDS(0.997)PS(0.988)SQR	33	38	S20	1.40453e-13	2670.16	6.05257e+06	1782732	3.91549e+06	1.10943e+07	1.30717e+07	1.31435e+07	1.22241e+07	1.06972e+07	1.14905e+07	0.65259	0.192215	0.422169	1.19619	1.4094	1.41714	1.31801	1.15338	1.2389	plasma membrane	K05742	SLC9A1, NHE1; solute carrier family 9 (sodium/hydrogen exchanger), member 1	map04024 cAMP signaling pathway; map04260 Cardiac muscle contraction; map04261 Adrenergic signaling in cardiomyocytes; map04371 Apelin signaling pathway; map04810 Regulation of actin cytoskeleton; map04919 Thyroid hormone signaling pathway; map04970 Salivary secretion; map04971 Gastric acid secretion; map04972 Pancreatic secretion; map04976 Bile secretion	GO:0001558 regulation of cell growth; GO:0001654 eye development; GO:0001666 response to hypoxia; GO:0001745 compound eye morphogenesis; GO:0001952 regulation of cell-matrix adhesion; GO:0002026 regulation of the force of heart contraction; GO:0002028 regulation of sodium ion transport; GO:0003008 system process; GO:0003012 muscle system process; GO:0003013 circulatory system process; GO:0003015 …	GO:0005622 intracellular anatomical structure; GO:0005634 nucleus; GO:0005654 nucleoplasm; GO:0005737 cytoplasm; GO:0005739 mitochondrion; GO:0005783 endoplasmic reticulum; GO:0005789 endoplasmic reticulum membrane; GO:0005886 plasma membrane; GO:0005887 integral component of plasma membrane; GO:0005911 cell-cell junction; GO:0009986 cell surface; GO:0012505 endomembrane system; GO:0014704 interc…	GO:0005198 structural molecule activity; GO:0005215 transporter activity; GO:0005451 monovalent cation:proton antiporter activity; GO:0005488 binding; GO:0005515 protein binding; GO:0005543 phospholipid binding; GO:0005546 phosphatidylinositol-4,5-bisphosphate binding; GO:0008289 lipid binding; GO:0008324 cation transmembrane transporter activity; GO:0015075 ion transmembrane transporter activity…	PF16644	PF16644 Regulatory region of Na+/H+ exchanger NHE binds to calmodulin	P	KOG1966	Sodium/hydrogen exchanger protein
P48762	791	S	2.18436	0.0164344	Up	Sodium/hydrogen exchanger 1 OS=Sus scrofa OX=9823 GN=SLC9A1 PE=2 SV=1	SLC9A1	0.99	EPSSPGTDDVFTPAPSDSPSS(0.99)QR	4	9	S21	3.59973e-08	2441.01	1.7979e+06	890147	1.34585e+06	3.44209e+06	3.23895e+06	3.32846e+06	2.93065e+06	3.09853e+06	2.78229e+06	0.707993	0.35053	0.529983	1.35546	1.27546	1.31071	1.15406	1.22017	1.09564	plasma membrane	K05742	SLC9A1, NHE1; solute carrier family 9 (sodium/hydrogen exchanger), member 1	map04024 cAMP signaling pathway; map04260 Cardiac muscle contraction; map04261 Adrenergic signaling in cardiomyocytes; map04371 Apelin signaling pathway; map04810 Regulation of actin cytoskeleton; map04919 Thyroid hormone signaling pathway; map04970 Salivary secretion; map04971 Gastric acid secretion; map04972 Pancreatic secretion; map04976 Bile secretion	GO:0001558 regulation of cell growth; GO:0001654 eye development; GO:0001666 response to hypoxia; GO:0001745 compound eye morphogenesis; GO:0001952 regulation of cell-matrix adhesion; GO:0002026 regulation of the force of heart contraction; GO:0002028 regulation of sodium ion transport; GO:0003008 system process; GO:0003012 muscle system process; GO:0003013 circulatory system process; GO:0003015 …	GO:0005622 intracellular anatomical structure; GO:0005634 nucleus; GO:0005654 nucleoplasm; GO:0005737 cytoplasm; GO:0005739 mitochondrion; GO:0005783 endoplasmic reticulum; GO:0005789 endoplasmic reticulum membrane; GO:0005886 plasma membrane; GO:0005887 integral component of plasma membrane; GO:0005911 cell-cell junction; GO:0009986 cell surface; GO:0012505 endomembrane system; GO:0014704 interc…	GO:0005198 structural molecule activity; GO:0005215 transporter activity; GO:0005451 monovalent cation:proton antiporter activity; GO:0005488 binding; GO:0005515 protein binding; GO:0005543 phospholipid binding; GO:0005546 phosphatidylinositol-4,5-bisphosphate binding; GO:0008289 lipid binding; GO:0008324 cation transmembrane transporter activity; GO:0015075 ion transmembrane transporter activity…	PF16644	PF16644 Regulatory region of Na+/H+ exchanger NHE binds to calmodulin	P	KOG1966	Sodium/hydrogen exchanger protein
P20303	234	T	0.495355	0.00208286	Down	Solute carrier family 2, facilitated glucose transporter member 1 OS=Sus scrofa OX=9823 GN=SLC2A1 PE=2 SV=2	SLC2A1	1	LRGT(1.0)ADVTR	19	19	T4	0.00121108	1068.52	4.87559e+06	4.0277e+06	5594463	1.68431e+06	1.80099e+06	1.61092e+06	2290047	2.43421e+06	2.45727e+06	1.63882	1.35382	1.88046	0.566144	0.605362	0.541476	0.769749	0.818207	0.825958	plasma membrane	K07299	SLC2A1, GLUT1; MFS transporter, SP family, solute carrier family 2 (facilitated glucose transporter), member 1	map04066 HIF-1 signaling pathway; map04911 Insulin secretion; map04919 Thyroid hormone signaling pathway; map04920 Adipocytokine signaling pathway; map04922 Glucagon signaling pathway; map04976 Bile secretion	GO:0000003 reproduction; GO:0002791 regulation of peptide secretion; GO:0002793 positive regulation of peptide secretion; GO:0005975 carbohydrate metabolic process; GO:0005984 disaccharide metabolic process; GO:0005988 lactose metabolic process; GO:0005989 lactose biosynthetic process; GO:0005996 monosaccharide metabolic process; GO:0006082 organic acid metabolic process; GO:0006766 vitamin metab…	GO:0000139 Golgi membrane; GO:0001939 female pronucleus; GO:0005622 intracellular anatomical structure; GO:0005634 nucleus; GO:0005737 cytoplasm; GO:0005794 Golgi apparatus; GO:0005829 cytosol; GO:0005856 cytoskeleton; GO:0005886 plasma membrane; GO:0005887 integral component of plasma membrane; GO:0005901 caveola; GO:0005911 cell-cell junction; GO:0005938 cell cortex; GO:0012505 endomembrane sys…	GO:0005215 transporter activity; GO:0005355 glucose transmembrane transporter activity; GO:0005488 binding; GO:0005515 protein binding; GO:0008509 anion transmembrane transporter activity; GO:0008514 organic anion transmembrane transporter activity; GO:0015075 ion transmembrane transporter activity; GO:0015144 carbohydrate transmembrane transporter activity; GO:0015145 monosaccharide transmembran…			G	KOG0569	Permease of the major facilitator superfamily
P20303	465	S	0.339835	0.00290531	Down	Solute carrier family 2, facilitated glucose transporter member 1 OS=Sus scrofa OX=9823 GN=SLC2A1 PE=2 SV=2	SLC2A1	1	TFDEIAS(1.0)GFR	3	3	S7	0.00182735	1222.51	466609	549297	641590	0	0	0	190321	185196	0	1.14758	1.35094	1.57793				0.468076	0.455471		plasma membrane	K07299	SLC2A1, GLUT1; MFS transporter, SP family, solute carrier family 2 (facilitated glucose transporter), member 1	map04066 HIF-1 signaling pathway; map04911 Insulin secretion; map04919 Thyroid hormone signaling pathway; map04920 Adipocytokine signaling pathway; map04922 Glucagon signaling pathway; map04976 Bile secretion	GO:0000003 reproduction; GO:0002791 regulation of peptide secretion; GO:0002793 positive regulation of peptide secretion; GO:0005975 carbohydrate metabolic process; GO:0005984 disaccharide metabolic process; GO:0005988 lactose metabolic process; GO:0005989 lactose biosynthetic process; GO:0005996 monosaccharide metabolic process; GO:0006082 organic acid metabolic process; GO:0006766 vitamin metab…	GO:0000139 Golgi membrane; GO:0001939 female pronucleus; GO:0005622 intracellular anatomical structure; GO:0005634 nucleus; GO:0005737 cytoplasm; GO:0005794 Golgi apparatus; GO:0005829 cytosol; GO:0005856 cytoskeleton; GO:0005886 plasma membrane; GO:0005887 integral component of plasma membrane; GO:0005901 caveola; GO:0005911 cell-cell junction; GO:0005938 cell cortex; GO:0012505 endomembrane sys…	GO:0005215 transporter activity; GO:0005355 glucose transmembrane transporter activity; GO:0005488 binding; GO:0005515 protein binding; GO:0008509 anion transmembrane transporter activity; GO:0008514 organic anion transmembrane transporter activity; GO:0015075 ion transmembrane transporter activity; GO:0015144 carbohydrate transmembrane transporter activity; GO:0015145 monosaccharide transmembran…			G	KOG0569	Permease of the major facilitator superfamily
P19620	31	T	0.248476	0.00146417	Down	Annexin A2 OS=Sus scrofa OX=9823 GN=ANXA2 PE=1 SV=4	ANXA2	1	AYT(1.0)NFDAER	3	7	T3	0.00196751	1166.45	413766	376197	445706	0	116964	0	140392	79857	86785.1	1.74515	1.58669	1.87986		0.493321		0.592135	0.336814	0.366035	cytoplasm	K17092	ANXA2; annexin A2		GO:0001501 skeletal system development; GO:0001503 ossification; GO:0001525 angiogenesis; GO:0001568 blood vessel development; GO:0001765 membrane raft assembly; GO:0001775 cell activation; GO:0001816 cytokine production; GO:0001919 regulation of receptor recycling; GO:0001921 positive regulation of receptor recycling; GO:0001932 regulation of protein phosphorylation; GO:0001934 positive regulati…	GO:0000323 lytic vacuole; GO:0001726 ruffle; GO:0005576 extracellular region; GO:0005604 basement membrane; GO:0005615 extracellular space; GO:0005622 intracellular anatomical structure; GO:0005634 nucleus; GO:0005737 cytoplasm; GO:0005764 lysosome; GO:0005765 lysosomal membrane; GO:0005766 primary lysosome; GO:0005768 endosome; GO:0005769 early endosome; GO:0005770 late endosome; GO:0005773 vacu…	GO:0001786 phosphatidylserine binding; GO:0002020 protease binding; GO:0003779 actin binding; GO:0004857 enzyme inhibitor activity; GO:0004859 phospholipase inhibitor activity; GO:0005215 transporter activity; GO:0005216 ion channel activity; GO:0005244 voltage-gated ion channel activity; GO:0005245 voltage-gated calcium channel activity; GO:0005261 cation channel activity; GO:0005262 calcium cha…	PF00191	PF00191 Annexin	U	KOG0819	Annexin
P14287	258	S	9.80406	0.000226254	Up	Osteopontin OS=Sus scrofa OX=9823 GN=SPP1 PE=1 SV=1	SPP1	1	TYDGS(1.0)NEHSNVIES(1.0)QENPK	16	10	S14	6.7392e-08	2307.88	72908.3	64310.6	97359.4	1220263	1.61961e+06	1.67687e+06	957100	605995	736724	0.0930593	0.0820854	0.124268	1.55753	2.06726	2.14034	1.22163	0.773485	0.940347	extracellular	K06250	SPP1, BNSP, OPN; secreted phosphoprotein 1	map04151 PI3K-Akt signaling pathway; map04371 Apelin signaling pathway; map04510 Focal adhesion; map04512 ECM-receptor interaction; map04620 Toll-like receptor signaling pathway; map04929 GnRH secretion	GO:0000003 reproduction; GO:0001503 ossification; GO:0001558 regulation of cell growth; GO:0001649 osteoblast differentiation; GO:0001890 placenta development; GO:0001893 maternal placenta development; GO:0002376 immune system process; GO:0003006 developmental process involved in reproduction; GO:0006355 regulation of transcription, DNA-templated; GO:0006464 cellular protein modification process;…	GO:0005576 extracellular region; GO:0005615 extracellular space; GO:0005622 intracellular anatomical structure; GO:0005737 cytoplasm; GO:0005783 endoplasmic reticulum; GO:0005788 endoplasmic reticulum lumen; GO:0005794 Golgi apparatus; GO:0012505 endomembrane system; GO:0031012 extracellular matrix; GO:0031974 membrane-enclosed lumen; GO:0031982 vesicle; GO:0042995 cell projection; GO:0043226 org…	GO:0005102 signaling receptor binding; GO:0005125 cytokine activity; GO:0005488 binding; GO:0005515 protein binding; GO:0005539 glycosaminoglycan binding; GO:0008201 heparin binding; GO:0030545 signaling receptor regulator activity; GO:0043167 ion binding; GO:0043168 anion binding; GO:0048018 receptor ligand activity; GO:0050840 extracellular matrix binding; GO:0097367 carbohydrate derivative bin…
P14287	238	S	11.9591	0.00215786	Up	Osteopontin OS=Sus scrofa OX=9823 GN=SPP1 PE=1 SV=1	SPP1	1	S(1.0)QEQS(1.0)KEYTIK	20	2	S5	5.48835e-05	1420.64	306092	0	165488	5.73124e+06	6.38206e+06	7.15614e+06	3.30584e+06	2.53958e+06	2.61407e+06	0.0868329		0.0469461	1.62585	1.81048	2.03007	0.937811	0.720434	0.741568	extracellular	K06250	SPP1, BNSP, OPN; secreted phosphoprotein 1	map04151 PI3K-Akt signaling pathway; map04371 Apelin signaling pathway; map04510 Focal adhesion; map04512 ECM-receptor interaction; map04620 Toll-like receptor signaling pathway; map04929 GnRH secretion	GO:0000003 reproduction; GO:0001503 ossification; GO:0001558 regulation of cell growth; GO:0001649 osteoblast differentiation; GO:0001890 placenta development; GO:0001893 maternal placenta development; GO:0002376 immune system process; GO:0003006 developmental process involved in reproduction; GO:0006355 regulation of transcription, DNA-templated; GO:0006464 cellular protein modification process;…	GO:0005576 extracellular region; GO:0005615 extracellular space; GO:0005622 intracellular anatomical structure; GO:0005737 cytoplasm; GO:0005783 endoplasmic reticulum; GO:0005788 endoplasmic reticulum lumen; GO:0005794 Golgi apparatus; GO:0012505 endomembrane system; GO:0031012 extracellular matrix; GO:0031974 membrane-enclosed lumen; GO:0031982 vesicle; GO:0042995 cell projection; GO:0043226 org…	GO:0005102 signaling receptor binding; GO:0005125 cytokine activity; GO:0005488 binding; GO:0005515 protein binding; GO:0005539 glycosaminoglycan binding; GO:0008201 heparin binding; GO:0030545 signaling receptor regulator activity; GO:0043167 ion binding; GO:0043168 anion binding; GO:0048018 receptor ligand activity; GO:0050840 extracellular matrix binding; GO:0097367 carbohydrate derivative bin…
P14287	297	S	3.987	0.000208889	Up	Osteopontin OS=Sus scrofa OX=9823 GN=SPP1 PE=1 SV=1	SPP1	1	VSHELES(1.0)AS(1.0)SEIN	8	8	S7	0.00995292	1561.58	528158	471736	510118	1.56867e+06	1.45519e+06	1.7014e+06	1.96622e+06	1.67576e+06	2378433	0.387854	0.346421	0.374607	1.15196	1.06862	1.24943	1.4439	1.2306	1.74661	extracellular	K06250	SPP1, BNSP, OPN; secreted phosphoprotein 1	map04151 PI3K-Akt signaling pathway; map04371 Apelin signaling pathway; map04510 Focal adhesion; map04512 ECM-receptor interaction; map04620 Toll-like receptor signaling pathway; map04929 GnRH secretion	GO:0000003 reproduction; GO:0001503 ossification; GO:0001558 regulation of cell growth; GO:0001649 osteoblast differentiation; GO:0001890 placenta development; GO:0001893 maternal placenta development; GO:0002376 immune system process; GO:0003006 developmental process involved in reproduction; GO:0006355 regulation of transcription, DNA-templated; GO:0006464 cellular protein modification process;…	GO:0005576 extracellular region; GO:0005615 extracellular space; GO:0005622 intracellular anatomical structure; GO:0005737 cytoplasm; GO:0005783 endoplasmic reticulum; GO:0005788 endoplasmic reticulum lumen; GO:0005794 Golgi apparatus; GO:0012505 endomembrane system; GO:0031012 extracellular matrix; GO:0031974 membrane-enclosed lumen; GO:0031982 vesicle; GO:0042995 cell projection; GO:0043226 org…	GO:0005102 signaling receptor binding; GO:0005125 cytokine activity; GO:0005488 binding; GO:0005515 protein binding; GO:0005539 glycosaminoglycan binding; GO:0008201 heparin binding; GO:0030545 signaling receptor regulator activity; GO:0043167 ion binding; GO:0043168 anion binding; GO:0048018 receptor ligand activity; GO:0050840 extracellular matrix binding; GO:0097367 carbohydrate derivative bin…
P14287	281	S	16.6823	1.04425e-05	Up	Osteopontin OS=Sus scrofa OX=9823 GN=SPP1 PE=1 SV=1	SPP1	1	LVPDS(1.0)KS(1.0)EEDK	37	25	S7	0.000452383	1784.79	608217	638000	763946	2.92859e+07	3.96693e+07	3.50137e+07	1.29187e+07	1.0354e+07	1.02615e+07	0.0392361	0.0411574	0.0492822	1.88923	2.55906	2.25873	0.833387	0.667935	0.661971	extracellular	K06250	SPP1, BNSP, OPN; secreted phosphoprotein 1	map04151 PI3K-Akt signaling pathway; map04371 Apelin signaling pathway; map04510 Focal adhesion; map04512 ECM-receptor interaction; map04620 Toll-like receptor signaling pathway; map04929 GnRH secretion	GO:0000003 reproduction; GO:0001503 ossification; GO:0001558 regulation of cell growth; GO:0001649 osteoblast differentiation; GO:0001890 placenta development; GO:0001893 maternal placenta development; GO:0002376 immune system process; GO:0003006 developmental process involved in reproduction; GO:0006355 regulation of transcription, DNA-templated; GO:0006464 cellular protein modification process;…	GO:0005576 extracellular region; GO:0005615 extracellular space; GO:0005622 intracellular anatomical structure; GO:0005737 cytoplasm; GO:0005783 endoplasmic reticulum; GO:0005788 endoplasmic reticulum lumen; GO:0005794 Golgi apparatus; GO:0012505 endomembrane system; GO:0031012 extracellular matrix; GO:0031974 membrane-enclosed lumen; GO:0031982 vesicle; GO:0042995 cell projection; GO:0043226 org…	GO:0005102 signaling receptor binding; GO:0005125 cytokine activity; GO:0005488 binding; GO:0005515 protein binding; GO:0005539 glycosaminoglycan binding; GO:0008201 heparin binding; GO:0030545 signaling receptor regulator activity; GO:0043167 ion binding; GO:0043168 anion binding; GO:0048018 receptor ligand activity; GO:0050840 extracellular matrix binding; GO:0097367 carbohydrate derivative bin…
P14287	279	S	14.9399	3.5056e-05	Up	Osteopontin OS=Sus scrofa OX=9823 GN=SPP1 PE=1 SV=1	SPP1	1	LVPDS(1.0)KS(1.0)EEDK	41	25	S5	0.000452383	1784.79	791342	744715	1.06793e+06	32691057	4.36941e+07	39358590	1.49536e+07	1.20474e+07	1.19022e+07	0.0452912	0.0426225	0.0611211	1.87102	2.50076	2.25263	0.855844	0.689513	0.681204	extracellular	K06250	SPP1, BNSP, OPN; secreted phosphoprotein 1	map04151 PI3K-Akt signaling pathway; map04371 Apelin signaling pathway; map04510 Focal adhesion; map04512 ECM-receptor interaction; map04620 Toll-like receptor signaling pathway; map04929 GnRH secretion	GO:0000003 reproduction; GO:0001503 ossification; GO:0001558 regulation of cell growth; GO:0001649 osteoblast differentiation; GO:0001890 placenta development; GO:0001893 maternal placenta development; GO:0002376 immune system process; GO:0003006 developmental process involved in reproduction; GO:0006355 regulation of transcription, DNA-templated; GO:0006464 cellular protein modification process;…	GO:0005576 extracellular region; GO:0005615 extracellular space; GO:0005622 intracellular anatomical structure; GO:0005737 cytoplasm; GO:0005783 endoplasmic reticulum; GO:0005788 endoplasmic reticulum lumen; GO:0005794 Golgi apparatus; GO:0012505 endomembrane system; GO:0031012 extracellular matrix; GO:0031974 membrane-enclosed lumen; GO:0031982 vesicle; GO:0042995 cell projection; GO:0043226 org…	GO:0005102 signaling receptor binding; GO:0005125 cytokine activity; GO:0005488 binding; GO:0005515 protein binding; GO:0005539 glycosaminoglycan binding; GO:0008201 heparin binding; GO:0030545 signaling receptor regulator activity; GO:0043167 ion binding; GO:0043168 anion binding; GO:0048018 receptor ligand activity; GO:0050840 extracellular matrix binding; GO:0097367 carbohydrate derivative bin…
P14287	249	S	5.24804	0.000505975	Up	Osteopontin OS=Sus scrofa OX=9823 GN=SPP1 PE=1 SV=1	SPP1	1	TYDGS(1.0)NEHSNVIES(1.0)QENPK	23	21	S5	3.03697e-11	2227.91	855031	662766	794646	4.99633e+06	7.09961e+06	6.96014e+06	5.0844e+06	3.12138e+06	3.93003e+06	0.22968	0.178034	0.213459	1.34212	1.90711	1.86965	1.36578	0.83847	1.05569	extracellular	K06250	SPP1, BNSP, OPN; secreted phosphoprotein 1	map04151 PI3K-Akt signaling pathway; map04371 Apelin signaling pathway; map04510 Focal adhesion; map04512 ECM-receptor interaction; map04620 Toll-like receptor signaling pathway; map04929 GnRH secretion	GO:0000003 reproduction; GO:0001503 ossification; GO:0001558 regulation of cell growth; GO:0001649 osteoblast differentiation; GO:0001890 placenta development; GO:0001893 maternal placenta development; GO:0002376 immune system process; GO:0003006 developmental process involved in reproduction; GO:0006355 regulation of transcription, DNA-templated; GO:0006464 cellular protein modification process;…	GO:0005576 extracellular region; GO:0005615 extracellular space; GO:0005622 intracellular anatomical structure; GO:0005737 cytoplasm; GO:0005783 endoplasmic reticulum; GO:0005788 endoplasmic reticulum lumen; GO:0005794 Golgi apparatus; GO:0012505 endomembrane system; GO:0031012 extracellular matrix; GO:0031974 membrane-enclosed lumen; GO:0031982 vesicle; GO:0042995 cell projection; GO:0043226 org…	GO:0005102 signaling receptor binding; GO:0005125 cytokine activity; GO:0005488 binding; GO:0005515 protein binding; GO:0005539 glycosaminoglycan binding; GO:0008201 heparin binding; GO:0030545 signaling receptor regulator activity; GO:0043167 ion binding; GO:0043168 anion binding; GO:0048018 receptor ligand activity; GO:0050840 extracellular matrix binding; GO:0097367 carbohydrate derivative bin…
P14287	104	S	21.1241	5.40948e-05	Up	Osteopontin OS=Sus scrofa OX=9823 GN=SPP1 PE=1 SV=1	SPP1	1	DTDS(1.0)EEADHADDADR	14	16	S4	4.15285e-08	1741.58	55394.7	37338	46192.1	1.8739e+06	2.41309e+06	2.35581e+06	1.1922e+06	777956	964508	0.0513105	0.0345851	0.0427864	1.73573	2.23517	2.18212	1.1043	0.720597	0.893396	extracellular	K06250	SPP1, BNSP, OPN; secreted phosphoprotein 1	map04151 PI3K-Akt signaling pathway; map04371 Apelin signaling pathway; map04510 Focal adhesion; map04512 ECM-receptor interaction; map04620 Toll-like receptor signaling pathway; map04929 GnRH secretion	GO:0000003 reproduction; GO:0001503 ossification; GO:0001558 regulation of cell growth; GO:0001649 osteoblast differentiation; GO:0001890 placenta development; GO:0001893 maternal placenta development; GO:0002376 immune system process; GO:0003006 developmental process involved in reproduction; GO:0006355 regulation of transcription, DNA-templated; GO:0006464 cellular protein modification process;…	GO:0005576 extracellular region; GO:0005615 extracellular space; GO:0005622 intracellular anatomical structure; GO:0005737 cytoplasm; GO:0005783 endoplasmic reticulum; GO:0005788 endoplasmic reticulum lumen; GO:0005794 Golgi apparatus; GO:0012505 endomembrane system; GO:0031012 extracellular matrix; GO:0031974 membrane-enclosed lumen; GO:0031982 vesicle; GO:0042995 cell projection; GO:0043226 org…	GO:0005102 signaling receptor binding; GO:0005125 cytokine activity; GO:0005488 binding; GO:0005515 protein binding; GO:0005539 glycosaminoglycan binding; GO:0008201 heparin binding; GO:0030545 signaling receptor regulator activity; GO:0043167 ion binding; GO:0043168 anion binding; GO:0048018 receptor ligand activity; GO:0050840 extracellular matrix binding; GO:0097367 carbohydrate derivative bin…
P14287	299	S	3.987	0.000208889	Up	Osteopontin OS=Sus scrofa OX=9823 GN=SPP1 PE=1 SV=1	SPP1	1	VSHELES(1.0)AS(1.0)SEIN	8	8	S9	0.00995292	1561.58	528158	471736	510118	1.56867e+06	1.45519e+06	1.7014e+06	1.96622e+06	1.67576e+06	2378433	0.387854	0.346421	0.374607	1.15196	1.06862	1.24943	1.4439	1.2306	1.74661	extracellular	K06250	SPP1, BNSP, OPN; secreted phosphoprotein 1	map04151 PI3K-Akt signaling pathway; map04371 Apelin signaling pathway; map04510 Focal adhesion; map04512 ECM-receptor interaction; map04620 Toll-like receptor signaling pathway; map04929 GnRH secretion	GO:0000003 reproduction; GO:0001503 ossification; GO:0001558 regulation of cell growth; GO:0001649 osteoblast differentiation; GO:0001890 placenta development; GO:0001893 maternal placenta development; GO:0002376 immune system process; GO:0003006 developmental process involved in reproduction; GO:0006355 regulation of transcription, DNA-templated; GO:0006464 cellular protein modification process;…	GO:0005576 extracellular region; GO:0005615 extracellular space; GO:0005622 intracellular anatomical structure; GO:0005737 cytoplasm; GO:0005783 endoplasmic reticulum; GO:0005788 endoplasmic reticulum lumen; GO:0005794 Golgi apparatus; GO:0012505 endomembrane system; GO:0031012 extracellular matrix; GO:0031974 membrane-enclosed lumen; GO:0031982 vesicle; GO:0042995 cell projection; GO:0043226 org…	GO:0005102 signaling receptor binding; GO:0005125 cytokine activity; GO:0005488 binding; GO:0005515 protein binding; GO:0005539 glycosaminoglycan binding; GO:0008201 heparin binding; GO:0030545 signaling receptor regulator activity; GO:0043167 ion binding; GO:0043168 anion binding; GO:0048018 receptor ligand activity; GO:0050840 extracellular matrix binding; GO:0097367 carbohydrate derivative bin…
P14287	214	S	9.39569	1.44088e-05	Up	Osteopontin OS=Sus scrofa OX=9823 GN=SPP1 PE=1 SV=1	SPP1	1	LHVASDLDS(1.0)QEK	65	13	S9	3.53823e-14	2680.14	1.17399e+06	970553	1.0607e+06	1.38398e+07	1.71472e+07	1.78951e+07	1.12703e+07	8.86937e+06	9.97569e+06	0.128534	0.106261	0.116131	1.51526	1.87737	1.95925	1.23393	0.971066	1.09219	extracellular	K06250	SPP1, BNSP, OPN; secreted phosphoprotein 1	map04151 PI3K-Akt signaling pathway; map04371 Apelin signaling pathway; map04510 Focal adhesion; map04512 ECM-receptor interaction; map04620 Toll-like receptor signaling pathway; map04929 GnRH secretion	GO:0000003 reproduction; GO:0001503 ossification; GO:0001558 regulation of cell growth; GO:0001649 osteoblast differentiation; GO:0001890 placenta development; GO:0001893 maternal placenta development; GO:0002376 immune system process; GO:0003006 developmental process involved in reproduction; GO:0006355 regulation of transcription, DNA-templated; GO:0006464 cellular protein modification process;…	GO:0005576 extracellular region; GO:0005615 extracellular space; GO:0005622 intracellular anatomical structure; GO:0005737 cytoplasm; GO:0005783 endoplasmic reticulum; GO:0005788 endoplasmic reticulum lumen; GO:0005794 Golgi apparatus; GO:0012505 endomembrane system; GO:0031012 extracellular matrix; GO:0031974 membrane-enclosed lumen; GO:0031982 vesicle; GO:0042995 cell projection; GO:0043226 org…	GO:0005102 signaling receptor binding; GO:0005125 cytokine activity; GO:0005488 binding; GO:0005515 protein binding; GO:0005539 glycosaminoglycan binding; GO:0008201 heparin binding; GO:0030545 signaling receptor regulator activity; GO:0043167 ion binding; GO:0043168 anion binding; GO:0048018 receptor ligand activity; GO:0050840 extracellular matrix binding; GO:0097367 carbohydrate derivative bin…
P14287	234	S	14.1548	0.000222349	Up	Osteopontin OS=Sus scrofa OX=9823 GN=SPP1 PE=1 SV=1	SPP1	1	S(1.0)QEQS(1.0)KEYTIK	18	15	S1	0.000405824	1500.6	162306	0	165488	4.70529e+06	4.75116e+06	5.46762e+06	2.77777e+06	2.05331e+06	2.12874e+06	0.058458		0.059604	1.69471	1.71123	1.96928	1.00047	0.739543	0.766709	extracellular	K06250	SPP1, BNSP, OPN; secreted phosphoprotein 1	map04151 PI3K-Akt signaling pathway; map04371 Apelin signaling pathway; map04510 Focal adhesion; map04512 ECM-receptor interaction; map04620 Toll-like receptor signaling pathway; map04929 GnRH secretion	GO:0000003 reproduction; GO:0001503 ossification; GO:0001558 regulation of cell growth; GO:0001649 osteoblast differentiation; GO:0001890 placenta development; GO:0001893 maternal placenta development; GO:0002376 immune system process; GO:0003006 developmental process involved in reproduction; GO:0006355 regulation of transcription, DNA-templated; GO:0006464 cellular protein modification process;…	GO:0005576 extracellular region; GO:0005615 extracellular space; GO:0005622 intracellular anatomical structure; GO:0005737 cytoplasm; GO:0005783 endoplasmic reticulum; GO:0005788 endoplasmic reticulum lumen; GO:0005794 Golgi apparatus; GO:0012505 endomembrane system; GO:0031012 extracellular matrix; GO:0031974 membrane-enclosed lumen; GO:0031982 vesicle; GO:0042995 cell projection; GO:0043226 org…	GO:0005102 signaling receptor binding; GO:0005125 cytokine activity; GO:0005488 binding; GO:0005515 protein binding; GO:0005539 glycosaminoglycan binding; GO:0008201 heparin binding; GO:0030545 signaling receptor regulator activity; GO:0043167 ion binding; GO:0043168 anion binding; GO:0048018 receptor ligand activity; GO:0050840 extracellular matrix binding; GO:0097367 carbohydrate derivative bin…
P10668	119	S	0.312022	0.00904895	Down	Cofilin-1 OS=Sus scrofa OX=9823 GN=CFL1 PE=1 SV=3	CFL1	0.997	MIYAS(0.997)SK	3	4	S5	0.131292	879.368	372162	204091	440297	0	0	0	109682	108049	99455.5	1.67422	0.918132	1.98074				0.49342	0.486073	0.447414	mitochondria	K05765	CFL; cofilin	map04360 Axon guidance; map04666 Fc gamma R-mediated phagocytosis; map04810 Regulation of actin cytoskeleton	GO:0000278 mitotic cell cycle; GO:0000281 mitotic cytokinesis; GO:0000302 response to reactive oxygen species; GO:0000910 cytokinesis; GO:0001101 response to acid chemical; GO:0001558 regulation of cell growth; GO:0001667 ameboidal-type cell migration; GO:0001755 neural crest cell migration; GO:0001838 embryonic epithelial tube formation; GO:0001841 neural tube formation; GO:0001842 neural fold f…	GO:0005576 extracellular region; GO:0005622 intracellular anatomical structure; GO:0005634 nucleus; GO:0005737 cytoplasm; GO:0005739 mitochondrion; GO:0005740 mitochondrial envelope; GO:0005829 cytosol; GO:0005856 cytoskeleton; GO:0005886 plasma membrane; GO:0005911 cell-cell junction; GO:0005938 cell cortex; GO:0015629 actin cytoskeleton; GO:0016020 membrane; GO:0030027 lamellipodium; GO:0030054…	GO:0003779 actin binding; GO:0005102 signaling receptor binding; GO:0005488 binding; GO:0005515 protein binding; GO:0005543 phospholipid binding; GO:0008092 cytoskeletal protein binding; GO:0008289 lipid binding; GO:0019899 enzyme binding; GO:0019902 phosphatase binding; GO:0019903 protein phosphatase binding; GO:0035091 phosphatidylinositol binding; GO:0043167 ion binding; GO:0043168 anion bindi…	PF00241	PF00241 Cofilin/tropomyosin-type actin-binding protein	Z	KOG1735	Actin depolymerizing factor
P10668	3	S	0.251378	0.000309724	Down	Cofilin-1 OS=Sus scrofa OX=9823 GN=CFL1 PE=1 SV=3	CFL1	1	MAS(1.0)GVAVSDGVIK	18	17	S3	2.70076e-05	1224.59	6.84461e+06	9.37977e+06	8.65391e+06	3.82417e+06	2573834	2.9115e+06	1.87579e+06	1.99971e+06	2.37835e+06	1.52322	2.0874	1.92587	0.851042	0.572788	0.647934	0.417443	0.445021	0.529285	mitochondria	K05765	CFL; cofilin	map04360 Axon guidance; map04666 Fc gamma R-mediated phagocytosis; map04810 Regulation of actin cytoskeleton	GO:0000278 mitotic cell cycle; GO:0000281 mitotic cytokinesis; GO:0000302 response to reactive oxygen species; GO:0000910 cytokinesis; GO:0001101 response to acid chemical; GO:0001558 regulation of cell growth; GO:0001667 ameboidal-type cell migration; GO:0001755 neural crest cell migration; GO:0001838 embryonic epithelial tube formation; GO:0001841 neural tube formation; GO:0001842 neural fold f…	GO:0005576 extracellular region; GO:0005622 intracellular anatomical structure; GO:0005634 nucleus; GO:0005737 cytoplasm; GO:0005739 mitochondrion; GO:0005740 mitochondrial envelope; GO:0005829 cytosol; GO:0005856 cytoskeleton; GO:0005886 plasma membrane; GO:0005911 cell-cell junction; GO:0005938 cell cortex; GO:0015629 actin cytoskeleton; GO:0016020 membrane; GO:0030027 lamellipodium; GO:0030054…	GO:0003779 actin binding; GO:0005102 signaling receptor binding; GO:0005488 binding; GO:0005515 protein binding; GO:0005543 phospholipid binding; GO:0008092 cytoskeletal protein binding; GO:0008289 lipid binding; GO:0019899 enzyme binding; GO:0019902 phosphatase binding; GO:0019903 protein phosphatase binding; GO:0035091 phosphatidylinositol binding; GO:0043167 ion binding; GO:0043168 anion bindi…	PF00241	PF00241 Cofilin/tropomyosin-type actin-binding protein	Z	KOG1735	Actin depolymerizing factor
P02543	25	S	2.76669	3.30538e-05	Up	Vimentin OS=Sus scrofa OX=9823 GN=VIM PE=1 SV=2	VIM	0.997	MFGGPGTASRPS(0.997)SSR	14	35	S12	2.65145e-05	1574.68	2.404e+06	2.16454e+06	2.52357e+06	6.52972e+06	6.01953e+06	9.64318e+06	6755115	6564956	6.30162e+06	0.442398	0.398331	0.464402	1.20164	1.10775	1.77459	1.24311	1.20812	1.15966	nucleus	K07606	VIM; vimentin		GO:0000003 reproduction; GO:0001654 eye development; GO:0001701 in utero embryonic development; GO:0001890 placenta development; GO:0001893 maternal placenta development; GO:0002064 epithelial cell development; GO:0002088 lens development in camera-type eye; GO:0002376 immune system process; GO:0003006 developmental process involved in reproduction; GO:0003008 system process; GO:0003012 muscle sy…	GO:0005622 intracellular anatomical structure; GO:0005634 nucleus; GO:0005737 cytoplasm; GO:0005777 peroxisome; GO:0005829 cytosol; GO:0005844 polysome; GO:0005856 cytoskeleton; GO:0005882 intermediate filament; GO:0005886 plasma membrane; GO:0005911 cell-cell junction; GO:0014704 intercalated disc; GO:0016020 membrane; GO:0030016 myofibril; GO:0030017 sarcomere; GO:0030018 Z disc; GO:0030054 cel…	GO:0003676 nucleic acid binding; GO:0003723 RNA binding; GO:0003725 double-stranded RNA binding; GO:0005198 structural molecule activity; GO:0005200 structural constituent of cytoskeleton; GO:0005212 structural constituent of eye lens; GO:0005488 binding; GO:0005515 protein binding; GO:0008022 protein C-terminus binding; GO:0019215 intermediate filament binding; GO:0019899 enzyme binding; GO:0019…			DY	KOG0977	Nuclear envelope protein lamin, intermediate filament superfamily
P02543	47	S	3.40544	2.17764e-05	Up	Vimentin OS=Sus scrofa OX=9823 GN=VIM PE=1 SV=2	VIM	1	TYSLGSALRPS(1.0)TSR	19	44	S11	0.000131421	1575.75	4.4759e+06	5.01967e+06	4.88638e+06	2.87996e+07	2.94652e+07	3.19936e+07	1.54824e+07	1.76724e+07	1.5822e+07	0.26223	0.294088	0.286279	1.68729	1.72628	1.87441	0.90707	1.03538	0.926968	nucleus	K07606	VIM; vimentin		GO:0000003 reproduction; GO:0001654 eye development; GO:0001701 in utero embryonic development; GO:0001890 placenta development; GO:0001893 maternal placenta development; GO:0002064 epithelial cell development; GO:0002088 lens development in camera-type eye; GO:0002376 immune system process; GO:0003006 developmental process involved in reproduction; GO:0003008 system process; GO:0003012 muscle sy…	GO:0005622 intracellular anatomical structure; GO:0005634 nucleus; GO:0005737 cytoplasm; GO:0005777 peroxisome; GO:0005829 cytosol; GO:0005844 polysome; GO:0005856 cytoskeleton; GO:0005882 intermediate filament; GO:0005886 plasma membrane; GO:0005911 cell-cell junction; GO:0014704 intercalated disc; GO:0016020 membrane; GO:0030016 myofibril; GO:0030017 sarcomere; GO:0030018 Z disc; GO:0030054 cel…	GO:0003676 nucleic acid binding; GO:0003723 RNA binding; GO:0003725 double-stranded RNA binding; GO:0005198 structural molecule activity; GO:0005200 structural constituent of cytoskeleton; GO:0005212 structural constituent of eye lens; GO:0005488 binding; GO:0005515 protein binding; GO:0008022 protein C-terminus binding; GO:0019215 intermediate filament binding; GO:0019899 enzyme binding; GO:0019…			DY	KOG0977	Nuclear envelope protein lamin, intermediate filament superfamily
P02543	459	S	4.60369	0.00143559	Up	Vimentin OS=Sus scrofa OX=9823 GN=VIM PE=1 SV=2	VIM	1	DGQVINETS(1.0)QHHDDLE	37	38	S9	2.97507e-05	1916.77	3.09974e+06	2.02901e+06	3.22725e+06	1.87176e+07	24371011	1.88057e+07	1.62353e+07	1.14013e+07	1.08318e+07	0.256604	0.167966	0.267159	1.54949	2.01749	1.55678	1.344	0.94383	0.896679	nucleus	K07606	VIM; vimentin		GO:0000003 reproduction; GO:0001654 eye development; GO:0001701 in utero embryonic development; GO:0001890 placenta development; GO:0001893 maternal placenta development; GO:0002064 epithelial cell development; GO:0002088 lens development in camera-type eye; GO:0002376 immune system process; GO:0003006 developmental process involved in reproduction; GO:0003008 system process; GO:0003012 muscle sy…	GO:0005622 intracellular anatomical structure; GO:0005634 nucleus; GO:0005737 cytoplasm; GO:0005777 peroxisome; GO:0005829 cytosol; GO:0005844 polysome; GO:0005856 cytoskeleton; GO:0005882 intermediate filament; GO:0005886 plasma membrane; GO:0005911 cell-cell junction; GO:0014704 intercalated disc; GO:0016020 membrane; GO:0030016 myofibril; GO:0030017 sarcomere; GO:0030018 Z disc; GO:0030054 cel…	GO:0003676 nucleic acid binding; GO:0003723 RNA binding; GO:0003725 double-stranded RNA binding; GO:0005198 structural molecule activity; GO:0005200 structural constituent of cytoskeleton; GO:0005212 structural constituent of eye lens; GO:0005488 binding; GO:0005515 protein binding; GO:0008022 protein C-terminus binding; GO:0019215 intermediate filament binding; GO:0019899 enzyme binding; GO:0019…			DY	KOG0977	Nuclear envelope protein lamin, intermediate filament superfamily
P02543	56	S	2.83687	1.70941e-06	Up	Vimentin OS=Sus scrofa OX=9823 GN=VIM PE=1 SV=2	VIM	1	SLYTSS(1.0)PGGVYATR	76	86	S6	1.56083e-05	1538.69	8.96157e+07	8.96809e+07	9.34295e+07	3.50949e+08	306843498	4.0075e+08	264387075	261369669	2.47933e+08	0.383162	0.383441	0.399469	1.50052	1.31195	1.71346	1.13042	1.11752	1.06007	nucleus	K07606	VIM; vimentin		GO:0000003 reproduction; GO:0001654 eye development; GO:0001701 in utero embryonic development; GO:0001890 placenta development; GO:0001893 maternal placenta development; GO:0002064 epithelial cell development; GO:0002088 lens development in camera-type eye; GO:0002376 immune system process; GO:0003006 developmental process involved in reproduction; GO:0003008 system process; GO:0003012 muscle sy…	GO:0005622 intracellular anatomical structure; GO:0005634 nucleus; GO:0005737 cytoplasm; GO:0005777 peroxisome; GO:0005829 cytosol; GO:0005844 polysome; GO:0005856 cytoskeleton; GO:0005882 intermediate filament; GO:0005886 plasma membrane; GO:0005911 cell-cell junction; GO:0014704 intercalated disc; GO:0016020 membrane; GO:0030016 myofibril; GO:0030017 sarcomere; GO:0030018 Z disc; GO:0030054 cel…	GO:0003676 nucleic acid binding; GO:0003723 RNA binding; GO:0003725 double-stranded RNA binding; GO:0005198 structural molecule activity; GO:0005200 structural constituent of cytoskeleton; GO:0005212 structural constituent of eye lens; GO:0005488 binding; GO:0005515 protein binding; GO:0008022 protein C-terminus binding; GO:0019215 intermediate filament binding; GO:0019899 enzyme binding; GO:0019…			DY	KOG0977	Nuclear envelope protein lamin, intermediate filament superfamily
P00355	208	S	0.309566	3.3498e-06	Down	Glyceraldehyde-3-phosphate dehydrogenase OS=Sus scrofa OX=9823 GN=GAPDH PE=1 SV=4	GAPDH	0.996	GAAQNIIPAS(0.996)TGAAK	4	6	S10	4.67177e-05	1449.71	1.79355e+06	1.89308e+06	1.8075e+06	0	0	0	570088	591909	538797	1.49568	1.57868	1.50731				0.475409	0.493606	0.449315	cytoplasm	K00134	GAPDH, gapA; glyceraldehyde 3-phosphate dehydrogenase (phosphorylating) [EC:1.2.1.12]	map00010 Glycolysis / Gluconeogenesis; map01100 Metabolic pathways; map01200 Carbon metabolism; map01230 Biosynthesis of amino acids; map04066 HIF-1 signaling pathway	GO:0000226 microtubule cytoskeleton organization; GO:0000740 nuclear membrane fusion; GO:0000768 syncytium formation by plasma membrane fusion; GO:0001817 regulation of cytokine production; GO:0001819 positive regulation of cytokine production; GO:0001906 cell killing; GO:0001907 killing by symbiont of host cells; GO:0002376 immune system process; GO:0002791 regulation of peptide secretion; GO:00…	GO:0005622 intracellular anatomical structure; GO:0005634 nucleus; GO:0005635 nuclear envelope; GO:0005737 cytoplasm; GO:0005811 lipid droplet; GO:0005829 cytosol; GO:0005856 cytoskeleton; GO:0005886 plasma membrane; GO:0012505 endomembrane system; GO:0015630 microtubule cytoskeleton; GO:0016020 membrane; GO:0030016 myofibril; GO:0030017 sarcomere; GO:0030018 Z disc; GO:0031090 organelle membrane…	GO:0003824 catalytic activity; GO:0004365 glyceraldehyde-3-phosphate dehydrogenase (NAD+) (phosphorylating) activity; GO:0004857 enzyme inhibitor activity; GO:0004866 endopeptidase inhibitor activity; GO:0005488 binding; GO:0005515 protein binding; GO:0008017 microtubule binding; GO:0008092 cytoskeletal protein binding; GO:0015631 tubulin binding; GO:0016491 oxidoreductase activity; GO:0016620 ox…	PF00044; PF02800	PF00044 Glyceraldehyde 3-phosphate dehydrogenase, NAD binding domain; PF02800 Glyceraldehyde 3-phosphate dehydrogenase, C-terminal domain	G	KOG0657	Glyceraldehyde 3-phosphate dehydrogenase
P00348	13	S	0.393518	0.00263708	Down	Hydroxyacyl-coenzyme A dehydrogenase, mitochondrial OS=Sus scrofa OX=9823 GN=HADH PE=1 SV=2	HADH	1	SLS(1.0)SSSTAAASAK	9	9	S3	5.43807e-05	1247.55	5.26569e+06	3.65898e+06	5.64068e+06	486904	661993	569497	1.89672e+06	2.01558e+06	1.81942e+06	2.15263	1.4958	2.30593	0.199048	0.270625	0.232812	0.775386	0.823976	0.743787	mitochondria	K00022	HADH; 3-hydroxyacyl-CoA dehydrogenase [EC:1.1.1.35]	map00062 Fatty acid elongation; map00071 Fatty acid degradation; map00280 Valine, leucine and isoleucine degradation; map00310 Lysine degradation; map00380 Tryptophan metabolism; map00650 Butanoate metabolism; map01100 Metabolic pathways; map01212 Fatty acid metabolism	GO:0002791 regulation of peptide secretion; GO:0002792 negative regulation of peptide secretion; GO:0006082 organic acid metabolic process; GO:0006629 lipid metabolic process; GO:0006631 fatty acid metabolic process; GO:0006635 fatty acid beta-oxidation; GO:0008152 metabolic process; GO:0009056 catabolic process; GO:0009062 fatty acid catabolic process; GO:0009719 response to endogenous stimulus;…	GO:0005622 intracellular anatomical structure; GO:0005634 nucleus; GO:0005654 nucleoplasm; GO:0005737 cytoplasm; GO:0005739 mitochondrion; GO:0005759 mitochondrial matrix; GO:0031974 membrane-enclosed lumen; GO:0031981 nuclear lumen; GO:0043226 organelle; GO:0043227 membrane-bounded organelle; GO:0043229 intracellular organelle; GO:0043231 intracellular membrane-bounded organelle; GO:0043233 orga…	GO:0003824 catalytic activity; GO:0003857 3-hydroxyacyl-CoA dehydrogenase activity; GO:0016491 oxidoreductase activity; GO:0016614 oxidoreductase activity, acting on CH-OH group of donors; GO:0016616 oxidoreductase activity, acting on the CH-OH group of donors, NAD or NADP as acceptor;			I	KOG2304	3-hydroxyacyl-CoA dehydrogenase
O97676	98	S	2.62159	8.42109e-05	Up	Sterol regulatory element-binding protein 1 OS=Sus scrofa OX=9823 GN=SREBF1 PE=2 SV=2	SREBF1	1	TPPPPPVS(1.0)PTQPAPTPLK	18	18	S8	9.53172e-06	1901.98	866904	971722	991777	2.12085e+06	2163937	2.06636e+06	2.65806e+06	2.29761e+06	2.46449e+06	0.46996	0.526783	0.537655	1.14974	1.1731	1.1202	1.44097	1.24556	1.33603	nucleus	K07197	SREBP1, SREBF1; sterol regulatory element-binding transcription factor 1	map04152 AMPK signaling pathway; map04910 Insulin signaling pathway	GO:0000122 negative regulation of transcription by RNA polymerase II; GO:0000902 cell morphogenesis; GO:0001101 response to acid chemical; GO:0002027 regulation of heart rate; GO:0002791 regulation of peptide secretion; GO:0002792 negative regulation of peptide secretion; GO:0003062 regulation of heart rate by chemical signal; GO:0006066 alcohol metabolic process; GO:0006082 organic acid metaboli…	GO:0000139 Golgi membrane; GO:0005622 intracellular anatomical structure; GO:0005634 nucleus; GO:0005635 nuclear envelope; GO:0005654 nucleoplasm; GO:0005737 cytoplasm; GO:0005783 endoplasmic reticulum; GO:0005789 endoplasmic reticulum membrane; GO:0005794 Golgi apparatus; GO:0005829 cytosol; GO:0012505 endomembrane system; GO:0016020 membrane; GO:0031090 organelle membrane; GO:0031965 nuclear me…	GO:0000976 transcription cis-regulatory region binding; GO:0000977 RNA polymerase II transcription regulatory region sequence-specific DNA binding; GO:0000978 RNA polymerase II cis-regulatory region sequence-specific DNA binding; GO:0000981 DNA-binding transcription factor activity, RNA polymerase II-specific; GO:0000987 cis-regulatory region sequence-specific DNA binding; GO:0001067 transcriptio…	PF00010	PF00010 Helix-loop-helix DNA-binding domain	K	KOG2588	Predicted DNA-binding protein
O97676	656	S	2.44557	0.0157924	Up	Sterol regulatory element-binding protein 1 OS=Sus scrofa OX=9823 GN=SREBF1 PE=2 SV=2	SREBF1	1	RDS(1.0)ALEADTR	4	4	S3	0.000261081	1213.52	294986	196576	385987	427494	588333	555741	846159	731974	567973	0.577747	0.385005	0.755978	0.837271	1.15228	1.08845	1.65725	1.43361	1.11241	nucleus	K07197	SREBP1, SREBF1; sterol regulatory element-binding transcription factor 1	map04152 AMPK signaling pathway; map04910 Insulin signaling pathway	GO:0000122 negative regulation of transcription by RNA polymerase II; GO:0000902 cell morphogenesis; GO:0001101 response to acid chemical; GO:0002027 regulation of heart rate; GO:0002791 regulation of peptide secretion; GO:0002792 negative regulation of peptide secretion; GO:0003062 regulation of heart rate by chemical signal; GO:0006066 alcohol metabolic process; GO:0006082 organic acid metaboli…	GO:0000139 Golgi membrane; GO:0005622 intracellular anatomical structure; GO:0005634 nucleus; GO:0005635 nuclear envelope; GO:0005654 nucleoplasm; GO:0005737 cytoplasm; GO:0005783 endoplasmic reticulum; GO:0005789 endoplasmic reticulum membrane; GO:0005794 Golgi apparatus; GO:0005829 cytosol; GO:0012505 endomembrane system; GO:0016020 membrane; GO:0031090 organelle membrane; GO:0031965 nuclear me…	GO:0000976 transcription cis-regulatory region binding; GO:0000977 RNA polymerase II transcription regulatory region sequence-specific DNA binding; GO:0000978 RNA polymerase II cis-regulatory region sequence-specific DNA binding; GO:0000981 DNA-binding transcription factor activity, RNA polymerase II-specific; GO:0000987 cis-regulatory region sequence-specific DNA binding; GO:0001067 transcriptio…	PF00010	PF00010 Helix-loop-helix DNA-binding domain	K	KOG2588	Predicted DNA-binding protein
O46374	1377	S	5.37459	0.000907411	Up	DNA topoisomerase 2-alpha OS=Sus scrofa OX=9823 GN=TOP2A PE=2 SV=1	TOP2A	1	STPS(1.0)VSDFDADDAK	16	38	S4	3.99486e-05	1534.59	1.10992e+06	574306	726246	3.8646e+06	4.45081e+06	4.17021e+06	4.3021e+06	4127395	4.52581e+06	0.358663	0.185583	0.234682	1.24882	1.43825	1.34758	1.3902	1.33374	1.46249	nucleus	K03164	TOP2; DNA topoisomerase II [EC:5.6.2.2]		GO:0000003 reproduction; GO:0000070 mitotic sister chromatid segregation; GO:0000075 cell cycle checkpoint signaling; GO:0000278 mitotic cell cycle; GO:0000280 nuclear division; GO:0000712 resolution of meiotic recombination intermediates; GO:0000819 sister chromatid segregation; GO:0002244 hematopoietic progenitor cell differentiation; GO:0002376 immune system process; GO:0002520 immune system d…	GO:0000228 nuclear chromosome; GO:0000785 chromatin; GO:0000792 heterochromatin; GO:0000793 condensed chromosome; GO:0005622 intracellular anatomical structure; GO:0005634 nucleus; GO:0005654 nucleoplasm; GO:0005694 chromosome; GO:0005730 nucleolus; GO:0008623 CHRAC; GO:0009330 DNA topoisomerase type II (double strand cut, ATP-hydrolyzing) complex; GO:0031010 ISWI-type complex; GO:0031974 membran…	GO:0000166 nucleotide binding; GO:0000182 rDNA binding; GO:0000217 DNA secondary structure binding; GO:0000287 magnesium ion binding; GO:0000400 four-way junction DNA binding; GO:0003676 nucleic acid binding; GO:0003677 DNA binding; GO:0003682 chromatin binding; GO:0003690 double-stranded DNA binding; GO:0003696 satellite DNA binding; GO:0003723 RNA binding; GO:0003729 mRNA binding; GO:0003824 ca…	PF02518; PF00204	PF02518 Histidine kinase-, DNA gyrase B-, and HSP90-like ATPase; PF00204 DNA gyrase B	B	KOG0355	DNA topoisomerase type II
O46374	1351	S	7.46859	0.000524082	Up	DNA topoisomerase 2-alpha OS=Sus scrofa OX=9823 GN=TOP2A PE=2 SV=1	TOP2A	1	DEDFVPS(1.0)DTSPQK	72	62	S7	1.80776e-07	1801.76	6.9522e+06	3.70858e+06	6.06371e+06	6.85887e+07	8.37086e+07	7.78201e+07	45181596	3.68143e+07	4.29125e+07	0.168311	0.0897841	0.146801	1.66052	2.02657	1.88401	1.09384	0.891266	1.0389	nucleus	K03164	TOP2; DNA topoisomerase II [EC:5.6.2.2]		GO:0000003 reproduction; GO:0000070 mitotic sister chromatid segregation; GO:0000075 cell cycle checkpoint signaling; GO:0000278 mitotic cell cycle; GO:0000280 nuclear division; GO:0000712 resolution of meiotic recombination intermediates; GO:0000819 sister chromatid segregation; GO:0002244 hematopoietic progenitor cell differentiation; GO:0002376 immune system process; GO:0002520 immune system d…	GO:0000228 nuclear chromosome; GO:0000785 chromatin; GO:0000792 heterochromatin; GO:0000793 condensed chromosome; GO:0005622 intracellular anatomical structure; GO:0005634 nucleus; GO:0005654 nucleoplasm; GO:0005694 chromosome; GO:0005730 nucleolus; GO:0008623 CHRAC; GO:0009330 DNA topoisomerase type II (double strand cut, ATP-hydrolyzing) complex; GO:0031010 ISWI-type complex; GO:0031974 membran…	GO:0000166 nucleotide binding; GO:0000182 rDNA binding; GO:0000217 DNA secondary structure binding; GO:0000287 magnesium ion binding; GO:0000400 four-way junction DNA binding; GO:0003676 nucleic acid binding; GO:0003677 DNA binding; GO:0003682 chromatin binding; GO:0003690 double-stranded DNA binding; GO:0003696 satellite DNA binding; GO:0003723 RNA binding; GO:0003729 mRNA binding; GO:0003824 ca…	PF02518; PF00204	PF02518 Histidine kinase-, DNA gyrase B-, and HSP90-like ATPase; PF00204 DNA gyrase B	B	KOG0355	DNA topoisomerase type II
O46374	1471	S	20.1914	0.00036272	Up	DNA topoisomerase 2-alpha OS=Sus scrofa OX=9823 GN=TOP2A PE=2 SV=1	TOP2A	1	KPS(1.0)TS(1.0)DDS(1.0)DSNFEK	51	15	S3	4.03954e-08	1716.6	0	150545	228842	4482392	3.80989e+06	5251002	4.01868e+06	3.49736e+06	3.9745e+06		0.0473911	0.0720386	1.41104	1.19934	1.653	1.26507	1.10096	1.25116	nucleus	K03164	TOP2; DNA topoisomerase II [EC:5.6.2.2]		GO:0000003 reproduction; GO:0000070 mitotic sister chromatid segregation; GO:0000075 cell cycle checkpoint signaling; GO:0000278 mitotic cell cycle; GO:0000280 nuclear division; GO:0000712 resolution of meiotic recombination intermediates; GO:0000819 sister chromatid segregation; GO:0002244 hematopoietic progenitor cell differentiation; GO:0002376 immune system process; GO:0002520 immune system d…	GO:0000228 nuclear chromosome; GO:0000785 chromatin; GO:0000792 heterochromatin; GO:0000793 condensed chromosome; GO:0005622 intracellular anatomical structure; GO:0005634 nucleus; GO:0005654 nucleoplasm; GO:0005694 chromosome; GO:0005730 nucleolus; GO:0008623 CHRAC; GO:0009330 DNA topoisomerase type II (double strand cut, ATP-hydrolyzing) complex; GO:0031010 ISWI-type complex; GO:0031974 membran…	GO:0000166 nucleotide binding; GO:0000182 rDNA binding; GO:0000217 DNA secondary structure binding; GO:0000287 magnesium ion binding; GO:0000400 four-way junction DNA binding; GO:0003676 nucleic acid binding; GO:0003677 DNA binding; GO:0003682 chromatin binding; GO:0003690 double-stranded DNA binding; GO:0003696 satellite DNA binding; GO:0003723 RNA binding; GO:0003729 mRNA binding; GO:0003824 ca…	PF02518; PF00204	PF02518 Histidine kinase-, DNA gyrase B-, and HSP90-like ATPase; PF00204 DNA gyrase B	B	KOG0355	DNA topoisomerase type II
O46374	1213	S	5.75641	1.24641e-06	Up	DNA topoisomerase 2-alpha OS=Sus scrofa OX=9823 GN=TOP2A PE=2 SV=1	TOP2A	1	KTQMAEVLPS(1.0)PCGK	8	8	S10	0.00378943	1625.74	54442.4	49306.4	53908.2	652690	735522	813984	292945	300683	313910	0.149961	0.135814	0.14849	1.79783	2.02599	2.24211	0.806915	0.828228	0.864662	nucleus	K03164	TOP2; DNA topoisomerase II [EC:5.6.2.2]		GO:0000003 reproduction; GO:0000070 mitotic sister chromatid segregation; GO:0000075 cell cycle checkpoint signaling; GO:0000278 mitotic cell cycle; GO:0000280 nuclear division; GO:0000712 resolution of meiotic recombination intermediates; GO:0000819 sister chromatid segregation; GO:0002244 hematopoietic progenitor cell differentiation; GO:0002376 immune system process; GO:0002520 immune system d…	GO:0000228 nuclear chromosome; GO:0000785 chromatin; GO:0000792 heterochromatin; GO:0000793 condensed chromosome; GO:0005622 intracellular anatomical structure; GO:0005634 nucleus; GO:0005654 nucleoplasm; GO:0005694 chromosome; GO:0005730 nucleolus; GO:0008623 CHRAC; GO:0009330 DNA topoisomerase type II (double strand cut, ATP-hydrolyzing) complex; GO:0031010 ISWI-type complex; GO:0031974 membran…	GO:0000166 nucleotide binding; GO:0000182 rDNA binding; GO:0000217 DNA secondary structure binding; GO:0000287 magnesium ion binding; GO:0000400 four-way junction DNA binding; GO:0003676 nucleic acid binding; GO:0003677 DNA binding; GO:0003682 chromatin binding; GO:0003690 double-stranded DNA binding; GO:0003696 satellite DNA binding; GO:0003723 RNA binding; GO:0003729 mRNA binding; GO:0003824 ca…	PF02518; PF00204	PF02518 Histidine kinase-, DNA gyrase B-, and HSP90-like ATPase; PF00204 DNA gyrase B	B	KOG0355	DNA topoisomerase type II
O46374	1247	S	3.95142	0.0394248	Up	DNA topoisomerase 2-alpha OS=Sus scrofa OX=9823 GN=TOP2A PE=2 SV=1	TOP2A	1	SENTEGS(1.0)PQEDGMEVEGLK	44	33	S7	3.22823e-09	2115.84	1.52718e+06	377837	2.0569e+06	9.71688e+06	1.13711e+07	1.29763e+07	4.97471e+06	4.68908e+06	5.9914e+06	0.256042	0.0633466	0.344852	1.62909	1.90643	2.17555	0.83404	0.786152	1.0045	nucleus	K03164	TOP2; DNA topoisomerase II [EC:5.6.2.2]		GO:0000003 reproduction; GO:0000070 mitotic sister chromatid segregation; GO:0000075 cell cycle checkpoint signaling; GO:0000278 mitotic cell cycle; GO:0000280 nuclear division; GO:0000712 resolution of meiotic recombination intermediates; GO:0000819 sister chromatid segregation; GO:0002244 hematopoietic progenitor cell differentiation; GO:0002376 immune system process; GO:0002520 immune system d…	GO:0000228 nuclear chromosome; GO:0000785 chromatin; GO:0000792 heterochromatin; GO:0000793 condensed chromosome; GO:0005622 intracellular anatomical structure; GO:0005634 nucleus; GO:0005654 nucleoplasm; GO:0005694 chromosome; GO:0005730 nucleolus; GO:0008623 CHRAC; GO:0009330 DNA topoisomerase type II (double strand cut, ATP-hydrolyzing) complex; GO:0031010 ISWI-type complex; GO:0031974 membran…	GO:0000166 nucleotide binding; GO:0000182 rDNA binding; GO:0000217 DNA secondary structure binding; GO:0000287 magnesium ion binding; GO:0000400 four-way junction DNA binding; GO:0003676 nucleic acid binding; GO:0003677 DNA binding; GO:0003682 chromatin binding; GO:0003690 double-stranded DNA binding; GO:0003696 satellite DNA binding; GO:0003723 RNA binding; GO:0003729 mRNA binding; GO:0003824 ca…	PF02518; PF00204	PF02518 Histidine kinase-, DNA gyrase B-, and HSP90-like ATPase; PF00204 DNA gyrase B	B	KOG0355	DNA topoisomerase type II
O46374	1361	S	10.6702	0.00035016	Up	DNA topoisomerase 2-alpha OS=Sus scrofa OX=9823 GN=TOP2A PE=2 SV=1	TOP2A	1	TRDEDFVPSDTSPQKAETS(1.0)PK	12	12	S19	3.45701e-06	2575	243385	128330	231008	2.31577e+06	2.82275e+06	2.87132e+06	2062300	1.98313e+06	2.38573e+06	0.145606	0.0767739	0.138202	1.38542	1.68873	1.71779	1.23378	1.18642	1.42728	nucleus	K03164	TOP2; DNA topoisomerase II [EC:5.6.2.2]		GO:0000003 reproduction; GO:0000070 mitotic sister chromatid segregation; GO:0000075 cell cycle checkpoint signaling; GO:0000278 mitotic cell cycle; GO:0000280 nuclear division; GO:0000712 resolution of meiotic recombination intermediates; GO:0000819 sister chromatid segregation; GO:0002244 hematopoietic progenitor cell differentiation; GO:0002376 immune system process; GO:0002520 immune system d…	GO:0000228 nuclear chromosome; GO:0000785 chromatin; GO:0000792 heterochromatin; GO:0000793 condensed chromosome; GO:0005622 intracellular anatomical structure; GO:0005634 nucleus; GO:0005654 nucleoplasm; GO:0005694 chromosome; GO:0005730 nucleolus; GO:0008623 CHRAC; GO:0009330 DNA topoisomerase type II (double strand cut, ATP-hydrolyzing) complex; GO:0031010 ISWI-type complex; GO:0031974 membran…	GO:0000166 nucleotide binding; GO:0000182 rDNA binding; GO:0000217 DNA secondary structure binding; GO:0000287 magnesium ion binding; GO:0000400 four-way junction DNA binding; GO:0003676 nucleic acid binding; GO:0003677 DNA binding; GO:0003682 chromatin binding; GO:0003690 double-stranded DNA binding; GO:0003696 satellite DNA binding; GO:0003723 RNA binding; GO:0003729 mRNA binding; GO:0003824 ca…	PF02518; PF00204	PF02518 Histidine kinase-, DNA gyrase B-, and HSP90-like ATPase; PF00204 DNA gyrase B	B	KOG0355	DNA topoisomerase type II
O46374	1354	S	6.4299	4.86738e-05	Up	DNA topoisomerase 2-alpha OS=Sus scrofa OX=9823 GN=TOP2A PE=2 SV=1	TOP2A	1	TRDEDFVPSDTS(1.0)PQK	32	12	S12	3.45701e-06	2575	3.17496e+06	2.66007e+06	2.99941e+06	2.50412e+07	3.58934e+07	2.94401e+07	2.15779e+07	1.61085e+07	1.91181e+07	0.183155	0.153452	0.173028	1.44456	2.07059	1.69832	1.24477	0.929258	1.10287	nucleus	K03164	TOP2; DNA topoisomerase II [EC:5.6.2.2]		GO:0000003 reproduction; GO:0000070 mitotic sister chromatid segregation; GO:0000075 cell cycle checkpoint signaling; GO:0000278 mitotic cell cycle; GO:0000280 nuclear division; GO:0000712 resolution of meiotic recombination intermediates; GO:0000819 sister chromatid segregation; GO:0002244 hematopoietic progenitor cell differentiation; GO:0002376 immune system process; GO:0002520 immune system d…	GO:0000228 nuclear chromosome; GO:0000785 chromatin; GO:0000792 heterochromatin; GO:0000793 condensed chromosome; GO:0005622 intracellular anatomical structure; GO:0005634 nucleus; GO:0005654 nucleoplasm; GO:0005694 chromosome; GO:0005730 nucleolus; GO:0008623 CHRAC; GO:0009330 DNA topoisomerase type II (double strand cut, ATP-hydrolyzing) complex; GO:0031010 ISWI-type complex; GO:0031974 membran…	GO:0000166 nucleotide binding; GO:0000182 rDNA binding; GO:0000217 DNA secondary structure binding; GO:0000287 magnesium ion binding; GO:0000400 four-way junction DNA binding; GO:0003676 nucleic acid binding; GO:0003677 DNA binding; GO:0003682 chromatin binding; GO:0003690 double-stranded DNA binding; GO:0003696 satellite DNA binding; GO:0003723 RNA binding; GO:0003729 mRNA binding; GO:0003824 ca…	PF02518; PF00204	PF02518 Histidine kinase-, DNA gyrase B-, and HSP90-like ATPase; PF00204 DNA gyrase B	B	KOG0355	DNA topoisomerase type II
O46374	1476	S	5.55273	0.000885152	Up	DNA topoisomerase 2-alpha OS=Sus scrofa OX=9823 GN=TOP2A PE=2 SV=1	TOP2A	1	KPS(1.0)TS(1.0)DDS(1.0)DSNFEK	53	22	S8	3.39235e-11	1636.64	1.4122e+06	730456	1.01094e+06	6.60576e+06	6.38057e+06	6.7879e+06	6.3859e+06	5.73315e+06	5.392e+06	0.314296	0.162569	0.224992	1.47017	1.42005	1.5107	1.42123	1.27596	1.20003	nucleus	K03164	TOP2; DNA topoisomerase II [EC:5.6.2.2]		GO:0000003 reproduction; GO:0000070 mitotic sister chromatid segregation; GO:0000075 cell cycle checkpoint signaling; GO:0000278 mitotic cell cycle; GO:0000280 nuclear division; GO:0000712 resolution of meiotic recombination intermediates; GO:0000819 sister chromatid segregation; GO:0002244 hematopoietic progenitor cell differentiation; GO:0002376 immune system process; GO:0002520 immune system d…	GO:0000228 nuclear chromosome; GO:0000785 chromatin; GO:0000792 heterochromatin; GO:0000793 condensed chromosome; GO:0005622 intracellular anatomical structure; GO:0005634 nucleus; GO:0005654 nucleoplasm; GO:0005694 chromosome; GO:0005730 nucleolus; GO:0008623 CHRAC; GO:0009330 DNA topoisomerase type II (double strand cut, ATP-hydrolyzing) complex; GO:0031010 ISWI-type complex; GO:0031974 membran…	GO:0000166 nucleotide binding; GO:0000182 rDNA binding; GO:0000217 DNA secondary structure binding; GO:0000287 magnesium ion binding; GO:0000400 four-way junction DNA binding; GO:0003676 nucleic acid binding; GO:0003677 DNA binding; GO:0003682 chromatin binding; GO:0003690 double-stranded DNA binding; GO:0003696 satellite DNA binding; GO:0003723 RNA binding; GO:0003729 mRNA binding; GO:0003824 ca…	PF02518; PF00204	PF02518 Histidine kinase-, DNA gyrase B-, and HSP90-like ATPase; PF00204 DNA gyrase B	B	KOG0355	DNA topoisomerase type II
O46374	1106	S	5.69249	0.000608096	Up	DNA topoisomerase 2-alpha OS=Sus scrofa OX=9823 GN=TOP2A PE=2 SV=1	TOP2A	1	VPDEEENEES(1.0)DNEK	107	48	S10	8.65505e-14	2185.83	1.86899e+07	1.14764e+07	1.89371e+07	1.68245e+08	2.05066e+08	1.80301e+08	1.06709e+08	8.81018e+07	8.47092e+07	0.190662	0.117075	0.193184	1.71633	2.09195	1.83932	1.08858	0.898758	0.864149	nucleus	K03164	TOP2; DNA topoisomerase II [EC:5.6.2.2]		GO:0000003 reproduction; GO:0000070 mitotic sister chromatid segregation; GO:0000075 cell cycle checkpoint signaling; GO:0000278 mitotic cell cycle; GO:0000280 nuclear division; GO:0000712 resolution of meiotic recombination intermediates; GO:0000819 sister chromatid segregation; GO:0002244 hematopoietic progenitor cell differentiation; GO:0002376 immune system process; GO:0002520 immune system d…	GO:0000228 nuclear chromosome; GO:0000785 chromatin; GO:0000792 heterochromatin; GO:0000793 condensed chromosome; GO:0005622 intracellular anatomical structure; GO:0005634 nucleus; GO:0005654 nucleoplasm; GO:0005694 chromosome; GO:0005730 nucleolus; GO:0008623 CHRAC; GO:0009330 DNA topoisomerase type II (double strand cut, ATP-hydrolyzing) complex; GO:0031010 ISWI-type complex; GO:0031974 membran…	GO:0000166 nucleotide binding; GO:0000182 rDNA binding; GO:0000217 DNA secondary structure binding; GO:0000287 magnesium ion binding; GO:0000400 four-way junction DNA binding; GO:0003676 nucleic acid binding; GO:0003677 DNA binding; GO:0003682 chromatin binding; GO:0003690 double-stranded DNA binding; GO:0003696 satellite DNA binding; GO:0003723 RNA binding; GO:0003729 mRNA binding; GO:0003824 ca…	PF02518; PF00204	PF02518 Histidine kinase-, DNA gyrase B-, and HSP90-like ATPase; PF00204 DNA gyrase B	B	KOG0355	DNA topoisomerase type II
O46374	1393	S	2.93254	0.00937252	Up	DNA topoisomerase 2-alpha OS=Sus scrofa OX=9823 GN=TOP2A PE=2 SV=1	TOP2A	0.992	DNVPPS(0.992)PSS(0.992)PVADFPAVTETIKPVSK	16	5	S6	2.74401e-11	2839.32	2.17747e+06	3250647	0	1.31651e+07	1.07382e+07	6.34089e+06	6.74282e+06	8.77505e+06	8.35941e+06	0.292525	0.436698		1.76862	1.44259	0.851848	0.905844	1.17886	1.12302	nucleus	K03164	TOP2; DNA topoisomerase II [EC:5.6.2.2]		GO:0000003 reproduction; GO:0000070 mitotic sister chromatid segregation; GO:0000075 cell cycle checkpoint signaling; GO:0000278 mitotic cell cycle; GO:0000280 nuclear division; GO:0000712 resolution of meiotic recombination intermediates; GO:0000819 sister chromatid segregation; GO:0002244 hematopoietic progenitor cell differentiation; GO:0002376 immune system process; GO:0002520 immune system d…	GO:0000228 nuclear chromosome; GO:0000785 chromatin; GO:0000792 heterochromatin; GO:0000793 condensed chromosome; GO:0005622 intracellular anatomical structure; GO:0005634 nucleus; GO:0005654 nucleoplasm; GO:0005694 chromosome; GO:0005730 nucleolus; GO:0008623 CHRAC; GO:0009330 DNA topoisomerase type II (double strand cut, ATP-hydrolyzing) complex; GO:0031010 ISWI-type complex; GO:0031974 membran…	GO:0000166 nucleotide binding; GO:0000182 rDNA binding; GO:0000217 DNA secondary structure binding; GO:0000287 magnesium ion binding; GO:0000400 four-way junction DNA binding; GO:0003676 nucleic acid binding; GO:0003677 DNA binding; GO:0003682 chromatin binding; GO:0003690 double-stranded DNA binding; GO:0003696 satellite DNA binding; GO:0003723 RNA binding; GO:0003729 mRNA binding; GO:0003824 ca…	PF02518; PF00204	PF02518 Histidine kinase-, DNA gyrase B-, and HSP90-like ATPase; PF00204 DNA gyrase B	B	KOG0355	DNA topoisomerase type II
M3V824	266	S	2.09309	0.000357875	Up	Phosphate transporter OS=Sus scrofa OX=9823 GN=SLC20A1 PE=2 SV=1	SLC20A1	1	CS(1.0)PSES(1.0)PLMEK	42	27	S2	0.00350707	1424.49	4.40308e+06	4319755	4.2327e+06	5428738	5817341	6255470	9840288	7943235	9333616	0.688289	0.675264	0.661656	0.84862	0.909366	0.977855	1.53823	1.24169	1.45903	plasma membrane	K14640	SLC20A, PIT; solute carrier family 20 (sodium-dependent phosphate transporter)		GO:0006793 phosphorus metabolic process; GO:0006796 phosphate-containing compound metabolic process; GO:0006810 transport; GO:0006811 ion transport; GO:0006812 cation transport; GO:0006814 sodium ion transport; GO:0006817 phosphate ion transport; GO:0006820 anion transport; GO:0007154 cell communication; GO:0007165 signal transduction; GO:0007275 multicellular organism development; GO:0008152 met…	GO:0005886 plasma membrane; GO:0005887 integral component of plasma membrane; GO:0016020 membrane; GO:0016021 integral component of membrane; GO:0031224 intrinsic component of membrane; GO:0031226 intrinsic component of plasma membrane; GO:0071944 cell periphery;	GO:0005215 transporter activity; GO:0005315 inorganic phosphate transmembrane transporter activity; GO:0005316 high-affinity inorganic phosphate:sodium symporter activity; GO:0005436 sodium:phosphate symporter activity; GO:0008324 cation transmembrane transporter activity; GO:0008509 anion transmembrane transporter activity; GO:0015075 ion transmembrane transporter activity; GO:0015081 sodium ion…			P	KOG2493	Na+/Pi symporter
M3V815	252	S	0.448521	0.000257421	Down	Heterogeneous nuclear ribonucleoprotein R isoform X2 OS=Sus scrofa OX=9823 GN=HNRNPR PE=1 SV=1	HNRNPR	1	LFVGS(1.0)IPK	3	3	S5	0.0160649	940.49	1.10711e+06	1.32804e+06	1.3483e+06	0	0	279876	549054	580027	567872	1.34538	1.61386	1.63848			0.340111	0.667222	0.704861	0.690089	nucleus	K13161	HNRNPR; heterogeneous nuclear ribonucleoprotein R		GO:0000003 reproduction; GO:0000375 RNA splicing, via transesterification reactions; GO:0000377 RNA splicing, via transesterification reactions with bulged adenosine as nucleophile; GO:0000398 mRNA splicing, via spliceosome; GO:0002064 epithelial cell development; GO:0002065 columnar/cuboidal epithelial cell differentiation; GO:0002066 columnar/cuboidal epithelial cell development; GO:0003002 reg…	GO:0005622 intracellular anatomical structure; GO:0005634 nucleus; GO:0005654 nucleoplasm; GO:0005681 spliceosomal complex; GO:0031594 neuromuscular junction; GO:0031974 membrane-enclosed lumen; GO:0031981 nuclear lumen; GO:0032991 protein-containing complex; GO:0035770 ribonucleoprotein granule; GO:0043226 organelle; GO:0043227 membrane-bounded organelle; GO:0043228 non-membrane-bounded organell…	GO:0003676 nucleic acid binding; GO:0003723 RNA binding; GO:0003729 mRNA binding; GO:0005488 binding; GO:0097159 organic cyclic compound binding; GO:1901363 heterocyclic compound binding;	PF18360; PF00076	PF18360 Heterogeneous nuclear ribonucleoprotein Q acidic domain; PF00076 RNA recognition motif. (a.k.a. RRM, RBD, or RNP domain)	A	KOG0117	Heterogeneous nuclear ribonucleoprotein R (RRM superfamily)
M3UZ54	484	S	2.36993	0.0122609	Up	Monocarboxylate transporter 1 OS=Sus scrofa OX=9823 GN=SLC16A1 PE=1 SV=1	SLC16A1	1	EVTDVAES(1.0)PEQK	60	64	S8	2.89398e-05	1411.6	4.86044e+07	2.50012e+07	4.31439e+07	1.03595e+08	9.74874e+07	1.08708e+08	9.42441e+07	9.63983e+07	8.60455e+07	0.622046	0.319969	0.552162	1.32582	1.24766	1.39126	1.20615	1.23372	1.10122	plasma membrane	K08179	SLC16A1; MFS transporter, MCT family, solute carrier family 16 (monocarboxylic acid transporters), member 1		GO:0000226 microtubule cytoskeleton organization; GO:0002376 immune system process; GO:0002791 regulation of peptide secretion; GO:0006082 organic acid metabolic process; GO:0006090 pyruvate metabolic process; GO:0006629 lipid metabolic process; GO:0006810 transport; GO:0006811 ion transport; GO:0006820 anion transport; GO:0006928 movement of cell or subcellular component; GO:0006996 organelle or…	GO:0005622 intracellular anatomical structure; GO:0005813 centrosome; GO:0005815 microtubule organizing center; GO:0005856 cytoskeleton; GO:0005886 plasma membrane; GO:0005887 integral component of plasma membrane; GO:0015630 microtubule cytoskeleton; GO:0016020 membrane; GO:0016021 integral component of membrane; GO:0030054 cell junction; GO:0031224 intrinsic component of membrane; GO:0031226 in…	GO:0005215 transporter activity; GO:0005342 organic acid transmembrane transporter activity; GO:0005488 binding; GO:0005515 protein binding; GO:0008028 monocarboxylic acid transmembrane transporter activity; GO:0008509 anion transmembrane transporter activity; GO:0008514 organic anion transmembrane transporter activity; GO:0015075 ion transmembrane transporter activity; GO:0015129 lactate transme…			G	KOG2504	Monocarboxylate transporter
M3UZ54	467	T	3.63563	7.54509e-05	Up	Monocarboxylate transporter 1 OS=Sus scrofa OX=9823 GN=SLC16A1 PE=1 SV=1	SLC16A1	1	ENKEEET(1.0)SIDAAEKPK	40	32	T7	5.17257e-07	1977.81	2.3917e+06	1.88446e+06	2.1953e+06	6.75076e+06	7.62419e+06	6.01202e+06	7.38298e+06	7.84021e+06	8.30461e+06	0.427205	0.336602	0.392125	1.20582	1.36183	1.07387	1.31875	1.40042	1.48337	plasma membrane	K08179	SLC16A1; MFS transporter, MCT family, solute carrier family 16 (monocarboxylic acid transporters), member 1		GO:0000226 microtubule cytoskeleton organization; GO:0002376 immune system process; GO:0002791 regulation of peptide secretion; GO:0006082 organic acid metabolic process; GO:0006090 pyruvate metabolic process; GO:0006629 lipid metabolic process; GO:0006810 transport; GO:0006811 ion transport; GO:0006820 anion transport; GO:0006928 movement of cell or subcellular component; GO:0006996 organelle or…	GO:0005622 intracellular anatomical structure; GO:0005813 centrosome; GO:0005815 microtubule organizing center; GO:0005856 cytoskeleton; GO:0005886 plasma membrane; GO:0005887 integral component of plasma membrane; GO:0015630 microtubule cytoskeleton; GO:0016020 membrane; GO:0016021 integral component of membrane; GO:0030054 cell junction; GO:0031224 intrinsic component of membrane; GO:0031226 in…	GO:0005215 transporter activity; GO:0005342 organic acid transmembrane transporter activity; GO:0005488 binding; GO:0005515 protein binding; GO:0008028 monocarboxylic acid transmembrane transporter activity; GO:0008509 anion transmembrane transporter activity; GO:0008514 organic anion transmembrane transporter activity; GO:0015075 ion transmembrane transporter activity; GO:0015129 lactate transme…			G	KOG2504	Monocarboxylate transporter
K9J6H2	765	S	2.66044	0.0320911	Up	Oxysterol-binding protein OS=Sus scrofa OX=9823 GN=OSBPL8 PE=1 SV=1	OSBPL8	1	GYS(1.0)SPEPDIQDS(1.0)S(1.0)GS(1.0)EAQSVKPSAR	33	34	S12	3.2078e-08	2819.08	842749	287939	706980	1.08091e+06	1.69881e+06	1.65184e+06	1704284	1.58928e+06	1.59544e+06	0.679744	0.232246	0.570236	0.871836	1.37023	1.33234	1.37464	1.28188	1.28685	cytoplasm,nucleus	K22285	OSBPL8, ORP8; oxysterol-binding protein-related protein 8		GO:0001932 regulation of protein phosphorylation; GO:0001934 positive regulation of protein phosphorylation; GO:0006575 cellular modified amino acid metabolic process; GO:0006629 lipid metabolic process; GO:0006644 phospholipid metabolic process; GO:0006650 glycerophospholipid metabolic process; GO:0006658 phosphatidylserine metabolic process; GO:0006793 phosphorus metabolic process; GO:0006796 p…	GO:0005622 intracellular anatomical structure; GO:0005634 nucleus; GO:0005635 nuclear envelope; GO:0005737 cytoplasm; GO:0005783 endoplasmic reticulum; GO:0005829 cytosol; GO:0005938 cell cortex; GO:0012505 endomembrane system; GO:0016020 membrane; GO:0031090 organelle membrane; GO:0031965 nuclear membrane; GO:0031967 organelle envelope; GO:0031975 envelope; GO:0031984 organelle subcompartment; G…	GO:0001786 phosphatidylserine binding; GO:0005215 transporter activity; GO:0005319 lipid transporter activity; GO:0005488 binding; GO:0005496 steroid binding; GO:0005543 phospholipid binding; GO:0005548 phospholipid transporter activity; GO:0008289 lipid binding; GO:0015485 cholesterol binding; GO:0032934 sterol binding; GO:0035091 phosphatidylinositol binding; GO:0036094 small molecule binding; …	PF00169	PF00169 PH domain	T	KOG2210	Oxysterol-binding protein
K9J6H2	768	S	3.46928	0.00674703	Up	Oxysterol-binding protein OS=Sus scrofa OX=9823 GN=OSBPL8 PE=1 SV=1	OSBPL8	1	GYS(1.0)SPEPDIQDS(1.0)S(1.0)GS(1.0)EAQSVKPSAR	33	12	S15	4.76643e-13	2659.15	1.13825e+06	532957	1136807	1.73791e+06	2.39396e+06	2.39292e+06	3216717	3.27256e+06	3.25251e+06	0.537064	0.251466	0.536382	0.820004	1.12954	1.12905	1.51775	1.5441	1.53464	cytoplasm,nucleus	K22285	OSBPL8, ORP8; oxysterol-binding protein-related protein 8		GO:0001932 regulation of protein phosphorylation; GO:0001934 positive regulation of protein phosphorylation; GO:0006575 cellular modified amino acid metabolic process; GO:0006629 lipid metabolic process; GO:0006644 phospholipid metabolic process; GO:0006650 glycerophospholipid metabolic process; GO:0006658 phosphatidylserine metabolic process; GO:0006793 phosphorus metabolic process; GO:0006796 p…	GO:0005622 intracellular anatomical structure; GO:0005634 nucleus; GO:0005635 nuclear envelope; GO:0005737 cytoplasm; GO:0005783 endoplasmic reticulum; GO:0005829 cytosol; GO:0005938 cell cortex; GO:0012505 endomembrane system; GO:0016020 membrane; GO:0031090 organelle membrane; GO:0031965 nuclear membrane; GO:0031967 organelle envelope; GO:0031975 envelope; GO:0031984 organelle subcompartment; G…	GO:0001786 phosphatidylserine binding; GO:0005215 transporter activity; GO:0005319 lipid transporter activity; GO:0005488 binding; GO:0005496 steroid binding; GO:0005543 phospholipid binding; GO:0005548 phospholipid transporter activity; GO:0008289 lipid binding; GO:0015485 cholesterol binding; GO:0032934 sterol binding; GO:0035091 phosphatidylinositol binding; GO:0036094 small molecule binding; …	PF00169	PF00169 PH domain	T	KOG2210	Oxysterol-binding protein
K9J6H2	766	S	2.66044	0.0320911	Up	Oxysterol-binding protein OS=Sus scrofa OX=9823 GN=OSBPL8 PE=1 SV=1	OSBPL8	1	GYS(1.0)SPEPDIQDS(1.0)S(1.0)GS(1.0)EAQSVKPSAR	31	34	S13	3.2078e-08	2819.08	842749	287939	706980	1.08091e+06	1.69881e+06	1.65184e+06	1704284	1.58928e+06	1.59544e+06	0.679744	0.232246	0.570236	0.871836	1.37023	1.33234	1.37464	1.28188	1.28685	cytoplasm,nucleus	K22285	OSBPL8, ORP8; oxysterol-binding protein-related protein 8		GO:0001932 regulation of protein phosphorylation; GO:0001934 positive regulation of protein phosphorylation; GO:0006575 cellular modified amino acid metabolic process; GO:0006629 lipid metabolic process; GO:0006644 phospholipid metabolic process; GO:0006650 glycerophospholipid metabolic process; GO:0006658 phosphatidylserine metabolic process; GO:0006793 phosphorus metabolic process; GO:0006796 p…	GO:0005622 intracellular anatomical structure; GO:0005634 nucleus; GO:0005635 nuclear envelope; GO:0005737 cytoplasm; GO:0005783 endoplasmic reticulum; GO:0005829 cytosol; GO:0005938 cell cortex; GO:0012505 endomembrane system; GO:0016020 membrane; GO:0031090 organelle membrane; GO:0031965 nuclear membrane; GO:0031967 organelle envelope; GO:0031975 envelope; GO:0031984 organelle subcompartment; G…	GO:0001786 phosphatidylserine binding; GO:0005215 transporter activity; GO:0005319 lipid transporter activity; GO:0005488 binding; GO:0005496 steroid binding; GO:0005543 phospholipid binding; GO:0005548 phospholipid transporter activity; GO:0008289 lipid binding; GO:0015485 cholesterol binding; GO:0032934 sterol binding; GO:0035091 phosphatidylinositol binding; GO:0036094 small molecule binding; …	PF00169	PF00169 PH domain	T	KOG2210	Oxysterol-binding protein
K9J6H2	756	S	2.30882	7.51903e-05	Up	Oxysterol-binding protein OS=Sus scrofa OX=9823 GN=OSBPL8 PE=1 SV=1	OSBPL8	1	GYS(1.0)SPEPDIQDS(1.0)S(1.0)GS(1.0)EAQSVKPSAR	12	19	S3	4.94813e-08	2739.12	876669	867384	956550	814075	1.108e+06	1.08854e+06	2190576	1.92256e+06	2.12208e+06	0.66045	0.653454	0.720629	0.613294	0.834729	0.820068	1.6503	1.44838	1.5987	cytoplasm,nucleus	K22285	OSBPL8, ORP8; oxysterol-binding protein-related protein 8		GO:0001932 regulation of protein phosphorylation; GO:0001934 positive regulation of protein phosphorylation; GO:0006575 cellular modified amino acid metabolic process; GO:0006629 lipid metabolic process; GO:0006644 phospholipid metabolic process; GO:0006650 glycerophospholipid metabolic process; GO:0006658 phosphatidylserine metabolic process; GO:0006793 phosphorus metabolic process; GO:0006796 p…	GO:0005622 intracellular anatomical structure; GO:0005634 nucleus; GO:0005635 nuclear envelope; GO:0005737 cytoplasm; GO:0005783 endoplasmic reticulum; GO:0005829 cytosol; GO:0005938 cell cortex; GO:0012505 endomembrane system; GO:0016020 membrane; GO:0031090 organelle membrane; GO:0031965 nuclear membrane; GO:0031967 organelle envelope; GO:0031975 envelope; GO:0031984 organelle subcompartment; G…	GO:0001786 phosphatidylserine binding; GO:0005215 transporter activity; GO:0005319 lipid transporter activity; GO:0005488 binding; GO:0005496 steroid binding; GO:0005543 phospholipid binding; GO:0005548 phospholipid transporter activity; GO:0008289 lipid binding; GO:0015485 cholesterol binding; GO:0032934 sterol binding; GO:0035091 phosphatidylinositol binding; GO:0036094 small molecule binding; …	PF00169	PF00169 PH domain	T	KOG2210	Oxysterol-binding protein
K9IWB2	65	S	2.27732	0.00683181	Up	Induced myeloid leukemia cell differentiation protein Mcl-1 OS=Sus scrofa OX=9823 GN=MCL1 PE=1 SV=1	MCL1	1	QEVGGGEAGMVIGGSAGAS(1.0)PPSTPAPDAR	3	3	S19	3.92042e-12	2703.21	1.46479e+06	1.29345e+06	1.40596e+06	1.34439e+06	0	1.05634e+06	3842931	3.33293e+06	2.30736e+06	0.730196	0.644787	0.700869	0.670177		0.526583	1.9157	1.66147	1.15022	mitochondria,peroxisome	K02539	MCL1; myeloid leukemia cell differntiation protein MCL-1	map04151 PI3K-Akt signaling pathway; map04210 Apoptosis; map04630 JAK-STAT signaling pathway	GO:0001709 cell fate determination; GO:0006810 transport; GO:0006915 apoptotic process; GO:0006950 response to stress; GO:0006974 cellular response to DNA damage stimulus; GO:0006996 organelle organization; GO:0007005 mitochondrion organization; GO:0007154 cell communication; GO:0007165 signal transduction; GO:0007166 cell surface receptor signaling pathway; GO:0008104 protein localization; GO:00…	GO:0005622 intracellular anatomical structure; GO:0005634 nucleus; GO:0005654 nucleoplasm; GO:0005737 cytoplasm; GO:0005739 mitochondrion; GO:0005740 mitochondrial envelope; GO:0005741 mitochondrial outer membrane; GO:0005759 mitochondrial matrix; GO:0005829 cytosol; GO:0016020 membrane; GO:0019867 outer membrane; GO:0031090 organelle membrane; GO:0031966 mitochondrial membrane; GO:0031967 organe…	GO:0005215 transporter activity; GO:0005488 binding; GO:0005515 protein binding; GO:0008320 protein transmembrane transporter activity; GO:0019904 protein domain specific binding; GO:0022857 transmembrane transporter activity; GO:0022884 macromolecule transmembrane transporter activity; GO:0042802 identical protein binding; GO:0042803 protein homodimerization activity; GO:0042887 amide transmembr…			T	KOG4728	Anti-apoptotic Bcl-2 family proteins, prevent opening of mitochondrial porin channel
K9IWB2	81	S	10.8439	5.66972e-05	Up	Induced myeloid leukemia cell differentiation protein Mcl-1 OS=Sus scrofa OX=9823 GN=MCL1 PE=1 SV=1	MCL1	1	VARPS(1.0)PIGAEGPDVTATPAR	13	13	S5	3.15109e-11	2042.01	182704	123605	164192	1.51389e+06	1.65937e+06	2.83325e+06	1.82226e+06	1.48879e+06	1.79102e+06	0.14201	0.096074	0.127621	1.17669	1.28977	2.20218	1.41638	1.15718	1.3921	mitochondria,peroxisome	K02539	MCL1; myeloid leukemia cell differntiation protein MCL-1	map04151 PI3K-Akt signaling pathway; map04210 Apoptosis; map04630 JAK-STAT signaling pathway	GO:0001709 cell fate determination; GO:0006810 transport; GO:0006915 apoptotic process; GO:0006950 response to stress; GO:0006974 cellular response to DNA damage stimulus; GO:0006996 organelle organization; GO:0007005 mitochondrion organization; GO:0007154 cell communication; GO:0007165 signal transduction; GO:0007166 cell surface receptor signaling pathway; GO:0008104 protein localization; GO:00…	GO:0005622 intracellular anatomical structure; GO:0005634 nucleus; GO:0005654 nucleoplasm; GO:0005737 cytoplasm; GO:0005739 mitochondrion; GO:0005740 mitochondrial envelope; GO:0005741 mitochondrial outer membrane; GO:0005759 mitochondrial matrix; GO:0005829 cytosol; GO:0016020 membrane; GO:0019867 outer membrane; GO:0031090 organelle membrane; GO:0031966 mitochondrial membrane; GO:0031967 organe…	GO:0005215 transporter activity; GO:0005488 binding; GO:0005515 protein binding; GO:0008320 protein transmembrane transporter activity; GO:0019904 protein domain specific binding; GO:0022857 transmembrane transporter activity; GO:0022884 macromolecule transmembrane transporter activity; GO:0042802 identical protein binding; GO:0042803 protein homodimerization activity; GO:0042887 amide transmembr…			T	KOG4728	Anti-apoptotic Bcl-2 family proteins, prevent opening of mitochondrial porin channel
K9IVT3	703	S	2.05966	0.000229373	Up	E3 ubiquitin-protein ligase RBBP6 OS=Sus scrofa OX=9823 GN=RBBP6 PE=2 SV=1	RBBP6	1	SSYTYS(1.0)K	15	9	S6	0.0197633	915.35	2.09946e+06	2.04991e+06	1.81131e+06	2.52238e+06	2.53474e+06	2.92947e+06	4.35434e+06	4.06054e+06	3.86206e+06	0.720523	0.703517	0.621631	0.865667	0.869908	1.00538	1.49438	1.39355	1.32544	nucleus	K10624	RBBP6; E3 ubiquitin-protein ligase RBBP6 [EC:2.3.2.27]		GO:0000209 protein polyubiquitination; GO:0001654 eye development; GO:0001701 in utero embryonic development; GO:0001745 compound eye morphogenesis; GO:0006275 regulation of DNA replication; GO:0006464 cellular protein modification process; GO:0006508 proteolysis; GO:0006511 ubiquitin-dependent protein catabolic process; GO:0006807 nitrogen compound metabolic process; GO:0006915 apoptotic process…	GO:0005622 intracellular anatomical structure; GO:0005634 nucleus; GO:0005654 nucleoplasm; GO:0005694 chromosome; GO:0005730 nucleolus; GO:0005737 cytoplasm; GO:0005815 microtubule organizing center; GO:0005829 cytosol; GO:0005856 cytoskeleton; GO:0015630 microtubule cytoskeleton; GO:0016604 nuclear body; GO:0016607 nuclear speck; GO:0031974 membrane-enclosed lumen; GO:0031981 nuclear lumen; GO:0…	GO:0003824 catalytic activity; GO:0004842 ubiquitin-protein transferase activity; GO:0005488 binding; GO:0005515 protein binding; GO:0008270 zinc ion binding; GO:0016740 transferase activity; GO:0019787 ubiquitin-like protein transferase activity; GO:0019899 enzyme binding; GO:0019900 kinase binding; GO:0019901 protein kinase binding; GO:0043167 ion binding; GO:0043169 cation binding; GO:0046872 …	PF08783; PF13696; PF04564	PF08783 DWNN domain; PF13696 Zinc knuckle; PF04564 U-box domain	O	KOG0314	Predicted E3 ubiquitin ligase
K9IVT3	691	S	3.28945	0.000237147	Up	E3 ubiquitin-protein ligase RBBP6 OS=Sus scrofa OX=9823 GN=RBBP6 PE=2 SV=1	RBBP6	1	SPYS(1.0)GSSYSR	35	34	S4	0.0010519	1170.45	1.60387e+06	1.68662e+06	2.14947e+06	2.61534e+06	2.7534e+06	2.67871e+06	5.6323e+06	5.96212e+06	6.30001e+06	0.459974	0.483705	0.616446	0.750053	0.789648	0.768228	1.61529	1.70988	1.80678	nucleus	K10624	RBBP6; E3 ubiquitin-protein ligase RBBP6 [EC:2.3.2.27]		GO:0000209 protein polyubiquitination; GO:0001654 eye development; GO:0001701 in utero embryonic development; GO:0001745 compound eye morphogenesis; GO:0006275 regulation of DNA replication; GO:0006464 cellular protein modification process; GO:0006508 proteolysis; GO:0006511 ubiquitin-dependent protein catabolic process; GO:0006807 nitrogen compound metabolic process; GO:0006915 apoptotic process…	GO:0005622 intracellular anatomical structure; GO:0005634 nucleus; GO:0005654 nucleoplasm; GO:0005694 chromosome; GO:0005730 nucleolus; GO:0005737 cytoplasm; GO:0005815 microtubule organizing center; GO:0005829 cytosol; GO:0005856 cytoskeleton; GO:0015630 microtubule cytoskeleton; GO:0016604 nuclear body; GO:0016607 nuclear speck; GO:0031974 membrane-enclosed lumen; GO:0031981 nuclear lumen; GO:0…	GO:0003824 catalytic activity; GO:0004842 ubiquitin-protein transferase activity; GO:0005488 binding; GO:0005515 protein binding; GO:0008270 zinc ion binding; GO:0016740 transferase activity; GO:0019787 ubiquitin-like protein transferase activity; GO:0019899 enzyme binding; GO:0019900 kinase binding; GO:0019901 protein kinase binding; GO:0043167 ion binding; GO:0043169 cation binding; GO:0046872 …	PF08783; PF13696; PF04564	PF08783 DWNN domain; PF13696 Zinc knuckle; PF04564 U-box domain	O	KOG0314	Predicted E3 ubiquitin ligase
K9IVT3	756	S	6.12184	0.000159641	Up	E3 ubiquitin-protein ligase RBBP6 OS=Sus scrofa OX=9823 GN=RBBP6 PE=2 SV=1	RBBP6	1	S(1.0)RS(1.0)RS(1.0)PPYR	56	56	S1	0.0265532	1345.49	3.60533e+06	3.66349e+06	5079419	25063550	27972467	23692778	28204219	25255686	22134055	0.197047	0.200226	0.277613	1.36983	1.52882	1.29492	1.54149	1.38034	1.20972	nucleus	K10624	RBBP6; E3 ubiquitin-protein ligase RBBP6 [EC:2.3.2.27]		GO:0000209 protein polyubiquitination; GO:0001654 eye development; GO:0001701 in utero embryonic development; GO:0001745 compound eye morphogenesis; GO:0006275 regulation of DNA replication; GO:0006464 cellular protein modification process; GO:0006508 proteolysis; GO:0006511 ubiquitin-dependent protein catabolic process; GO:0006807 nitrogen compound metabolic process; GO:0006915 apoptotic process…	GO:0005622 intracellular anatomical structure; GO:0005634 nucleus; GO:0005654 nucleoplasm; GO:0005694 chromosome; GO:0005730 nucleolus; GO:0005737 cytoplasm; GO:0005815 microtubule organizing center; GO:0005829 cytosol; GO:0005856 cytoskeleton; GO:0015630 microtubule cytoskeleton; GO:0016604 nuclear body; GO:0016607 nuclear speck; GO:0031974 membrane-enclosed lumen; GO:0031981 nuclear lumen; GO:0…	GO:0003824 catalytic activity; GO:0004842 ubiquitin-protein transferase activity; GO:0005488 binding; GO:0005515 protein binding; GO:0008270 zinc ion binding; GO:0016740 transferase activity; GO:0019787 ubiquitin-like protein transferase activity; GO:0019899 enzyme binding; GO:0019900 kinase binding; GO:0019901 protein kinase binding; GO:0043167 ion binding; GO:0043169 cation binding; GO:0046872 …	PF08783; PF13696; PF04564	PF08783 DWNN domain; PF13696 Zinc knuckle; PF04564 U-box domain	O	KOG0314	Predicted E3 ubiquitin ligase
K9IVT3	861	S	4.25706	0.000596891	Up	E3 ubiquitin-protein ligase RBBP6 OS=Sus scrofa OX=9823 GN=RBBP6 PE=2 SV=1	RBBP6	1	ENFS(1.0)PER	36	36	S4	0.0132738	958.367	5.63164e+06	3.88387e+06	6086733	16147625	13140561	15641802	21424980	24504610	20490086	0.399244	0.275339	0.431507	1.14475	0.931574	1.10889	1.51888	1.73721	1.4526	nucleus	K10624	RBBP6; E3 ubiquitin-protein ligase RBBP6 [EC:2.3.2.27]		GO:0000209 protein polyubiquitination; GO:0001654 eye development; GO:0001701 in utero embryonic development; GO:0001745 compound eye morphogenesis; GO:0006275 regulation of DNA replication; GO:0006464 cellular protein modification process; GO:0006508 proteolysis; GO:0006511 ubiquitin-dependent protein catabolic process; GO:0006807 nitrogen compound metabolic process; GO:0006915 apoptotic process…	GO:0005622 intracellular anatomical structure; GO:0005634 nucleus; GO:0005654 nucleoplasm; GO:0005694 chromosome; GO:0005730 nucleolus; GO:0005737 cytoplasm; GO:0005815 microtubule organizing center; GO:0005829 cytosol; GO:0005856 cytoskeleton; GO:0015630 microtubule cytoskeleton; GO:0016604 nuclear body; GO:0016607 nuclear speck; GO:0031974 membrane-enclosed lumen; GO:0031981 nuclear lumen; GO:0…	GO:0003824 catalytic activity; GO:0004842 ubiquitin-protein transferase activity; GO:0005488 binding; GO:0005515 protein binding; GO:0008270 zinc ion binding; GO:0016740 transferase activity; GO:0019787 ubiquitin-like protein transferase activity; GO:0019899 enzyme binding; GO:0019900 kinase binding; GO:0019901 protein kinase binding; GO:0043167 ion binding; GO:0043169 cation binding; GO:0046872 …	PF08783; PF13696; PF04564	PF08783 DWNN domain; PF13696 Zinc knuckle; PF04564 U-box domain	O	KOG0314	Predicted E3 ubiquitin ligase
K9IVT3	770	S	5.21412	5.51394e-05	Up	E3 ubiquitin-protein ligase RBBP6 OS=Sus scrofa OX=9823 GN=RBBP6 PE=2 SV=1	RBBP6	1	S(1.0)RS(1.0)PQAFR	42	42	S1	0.0193617	1108.43	5.36634e+06	7.29233e+06	6.15141e+06	2.90145e+07	3.12496e+07	3.91162e+07	3.19391e+07	31886105	3.42527e+07	0.22332	0.30347	0.255991	1.20744	1.30045	1.62782	1.32915	1.32694	1.42543	nucleus	K10624	RBBP6; E3 ubiquitin-protein ligase RBBP6 [EC:2.3.2.27]		GO:0000209 protein polyubiquitination; GO:0001654 eye development; GO:0001701 in utero embryonic development; GO:0001745 compound eye morphogenesis; GO:0006275 regulation of DNA replication; GO:0006464 cellular protein modification process; GO:0006508 proteolysis; GO:0006511 ubiquitin-dependent protein catabolic process; GO:0006807 nitrogen compound metabolic process; GO:0006915 apoptotic process…	GO:0005622 intracellular anatomical structure; GO:0005634 nucleus; GO:0005654 nucleoplasm; GO:0005694 chromosome; GO:0005730 nucleolus; GO:0005737 cytoplasm; GO:0005815 microtubule organizing center; GO:0005829 cytosol; GO:0005856 cytoskeleton; GO:0015630 microtubule cytoskeleton; GO:0016604 nuclear body; GO:0016607 nuclear speck; GO:0031974 membrane-enclosed lumen; GO:0031981 nuclear lumen; GO:0…	GO:0003824 catalytic activity; GO:0004842 ubiquitin-protein transferase activity; GO:0005488 binding; GO:0005515 protein binding; GO:0008270 zinc ion binding; GO:0016740 transferase activity; GO:0019787 ubiquitin-like protein transferase activity; GO:0019899 enzyme binding; GO:0019900 kinase binding; GO:0019901 protein kinase binding; GO:0043167 ion binding; GO:0043169 cation binding; GO:0046872 …	PF08783; PF13696; PF04564	PF08783 DWNN domain; PF13696 Zinc knuckle; PF04564 U-box domain	O	KOG0314	Predicted E3 ubiquitin ligase
K9IVT3	760	S	6.12184	0.000159641	Up	E3 ubiquitin-protein ligase RBBP6 OS=Sus scrofa OX=9823 GN=RBBP6 PE=2 SV=1	RBBP6	1	S(1.0)RS(1.0)RS(1.0)PPYR	56	56	S5	0.0265532	1345.49	3.60533e+06	3.66349e+06	5079419	25063550	27972467	23692778	28204219	25255686	22134055	0.197047	0.200226	0.277613	1.36983	1.52882	1.29492	1.54149	1.38034	1.20972	nucleus	K10624	RBBP6; E3 ubiquitin-protein ligase RBBP6 [EC:2.3.2.27]		GO:0000209 protein polyubiquitination; GO:0001654 eye development; GO:0001701 in utero embryonic development; GO:0001745 compound eye morphogenesis; GO:0006275 regulation of DNA replication; GO:0006464 cellular protein modification process; GO:0006508 proteolysis; GO:0006511 ubiquitin-dependent protein catabolic process; GO:0006807 nitrogen compound metabolic process; GO:0006915 apoptotic process…	GO:0005622 intracellular anatomical structure; GO:0005634 nucleus; GO:0005654 nucleoplasm; GO:0005694 chromosome; GO:0005730 nucleolus; GO:0005737 cytoplasm; GO:0005815 microtubule organizing center; GO:0005829 cytosol; GO:0005856 cytoskeleton; GO:0015630 microtubule cytoskeleton; GO:0016604 nuclear body; GO:0016607 nuclear speck; GO:0031974 membrane-enclosed lumen; GO:0031981 nuclear lumen; GO:0…	GO:0003824 catalytic activity; GO:0004842 ubiquitin-protein transferase activity; GO:0005488 binding; GO:0005515 protein binding; GO:0008270 zinc ion binding; GO:0016740 transferase activity; GO:0019787 ubiquitin-like protein transferase activity; GO:0019899 enzyme binding; GO:0019900 kinase binding; GO:0019901 protein kinase binding; GO:0043167 ion binding; GO:0043169 cation binding; GO:0046872 …	PF08783; PF13696; PF04564	PF08783 DWNN domain; PF13696 Zinc knuckle; PF04564 U-box domain	O	KOG0314	Predicted E3 ubiquitin ligase
K9IVT3	1701	S	2.00345	0.00299871	Up	E3 ubiquitin-protein ligase RBBP6 OS=Sus scrofa OX=9823 GN=RBBP6 PE=2 SV=1	RBBP6	1	SQSQSS(0.995)PSIS(1.0)PSR	24	19	S10	0.000150803	1427.62	2.87941e+06	2.22499e+06	3.06021e+06	2.89544e+06	3.02503e+06	3.50208e+06	5.9136e+06	5.44394e+06	4.99982e+06	0.763443	0.58993	0.811378	0.767694	0.802052	0.928537	1.56792	1.4434	1.32564	nucleus	K10624	RBBP6; E3 ubiquitin-protein ligase RBBP6 [EC:2.3.2.27]		GO:0000209 protein polyubiquitination; GO:0001654 eye development; GO:0001701 in utero embryonic development; GO:0001745 compound eye morphogenesis; GO:0006275 regulation of DNA replication; GO:0006464 cellular protein modification process; GO:0006508 proteolysis; GO:0006511 ubiquitin-dependent protein catabolic process; GO:0006807 nitrogen compound metabolic process; GO:0006915 apoptotic process…	GO:0005622 intracellular anatomical structure; GO:0005634 nucleus; GO:0005654 nucleoplasm; GO:0005694 chromosome; GO:0005730 nucleolus; GO:0005737 cytoplasm; GO:0005815 microtubule organizing center; GO:0005829 cytosol; GO:0005856 cytoskeleton; GO:0015630 microtubule cytoskeleton; GO:0016604 nuclear body; GO:0016607 nuclear speck; GO:0031974 membrane-enclosed lumen; GO:0031981 nuclear lumen; GO:0…	GO:0003824 catalytic activity; GO:0004842 ubiquitin-protein transferase activity; GO:0005488 binding; GO:0005515 protein binding; GO:0008270 zinc ion binding; GO:0016740 transferase activity; GO:0019787 ubiquitin-like protein transferase activity; GO:0019899 enzyme binding; GO:0019900 kinase binding; GO:0019901 protein kinase binding; GO:0043167 ion binding; GO:0043169 cation binding; GO:0046872 …	PF08783; PF13696; PF04564	PF08783 DWNN domain; PF13696 Zinc knuckle; PF04564 U-box domain	O	KOG0314	Predicted E3 ubiquitin ligase
K9IVT3	772	S	4.63446	3.02622e-06	Up	E3 ubiquitin-protein ligase RBBP6 OS=Sus scrofa OX=9823 GN=RBBP6 PE=2 SV=1	RBBP6	1	S(1.0)RS(1.0)PQAFR	72	30	S3	0.00754533	1028.47	1.3849e+07	1.3016e+07	13848425	5.24034e+07	5.72271e+07	6.54443e+07	5.94899e+07	62084367	6.71105e+07	0.308155	0.289622	0.308144	1.16604	1.27337	1.45621	1.32372	1.38145	1.49329	nucleus	K10624	RBBP6; E3 ubiquitin-protein ligase RBBP6 [EC:2.3.2.27]		GO:0000209 protein polyubiquitination; GO:0001654 eye development; GO:0001701 in utero embryonic development; GO:0001745 compound eye morphogenesis; GO:0006275 regulation of DNA replication; GO:0006464 cellular protein modification process; GO:0006508 proteolysis; GO:0006511 ubiquitin-dependent protein catabolic process; GO:0006807 nitrogen compound metabolic process; GO:0006915 apoptotic process…	GO:0005622 intracellular anatomical structure; GO:0005634 nucleus; GO:0005654 nucleoplasm; GO:0005694 chromosome; GO:0005730 nucleolus; GO:0005737 cytoplasm; GO:0005815 microtubule organizing center; GO:0005829 cytosol; GO:0005856 cytoskeleton; GO:0015630 microtubule cytoskeleton; GO:0016604 nuclear body; GO:0016607 nuclear speck; GO:0031974 membrane-enclosed lumen; GO:0031981 nuclear lumen; GO:0…	GO:0003824 catalytic activity; GO:0004842 ubiquitin-protein transferase activity; GO:0005488 binding; GO:0005515 protein binding; GO:0008270 zinc ion binding; GO:0016740 transferase activity; GO:0019787 ubiquitin-like protein transferase activity; GO:0019899 enzyme binding; GO:0019900 kinase binding; GO:0019901 protein kinase binding; GO:0043167 ion binding; GO:0043169 cation binding; GO:0046872 …	PF08783; PF13696; PF04564	PF08783 DWNN domain; PF13696 Zinc knuckle; PF04564 U-box domain	O	KOG0314	Predicted E3 ubiquitin ligase
K9IVT3	1328	S	2.84785	0.0297824	Up	E3 ubiquitin-protein ligase RBBP6 OS=Sus scrofa OX=9823 GN=RBBP6 PE=2 SV=1	RBBP6	1	WDKDDFES(1.0)EEEDVK	47	47	S8	5.90598e-09	1850.7	1.66117e+06	527409	1.25024e+06	2213754	2.71089e+06	2.09274e+06	3.46532e+06	3.3543e+06	2.97363e+06	0.738318	0.23441	0.555679	0.983917	1.20487	0.930132	1.54018	1.49084	1.32165	nucleus	K10624	RBBP6; E3 ubiquitin-protein ligase RBBP6 [EC:2.3.2.27]		GO:0000209 protein polyubiquitination; GO:0001654 eye development; GO:0001701 in utero embryonic development; GO:0001745 compound eye morphogenesis; GO:0006275 regulation of DNA replication; GO:0006464 cellular protein modification process; GO:0006508 proteolysis; GO:0006511 ubiquitin-dependent protein catabolic process; GO:0006807 nitrogen compound metabolic process; GO:0006915 apoptotic process…	GO:0005622 intracellular anatomical structure; GO:0005634 nucleus; GO:0005654 nucleoplasm; GO:0005694 chromosome; GO:0005730 nucleolus; GO:0005737 cytoplasm; GO:0005815 microtubule organizing center; GO:0005829 cytosol; GO:0005856 cytoskeleton; GO:0015630 microtubule cytoskeleton; GO:0016604 nuclear body; GO:0016607 nuclear speck; GO:0031974 membrane-enclosed lumen; GO:0031981 nuclear lumen; GO:0…	GO:0003824 catalytic activity; GO:0004842 ubiquitin-protein transferase activity; GO:0005488 binding; GO:0005515 protein binding; GO:0008270 zinc ion binding; GO:0016740 transferase activity; GO:0019787 ubiquitin-like protein transferase activity; GO:0019899 enzyme binding; GO:0019900 kinase binding; GO:0019901 protein kinase binding; GO:0043167 ion binding; GO:0043169 cation binding; GO:0046872 …	PF08783; PF13696; PF04564	PF08783 DWNN domain; PF13696 Zinc knuckle; PF04564 U-box domain	O	KOG0314	Predicted E3 ubiquitin ligase
K9IVT3	728	S	2.63366	0.00141475	Up	E3 ubiquitin-protein ligase RBBP6 OS=Sus scrofa OX=9823 GN=RBBP6 PE=2 SV=1	RBBP6	1	S(1.0)YS(1.0)RS(1.0)PPYPR	89	34	S3	0.000393152	1369.53	4.37296e+06	5.47091e+06	6.64106e+06	6.7899e+06	7750521	9.17137e+06	14938971	1.35613e+07	1.49153e+07	0.470704	0.588886	0.714841	0.730862	0.834263	0.987202	1.60802	1.45974	1.60548	nucleus	K10624	RBBP6; E3 ubiquitin-protein ligase RBBP6 [EC:2.3.2.27]		GO:0000209 protein polyubiquitination; GO:0001654 eye development; GO:0001701 in utero embryonic development; GO:0001745 compound eye morphogenesis; GO:0006275 regulation of DNA replication; GO:0006464 cellular protein modification process; GO:0006508 proteolysis; GO:0006511 ubiquitin-dependent protein catabolic process; GO:0006807 nitrogen compound metabolic process; GO:0006915 apoptotic process…	GO:0005622 intracellular anatomical structure; GO:0005634 nucleus; GO:0005654 nucleoplasm; GO:0005694 chromosome; GO:0005730 nucleolus; GO:0005737 cytoplasm; GO:0005815 microtubule organizing center; GO:0005829 cytosol; GO:0005856 cytoskeleton; GO:0015630 microtubule cytoskeleton; GO:0016604 nuclear body; GO:0016607 nuclear speck; GO:0031974 membrane-enclosed lumen; GO:0031981 nuclear lumen; GO:0…	GO:0003824 catalytic activity; GO:0004842 ubiquitin-protein transferase activity; GO:0005488 binding; GO:0005515 protein binding; GO:0008270 zinc ion binding; GO:0016740 transferase activity; GO:0019787 ubiquitin-like protein transferase activity; GO:0019899 enzyme binding; GO:0019900 kinase binding; GO:0019901 protein kinase binding; GO:0043167 ion binding; GO:0043169 cation binding; GO:0046872 …	PF08783; PF13696; PF04564	PF08783 DWNN domain; PF13696 Zinc knuckle; PF04564 U-box domain	O	KOG0314	Predicted E3 ubiquitin ligase
K9IVT3	758	S	6.12184	0.000159641	Up	E3 ubiquitin-protein ligase RBBP6 OS=Sus scrofa OX=9823 GN=RBBP6 PE=2 SV=1	RBBP6	1	S(1.0)RS(1.0)RS(1.0)PPYR	56	56	S3	0.0265532	1345.49	3.60533e+06	3.66349e+06	5079419	25063550	27972467	23692778	28204219	25255686	22134055	0.197047	0.200226	0.277613	1.36983	1.52882	1.29492	1.54149	1.38034	1.20972	nucleus	K10624	RBBP6; E3 ubiquitin-protein ligase RBBP6 [EC:2.3.2.27]		GO:0000209 protein polyubiquitination; GO:0001654 eye development; GO:0001701 in utero embryonic development; GO:0001745 compound eye morphogenesis; GO:0006275 regulation of DNA replication; GO:0006464 cellular protein modification process; GO:0006508 proteolysis; GO:0006511 ubiquitin-dependent protein catabolic process; GO:0006807 nitrogen compound metabolic process; GO:0006915 apoptotic process…	GO:0005622 intracellular anatomical structure; GO:0005634 nucleus; GO:0005654 nucleoplasm; GO:0005694 chromosome; GO:0005730 nucleolus; GO:0005737 cytoplasm; GO:0005815 microtubule organizing center; GO:0005829 cytosol; GO:0005856 cytoskeleton; GO:0015630 microtubule cytoskeleton; GO:0016604 nuclear body; GO:0016607 nuclear speck; GO:0031974 membrane-enclosed lumen; GO:0031981 nuclear lumen; GO:0…	GO:0003824 catalytic activity; GO:0004842 ubiquitin-protein transferase activity; GO:0005488 binding; GO:0005515 protein binding; GO:0008270 zinc ion binding; GO:0016740 transferase activity; GO:0019787 ubiquitin-like protein transferase activity; GO:0019899 enzyme binding; GO:0019900 kinase binding; GO:0019901 protein kinase binding; GO:0043167 ion binding; GO:0043169 cation binding; GO:0046872 …	PF08783; PF13696; PF04564	PF08783 DWNN domain; PF13696 Zinc knuckle; PF04564 U-box domain	O	KOG0314	Predicted E3 ubiquitin ligase
K9IVT3	730	S	2.63366	0.00141475	Up	E3 ubiquitin-protein ligase RBBP6 OS=Sus scrofa OX=9823 GN=RBBP6 PE=2 SV=1	RBBP6	1	S(1.0)YS(1.0)RS(1.0)PPYPR	90	34	S5	0.000393152	1369.53	4.37296e+06	5.47091e+06	6.64106e+06	6.7899e+06	7750521	9.17137e+06	14938971	1.35613e+07	1.49153e+07	0.470704	0.588886	0.714841	0.730862	0.834263	0.987202	1.60802	1.45974	1.60548	nucleus	K10624	RBBP6; E3 ubiquitin-protein ligase RBBP6 [EC:2.3.2.27]		GO:0000209 protein polyubiquitination; GO:0001654 eye development; GO:0001701 in utero embryonic development; GO:0001745 compound eye morphogenesis; GO:0006275 regulation of DNA replication; GO:0006464 cellular protein modification process; GO:0006508 proteolysis; GO:0006511 ubiquitin-dependent protein catabolic process; GO:0006807 nitrogen compound metabolic process; GO:0006915 apoptotic process…	GO:0005622 intracellular anatomical structure; GO:0005634 nucleus; GO:0005654 nucleoplasm; GO:0005694 chromosome; GO:0005730 nucleolus; GO:0005737 cytoplasm; GO:0005815 microtubule organizing center; GO:0005829 cytosol; GO:0005856 cytoskeleton; GO:0015630 microtubule cytoskeleton; GO:0016604 nuclear body; GO:0016607 nuclear speck; GO:0031974 membrane-enclosed lumen; GO:0031981 nuclear lumen; GO:0…	GO:0003824 catalytic activity; GO:0004842 ubiquitin-protein transferase activity; GO:0005488 binding; GO:0005515 protein binding; GO:0008270 zinc ion binding; GO:0016740 transferase activity; GO:0019787 ubiquitin-like protein transferase activity; GO:0019899 enzyme binding; GO:0019900 kinase binding; GO:0019901 protein kinase binding; GO:0043167 ion binding; GO:0043169 cation binding; GO:0046872 …	PF08783; PF13696; PF04564	PF08783 DWNN domain; PF13696 Zinc knuckle; PF04564 U-box domain	O	KOG0314	Predicted E3 ubiquitin ligase
K9IVT3	726	S	3.34572	0.00557301	Up	E3 ubiquitin-protein ligase RBBP6 OS=Sus scrofa OX=9823 GN=RBBP6 PE=2 SV=1	RBBP6	1	S(1.0)YS(1.0)RS(1.0)PPYPR	48	58	S1	0.00744502	1449.5	959395	1.23584e+06	2.11037e+06	2.59388e+06	2.87343e+06	3.10034e+06	4.8898e+06	4.74673e+06	4.76882e+06	0.316532	0.407739	0.696273	0.855797	0.948028	1.02289	1.61329	1.56608	1.57337	nucleus	K10624	RBBP6; E3 ubiquitin-protein ligase RBBP6 [EC:2.3.2.27]		GO:0000209 protein polyubiquitination; GO:0001654 eye development; GO:0001701 in utero embryonic development; GO:0001745 compound eye morphogenesis; GO:0006275 regulation of DNA replication; GO:0006464 cellular protein modification process; GO:0006508 proteolysis; GO:0006511 ubiquitin-dependent protein catabolic process; GO:0006807 nitrogen compound metabolic process; GO:0006915 apoptotic process…	GO:0005622 intracellular anatomical structure; GO:0005634 nucleus; GO:0005654 nucleoplasm; GO:0005694 chromosome; GO:0005730 nucleolus; GO:0005737 cytoplasm; GO:0005815 microtubule organizing center; GO:0005829 cytosol; GO:0005856 cytoskeleton; GO:0015630 microtubule cytoskeleton; GO:0016604 nuclear body; GO:0016607 nuclear speck; GO:0031974 membrane-enclosed lumen; GO:0031981 nuclear lumen; GO:0…	GO:0003824 catalytic activity; GO:0004842 ubiquitin-protein transferase activity; GO:0005488 binding; GO:0005515 protein binding; GO:0008270 zinc ion binding; GO:0016740 transferase activity; GO:0019787 ubiquitin-like protein transferase activity; GO:0019899 enzyme binding; GO:0019900 kinase binding; GO:0019901 protein kinase binding; GO:0043167 ion binding; GO:0043169 cation binding; GO:0046872 …	PF08783; PF13696; PF04564	PF08783 DWNN domain; PF13696 Zinc knuckle; PF04564 U-box domain	O	KOG0314	Predicted E3 ubiquitin ligase
K7GT64	1627	S	6.61338	1.47998e-05	Up	SWI/SNF related, matrix associated, actin dependent regulator of chromatin, subfamily a, member 4 OS=Sus scrofa OX=9823 GN=SMARCA4 PE=1 SV=3	SMARCA4	1	AKPVVS(1.0)DDDS(1.0)EEEQEEDR	70	35	S6	8.83064e-07	2236.82	1.17591e+06	957292	1.11242e+06	6.02296e+06	7.77837e+06	7.04394e+06	7.48337e+06	6.55048e+06	7.4307e+06	0.232315	0.189124	0.219772	1.1899	1.53671	1.39161	1.47843	1.29412	1.46802	nucleus	K11647	SMARCA2_4; SWI/SNF-related matrix-associated actin-dependent regulator of chromatin subfamily A member 2/4 [EC:5.6.2.-]	map04714 Thermogenesis	GO:0000003 reproduction; GO:0000122 negative regulation of transcription by RNA polymerase II; GO:0000902 cell morphogenesis; GO:0000904 cell morphogenesis involved in differentiation; GO:0001188 RNA polymerase I preinitiation complex assembly; GO:0001558 regulation of cell growth; GO:0001568 blood vessel development; GO:0001570 vasculogenesis; GO:0001654 eye development; GO:0001701 in utero embr…	GO:0000228 nuclear chromosome; GO:0000785 chromatin; GO:0000791 euchromatin; GO:0000792 heterochromatin; GO:0005622 intracellular anatomical structure; GO:0005634 nucleus; GO:0005654 nucleoplasm; GO:0005694 chromosome; GO:0005726 perichromatin fibrils; GO:0005730 nucleolus; GO:0016514 SWI/SNF complex; GO:0016586 RSC-type complex; GO:0031974 membrane-enclosed lumen; GO:0031981 nuclear lumen; GO:00…	GO:0000976 transcription cis-regulatory region binding; GO:0000977 RNA polymerase II transcription regulatory region sequence-specific DNA binding; GO:0000978 RNA polymerase II cis-regulatory region sequence-specific DNA binding; GO:0000987 cis-regulatory region sequence-specific DNA binding; GO:0001046 core promoter sequence-specific DNA binding; GO:0001067 transcription regulatory region nuclei…	PF08880; PF07529; PF07533; PF00176; PF00271; PF14619; PF00439	PF08880 QLQ; PF07529 HSA domain; PF07533 BRK domain; PF00176 SNF2-related domain; PF00271 Helicase conserved C-terminal domain; PF14619 Snf2-ATP coupling, chromatin remodelling complex; PF00439 Bromodomain	BK	KOG0386	Chromatin remodeling complex SWI/SNF, component SWI2 and related ATPases (DNA/RNA helicase superfamily)
K7GT64	699	S	3.47686	0.00247859	Up	SWI/SNF related, matrix associated, actin dependent regulator of chromatin, subfamily a, member 4 OS=Sus scrofa OX=9823 GN=SMARCA4 PE=1 SV=3	SMARCA4	1	KIPDPDS(1.0)DDVS(1.0)EVDAR	14	10	S11	3.16706e-06	1837.79	731456	398786	506552	1.83193e+06	2.31603e+06	2.32064e+06	2.14756e+06	1.80169e+06	1.74165e+06	0.477165	0.260148	0.330449	1.19506	1.51086	1.51387	1.40096	1.17533	1.13616	nucleus	K11647	SMARCA2_4; SWI/SNF-related matrix-associated actin-dependent regulator of chromatin subfamily A member 2/4 [EC:5.6.2.-]	map04714 Thermogenesis	GO:0000003 reproduction; GO:0000122 negative regulation of transcription by RNA polymerase II; GO:0000902 cell morphogenesis; GO:0000904 cell morphogenesis involved in differentiation; GO:0001188 RNA polymerase I preinitiation complex assembly; GO:0001558 regulation of cell growth; GO:0001568 blood vessel development; GO:0001570 vasculogenesis; GO:0001654 eye development; GO:0001701 in utero embr…	GO:0000228 nuclear chromosome; GO:0000785 chromatin; GO:0000791 euchromatin; GO:0000792 heterochromatin; GO:0005622 intracellular anatomical structure; GO:0005634 nucleus; GO:0005654 nucleoplasm; GO:0005694 chromosome; GO:0005726 perichromatin fibrils; GO:0005730 nucleolus; GO:0016514 SWI/SNF complex; GO:0016586 RSC-type complex; GO:0031974 membrane-enclosed lumen; GO:0031981 nuclear lumen; GO:00…	GO:0000976 transcription cis-regulatory region binding; GO:0000977 RNA polymerase II transcription regulatory region sequence-specific DNA binding; GO:0000978 RNA polymerase II cis-regulatory region sequence-specific DNA binding; GO:0000987 cis-regulatory region sequence-specific DNA binding; GO:0001046 core promoter sequence-specific DNA binding; GO:0001067 transcription regulatory region nuclei…	PF08880; PF07529; PF07533; PF00176; PF00271; PF14619; PF00439	PF08880 QLQ; PF07529 HSA domain; PF07533 BRK domain; PF00176 SNF2-related domain; PF00271 Helicase conserved C-terminal domain; PF14619 Snf2-ATP coupling, chromatin remodelling complex; PF00439 Bromodomain	BK	KOG0386	Chromatin remodeling complex SWI/SNF, component SWI2 and related ATPases (DNA/RNA helicase superfamily)
K7GT64	695	S	5.22666	0.00177498	Up	SWI/SNF related, matrix associated, actin dependent regulator of chromatin, subfamily a, member 4 OS=Sus scrofa OX=9823 GN=SMARCA4 PE=1 SV=3	SMARCA4	1	KIPDPDS(1.0)DDVS(1.0)EVDAR	6	5	S7	0.000569281	1917.75	132300	59850.8	86036.8	228083	549646	364415	467493	481290	505208	0.414253	0.187403	0.269396	0.714168	1.72104	1.14105	1.4638	1.507	1.58189	nucleus	K11647	SMARCA2_4; SWI/SNF-related matrix-associated actin-dependent regulator of chromatin subfamily A member 2/4 [EC:5.6.2.-]	map04714 Thermogenesis	GO:0000003 reproduction; GO:0000122 negative regulation of transcription by RNA polymerase II; GO:0000902 cell morphogenesis; GO:0000904 cell morphogenesis involved in differentiation; GO:0001188 RNA polymerase I preinitiation complex assembly; GO:0001558 regulation of cell growth; GO:0001568 blood vessel development; GO:0001570 vasculogenesis; GO:0001654 eye development; GO:0001701 in utero embr…	GO:0000228 nuclear chromosome; GO:0000785 chromatin; GO:0000791 euchromatin; GO:0000792 heterochromatin; GO:0005622 intracellular anatomical structure; GO:0005634 nucleus; GO:0005654 nucleoplasm; GO:0005694 chromosome; GO:0005726 perichromatin fibrils; GO:0005730 nucleolus; GO:0016514 SWI/SNF complex; GO:0016586 RSC-type complex; GO:0031974 membrane-enclosed lumen; GO:0031981 nuclear lumen; GO:00…	GO:0000976 transcription cis-regulatory region binding; GO:0000977 RNA polymerase II transcription regulatory region sequence-specific DNA binding; GO:0000978 RNA polymerase II cis-regulatory region sequence-specific DNA binding; GO:0000987 cis-regulatory region sequence-specific DNA binding; GO:0001046 core promoter sequence-specific DNA binding; GO:0001067 transcription regulatory region nuclei…	PF08880; PF07529; PF07533; PF00176; PF00271; PF14619; PF00439	PF08880 QLQ; PF07529 HSA domain; PF07533 BRK domain; PF00176 SNF2-related domain; PF00271 Helicase conserved C-terminal domain; PF14619 Snf2-ATP coupling, chromatin remodelling complex; PF00439 Bromodomain	BK	KOG0386	Chromatin remodeling complex SWI/SNF, component SWI2 and related ATPases (DNA/RNA helicase superfamily)
K7GT64	1382	S	2.44677	0.00483513	Up	SWI/SNF related, matrix associated, actin dependent regulator of chromatin, subfamily a, member 4 OS=Sus scrofa OX=9823 GN=SMARCA4 PE=1 SV=3	SMARCA4	1	EVDYSDS(1.0)LTEK	17	17	S7	0.000684047	1365.55	596549	377257	581436	1.16822e+06	1.13515e+06	1.37877e+06	1.42744e+06	1.15869e+06	1.21919e+06	0.593732	0.375476	0.57869	1.1627	1.12979	1.37226	1.4207	1.15322	1.21344	nucleus	K11647	SMARCA2_4; SWI/SNF-related matrix-associated actin-dependent regulator of chromatin subfamily A member 2/4 [EC:5.6.2.-]	map04714 Thermogenesis	GO:0000003 reproduction; GO:0000122 negative regulation of transcription by RNA polymerase II; GO:0000902 cell morphogenesis; GO:0000904 cell morphogenesis involved in differentiation; GO:0001188 RNA polymerase I preinitiation complex assembly; GO:0001558 regulation of cell growth; GO:0001568 blood vessel development; GO:0001570 vasculogenesis; GO:0001654 eye development; GO:0001701 in utero embr…	GO:0000228 nuclear chromosome; GO:0000785 chromatin; GO:0000791 euchromatin; GO:0000792 heterochromatin; GO:0005622 intracellular anatomical structure; GO:0005634 nucleus; GO:0005654 nucleoplasm; GO:0005694 chromosome; GO:0005726 perichromatin fibrils; GO:0005730 nucleolus; GO:0016514 SWI/SNF complex; GO:0016586 RSC-type complex; GO:0031974 membrane-enclosed lumen; GO:0031981 nuclear lumen; GO:00…	GO:0000976 transcription cis-regulatory region binding; GO:0000977 RNA polymerase II transcription regulatory region sequence-specific DNA binding; GO:0000978 RNA polymerase II cis-regulatory region sequence-specific DNA binding; GO:0000987 cis-regulatory region sequence-specific DNA binding; GO:0001046 core promoter sequence-specific DNA binding; GO:0001067 transcription regulatory region nuclei…	PF08880; PF07529; PF07533; PF00176; PF00271; PF14619; PF00439	PF08880 QLQ; PF07529 HSA domain; PF07533 BRK domain; PF00176 SNF2-related domain; PF00271 Helicase conserved C-terminal domain; PF14619 Snf2-ATP coupling, chromatin remodelling complex; PF00439 Bromodomain	BK	KOG0386	Chromatin remodeling complex SWI/SNF, component SWI2 and related ATPases (DNA/RNA helicase superfamily)
K7GT64	1631	S	8.14884	0.000873073	Up	SWI/SNF related, matrix associated, actin dependent regulator of chromatin, subfamily a, member 4 OS=Sus scrofa OX=9823 GN=SMARCA4 PE=1 SV=3	SMARCA4	1	AKPVVS(1.0)DDDS(1.0)EEEQEEDR	66	8	S10	1.6073e-11	2985.07	3.60535e+06	1.59471e+06	2.7521e+06	2.05072e+07	2.68498e+07	2.5944e+07	2.26465e+07	2.13102e+07	2.08441e+07	0.222165	0.0982679	0.169587	1.26368	1.65451	1.5987	1.3955	1.31316	1.28444	nucleus	K11647	SMARCA2_4; SWI/SNF-related matrix-associated actin-dependent regulator of chromatin subfamily A member 2/4 [EC:5.6.2.-]	map04714 Thermogenesis	GO:0000003 reproduction; GO:0000122 negative regulation of transcription by RNA polymerase II; GO:0000902 cell morphogenesis; GO:0000904 cell morphogenesis involved in differentiation; GO:0001188 RNA polymerase I preinitiation complex assembly; GO:0001558 regulation of cell growth; GO:0001568 blood vessel development; GO:0001570 vasculogenesis; GO:0001654 eye development; GO:0001701 in utero embr…	GO:0000228 nuclear chromosome; GO:0000785 chromatin; GO:0000791 euchromatin; GO:0000792 heterochromatin; GO:0005622 intracellular anatomical structure; GO:0005634 nucleus; GO:0005654 nucleoplasm; GO:0005694 chromosome; GO:0005726 perichromatin fibrils; GO:0005730 nucleolus; GO:0016514 SWI/SNF complex; GO:0016586 RSC-type complex; GO:0031974 membrane-enclosed lumen; GO:0031981 nuclear lumen; GO:00…	GO:0000976 transcription cis-regulatory region binding; GO:0000977 RNA polymerase II transcription regulatory region sequence-specific DNA binding; GO:0000978 RNA polymerase II cis-regulatory region sequence-specific DNA binding; GO:0000987 cis-regulatory region sequence-specific DNA binding; GO:0001046 core promoter sequence-specific DNA binding; GO:0001067 transcription regulatory region nuclei…	PF08880; PF07529; PF07533; PF00176; PF00271; PF14619; PF00439	PF08880 QLQ; PF07529 HSA domain; PF07533 BRK domain; PF00176 SNF2-related domain; PF00271 Helicase conserved C-terminal domain; PF14619 Snf2-ATP coupling, chromatin remodelling complex; PF00439 Bromodomain	BK	KOG0386	Chromatin remodeling complex SWI/SNF, component SWI2 and related ATPases (DNA/RNA helicase superfamily)
K7GT64	1423	T	2.78954	0.000621075	Up	SWI/SNF related, matrix associated, actin dependent regulator of chromatin, subfamily a, member 4 OS=Sus scrofa OX=9823 GN=SMARCA4 PE=1 SV=3	SMARCA4	1	DSDAGPST(1.0)PTTSTR	27	28	T8	8.85402e-06	1472.59	9630215	6.8014e+06	8401201	26517324	27342258	28070124	24180822	21683084	23408352	0.492357	0.34773	0.429522	1.35573	1.39791	1.43512	1.23627	1.10857	1.19678	nucleus	K11647	SMARCA2_4; SWI/SNF-related matrix-associated actin-dependent regulator of chromatin subfamily A member 2/4 [EC:5.6.2.-]	map04714 Thermogenesis	GO:0000003 reproduction; GO:0000122 negative regulation of transcription by RNA polymerase II; GO:0000902 cell morphogenesis; GO:0000904 cell morphogenesis involved in differentiation; GO:0001188 RNA polymerase I preinitiation complex assembly; GO:0001558 regulation of cell growth; GO:0001568 blood vessel development; GO:0001570 vasculogenesis; GO:0001654 eye development; GO:0001701 in utero embr…	GO:0000228 nuclear chromosome; GO:0000785 chromatin; GO:0000791 euchromatin; GO:0000792 heterochromatin; GO:0005622 intracellular anatomical structure; GO:0005634 nucleus; GO:0005654 nucleoplasm; GO:0005694 chromosome; GO:0005726 perichromatin fibrils; GO:0005730 nucleolus; GO:0016514 SWI/SNF complex; GO:0016586 RSC-type complex; GO:0031974 membrane-enclosed lumen; GO:0031981 nuclear lumen; GO:00…	GO:0000976 transcription cis-regulatory region binding; GO:0000977 RNA polymerase II transcription regulatory region sequence-specific DNA binding; GO:0000978 RNA polymerase II cis-regulatory region sequence-specific DNA binding; GO:0000987 cis-regulatory region sequence-specific DNA binding; GO:0001046 core promoter sequence-specific DNA binding; GO:0001067 transcription regulatory region nuclei…	PF08880; PF07529; PF07533; PF00176; PF00271; PF14619; PF00439	PF08880 QLQ; PF07529 HSA domain; PF07533 BRK domain; PF00176 SNF2-related domain; PF00271 Helicase conserved C-terminal domain; PF14619 Snf2-ATP coupling, chromatin remodelling complex; PF00439 Bromodomain	BK	KOG0386	Chromatin remodeling complex SWI/SNF, component SWI2 and related ATPases (DNA/RNA helicase superfamily)
K7GT58	216	S	0.368409	0.0019453	Down	Transforming acidic coiled-coil containing protein 2 OS=Sus scrofa OX=9823 GN=TACC2 PE=3 SV=3	TACC2	1	FNS(1.0)PTEELDYR	6	6	S3	0.000754542	1450.59	3.21129e+06	2.13236e+06	3.03918e+06	0	0	0	938734	1057447	1.09212e+06	1.67967	1.11533	1.58965				0.491007	0.5531	0.571238	nucleus	K14282	TACC2; transforming acidic coiled-coil-containing protein 2		GO:0000226 microtubule cytoskeleton organization; GO:0006810 transport; GO:0006996 organelle organization; GO:0007010 cytoskeleton organization; GO:0007017 microtubule-based process; GO:0007049 cell cycle; GO:0007051 spindle organization; GO:0007097 nuclear migration; GO:0007275 multicellular organism development; GO:0007399 nervous system development; GO:0007417 central nervous system developmen…	GO:0005622 intracellular anatomical structure; GO:0005634 nucleus; GO:0005654 nucleoplasm; GO:0005737 cytoplasm; GO:0005829 cytosol; GO:0005856 cytoskeleton; GO:0005886 plasma membrane; GO:0015630 microtubule cytoskeleton; GO:0016020 membrane; GO:0031974 membrane-enclosed lumen; GO:0031981 nuclear lumen; GO:0043226 organelle; GO:0043227 membrane-bounded organelle; GO:0043228 non-membrane-bounded …	GO:0005102 signaling receptor binding; GO:0005488 binding; GO:0005515 protein binding; GO:0008134 transcription factor binding; GO:0019904 protein domain specific binding; GO:0051427 hormone receptor binding;
K7GSM4	1569	S	0.251404	0.000241309	Down	ADP ribosylation factor guanine nucleotide exchange factor 1 OS=Sus scrofa OX=9823 GN=ARFGEF1 PE=1 SV=3	ARFGEF1	1	S(1.0)VDIHDSIQPR	15	15	S1	0.000241592	1346.61	5.25265e+06	4.32653e+06	5.1894e+06	897966	799617	885214	1.4749e+06	1.10913e+06	1.12885e+06	2.24427	1.84857	2.21724	0.383669	0.341648	0.37822	0.630171	0.473891	0.482319	cytoplasm	K18442	ARFGEF, BIG; brefeldin A-inhibited guanine nucleotide-exchange protein	map04144 Endocytosis	GO:0006810 transport; GO:0006887 exocytosis; GO:0006892 post-Golgi vesicle-mediated transport; GO:0006893 Golgi to plasma membrane transport; GO:0006996 organelle organization; GO:0007030 Golgi organization; GO:0007275 multicellular organism development; GO:0007399 nervous system development; GO:0008064 regulation of actin polymerization or depolymerization; GO:0008104 protein localization; GO:00…	GO:0000139 Golgi membrane; GO:0005622 intracellular anatomical structure; GO:0005634 nucleus; GO:0005654 nucleoplasm; GO:0005730 nucleolus; GO:0005737 cytoplasm; GO:0005794 Golgi apparatus; GO:0005802 trans-Golgi network; GO:0005829 cytosol; GO:0012505 endomembrane system; GO:0016020 membrane; GO:0016363 nuclear matrix; GO:0030532 small nuclear ribonucleoprotein complex; GO:0031090 organelle memb…	GO:0005085 guanyl-nucleotide exchange factor activity; GO:0005488 binding; GO:0005515 protein binding; GO:0008092 cytoskeletal protein binding; GO:0017022 myosin binding; GO:0019899 enzyme binding; GO:0031267 small GTPase binding; GO:0034237 protein kinase A regulatory subunit binding; GO:0051018 protein kinase A binding; GO:0051020 GTPase binding; GO:0098772 molecular function regulator;	PF12783; PF01369	PF12783 Guanine nucleotide exchange factor in Golgi transport N-terminal; PF01369 Sec7 domain	U	KOG0929	Guanine nucleotide exchange factor
K7GSM4	1566	S	0.244666	2.56648e-06	Down	ADP ribosylation factor guanine nucleotide exchange factor 1 OS=Sus scrofa OX=9823 GN=ARFGEF1 PE=1 SV=3	ARFGEF1	1	QLDTVS(1.0)QK	3	3	S6	0.0275811	998.455	1.14496e+06	1.11804e+06	1.19254e+06	306915	320247	316019	294563	285396	265495	1.96497	1.91877	2.04662	0.526725	0.549605	0.54235	0.505527	0.489794	0.455639	cytoplasm	K18442	ARFGEF, BIG; brefeldin A-inhibited guanine nucleotide-exchange protein	map04144 Endocytosis	GO:0006810 transport; GO:0006887 exocytosis; GO:0006892 post-Golgi vesicle-mediated transport; GO:0006893 Golgi to plasma membrane transport; GO:0006996 organelle organization; GO:0007030 Golgi organization; GO:0007275 multicellular organism development; GO:0007399 nervous system development; GO:0008064 regulation of actin polymerization or depolymerization; GO:0008104 protein localization; GO:00…	GO:0000139 Golgi membrane; GO:0005622 intracellular anatomical structure; GO:0005634 nucleus; GO:0005654 nucleoplasm; GO:0005730 nucleolus; GO:0005737 cytoplasm; GO:0005794 Golgi apparatus; GO:0005802 trans-Golgi network; GO:0005829 cytosol; GO:0012505 endomembrane system; GO:0016020 membrane; GO:0016363 nuclear matrix; GO:0030532 small nuclear ribonucleoprotein complex; GO:0031090 organelle memb…	GO:0005085 guanyl-nucleotide exchange factor activity; GO:0005488 binding; GO:0005515 protein binding; GO:0008092 cytoskeletal protein binding; GO:0017022 myosin binding; GO:0019899 enzyme binding; GO:0031267 small GTPase binding; GO:0034237 protein kinase A regulatory subunit binding; GO:0051018 protein kinase A binding; GO:0051020 GTPase binding; GO:0098772 molecular function regulator;	PF12783; PF01369	PF12783 Guanine nucleotide exchange factor in Golgi transport N-terminal; PF01369 Sec7 domain	U	KOG0929	Guanine nucleotide exchange factor
K7GSM4	52	S	0.460713	4.32891e-06	Down	ADP ribosylation factor guanine nucleotide exchange factor 1 OS=Sus scrofa OX=9823 GN=ARFGEF1 PE=1 SV=3	ARFGEF1	1	AETEKQS(1.0)PPHGEAK	17	17	S7	1.50329e-07	1588.7	4.25225e+06	4.51874e+06	4.38538e+06	733201	925036	1.03915e+06	2.00409e+06	1.98046e+06	2.07676e+06	1.7463	1.85574	1.80097	0.301109	0.37989	0.426756	0.823031	0.813328	0.852876	cytoplasm	K18442	ARFGEF, BIG; brefeldin A-inhibited guanine nucleotide-exchange protein	map04144 Endocytosis	GO:0006810 transport; GO:0006887 exocytosis; GO:0006892 post-Golgi vesicle-mediated transport; GO:0006893 Golgi to plasma membrane transport; GO:0006996 organelle organization; GO:0007030 Golgi organization; GO:0007275 multicellular organism development; GO:0007399 nervous system development; GO:0008064 regulation of actin polymerization or depolymerization; GO:0008104 protein localization; GO:00…	GO:0000139 Golgi membrane; GO:0005622 intracellular anatomical structure; GO:0005634 nucleus; GO:0005654 nucleoplasm; GO:0005730 nucleolus; GO:0005737 cytoplasm; GO:0005794 Golgi apparatus; GO:0005802 trans-Golgi network; GO:0005829 cytosol; GO:0012505 endomembrane system; GO:0016020 membrane; GO:0016363 nuclear matrix; GO:0030532 small nuclear ribonucleoprotein complex; GO:0031090 organelle memb…	GO:0005085 guanyl-nucleotide exchange factor activity; GO:0005488 binding; GO:0005515 protein binding; GO:0008092 cytoskeletal protein binding; GO:0017022 myosin binding; GO:0019899 enzyme binding; GO:0031267 small GTPase binding; GO:0034237 protein kinase A regulatory subunit binding; GO:0051018 protein kinase A binding; GO:0051020 GTPase binding; GO:0098772 molecular function regulator;	PF12783; PF01369	PF12783 Guanine nucleotide exchange factor in Golgi transport N-terminal; PF01369 Sec7 domain	U	KOG0929	Guanine nucleotide exchange factor
K7GS61	437	S	9.41125	9.97344e-05	Up	MSL complex subunit 3 OS=Sus scrofa OX=9823 GN=MSL3 PE=4 SV=3	MSL3	1	LSESSAS(1.0)PQPK	2	6	S7	0.000283411	1210.54	166846	108515	158342	2.02699e+06	2.43624e+06	2.43453e+06	1.35709e+06	1.48421e+06	1.24039e+06	0.131569	0.0855707	0.124863	1.59841	1.92113	1.91978	1.07015	1.17039	0.978125	cytoplasm	K18403	MSL3; male-specific lethal 3		GO:0002682 regulation of immune system process; GO:0006325 chromatin organization; GO:0006338 chromatin remodeling; GO:0006355 regulation of transcription, DNA-templated; GO:0006464 cellular protein modification process; GO:0006473 protein acetylation; GO:0006475 internal protein amino acid acetylation; GO:0006476 protein deacetylation; GO:0006807 nitrogen compound metabolic process; GO:0006996 o…	GO:0000123 histone acetyltransferase complex; GO:0000228 nuclear chromosome; GO:0000803 sex chromosome; GO:0000805 X chromosome; GO:0005622 intracellular anatomical structure; GO:0005634 nucleus; GO:0005654 nucleoplasm; GO:0005694 chromosome; GO:0005700 polytene chromosome; GO:0010369 chromocenter; GO:0016456 X chromosome located dosage compensation complex, transcription activating; GO:0031248 p…	GO:0003676 nucleic acid binding; GO:0003677 DNA binding; GO:0003682 chromatin binding; GO:0003723 RNA binding; GO:0003729 mRNA binding; GO:0005488 binding; GO:0005515 protein binding; GO:0035064 methylated histone binding; GO:0042393 histone binding; GO:0097159 organic cyclic compound binding; GO:0140030 modification-dependent protein binding; GO:0140034 methylation-dependent protein binding; GO:…			BK	KOG3001	Dosage compensation regulatory complex/histone acetyltransferase complex, subunit MSL-3/MRG15/EAF3, and related CHROMO domain-containing proteins
K7GRW6	80	S	0.181878	0.000111457	Down	Rhomboid 5 homolog 1 OS=Sus scrofa OX=9823 GN=RHBDF1 PE=3 SV=3	RHBDF1	1	SVS(1.0)MPAEPAR	6	6	S3	0.00799767	1124.48	998745	828060	903152	109921	128018	118544	180858	181262	134398	2.50874	2.08	2.26862	0.276109	0.321568	0.297769	0.454296	0.455311	0.337593	plasma membrane				GO:0002791 regulation of peptide secretion; GO:0002792 negative regulation of peptide secretion; GO:0006928 movement of cell or subcellular component; GO:0008283 cell population proliferation; GO:0009894 regulation of catabolic process; GO:0009966 regulation of signal transduction; GO:0009987 cellular process; GO:0010646 regulation of cell communication; GO:0016477 cell migration; GO:0019222 regu…	GO:0000139 Golgi membrane; GO:0005622 intracellular anatomical structure; GO:0005737 cytoplasm; GO:0005783 endoplasmic reticulum; GO:0005789 endoplasmic reticulum membrane; GO:0005794 Golgi apparatus; GO:0012505 endomembrane system; GO:0016020 membrane; GO:0031090 organelle membrane; GO:0031984 organelle subcompartment; GO:0042175 nuclear outer membrane-endoplasmic reticulum membrane network; GO:…				T	KOG2290	Rhomboid family proteins
K7GRW1	688	S	4.51775	0.00330608	Up	Interleukin 6 cytokine family signal transducer OS=Sus scrofa OX=9823 GN=IL6ST PE=3 SV=2	IL6ST	1	SHIAQWS(1.0)PHT(1.0)PPR	30	6	S7	0.00328799	1673.7	147956	134041	134642	872496	1.08787e+06	983540	568178	409435	904658	0.253987	0.230099	0.231131	1.49776	1.86747	1.68838	0.975354	0.702851	1.55297	peroxisome	K05060	IL6ST, GP130, CD130; interleukin 6 signal transducer	map04060 Cytokine-cytokine receptor interaction; map04061 Viral protein interaction with cytokine and cytokine receptor; map04550 Signaling pathways regulating pluripotency of stem cells; map04630 JAK-STAT signaling pathway; map04659 Th17 cell differentiation	GO:0001817 regulation of cytokine production; GO:0001819 positive regulation of cytokine production; GO:0001932 regulation of protein phosphorylation; GO:0001934 positive regulation of protein phosphorylation; GO:0001959 regulation of cytokine-mediated signaling pathway; GO:0001960 negative regulation of cytokine-mediated signaling pathway; GO:0002673 regulation of acute inflammatory response; GO…	GO:0005576 extracellular region; GO:0005615 extracellular space; GO:0005886 plasma membrane; GO:0005887 integral component of plasma membrane; GO:0005896 interleukin-6 receptor complex; GO:0005900 oncostatin-M receptor complex; GO:0009897 external side of plasma membrane; GO:0009986 cell surface; GO:0016020 membrane; GO:0016021 integral component of membrane; GO:0030425 dendrite; GO:0031224 intri…	GO:0004888 transmembrane signaling receptor activity; GO:0004896 cytokine receptor activity; GO:0004897 ciliary neurotrophic factor receptor activity; GO:0005102 signaling receptor binding; GO:0005126 cytokine receptor binding; GO:0005127 ciliary neurotrophic factor receptor binding; GO:0005488 binding; GO:0005515 protein binding; GO:0019838 growth factor binding; GO:0030368 interleukin-17 recept…	PF06328; PF09067; PF00041	PF06328 Ig-like C2-type domain; PF09067 Erythropoietin receptor, ligand binding; PF00041 Fibronectin type III domain
K7GRW1	845	S	4.47177	0.00191366	Up	Interleukin 6 cytokine family signal transducer OS=Sus scrofa OX=9823 GN=IL6ST PE=3 SV=2	IL6ST	1	QNCSQHETS(1.0)PDISHFER	5	6	S9	5.8854e-07	2151.85	144667	98611	106002	614129	634104	629231	581460	617121	363321	0.34366	0.234252	0.25181	1.45888	1.50633	1.49475	1.38127	1.46598	0.863076	peroxisome	K05060	IL6ST, GP130, CD130; interleukin 6 signal transducer	map04060 Cytokine-cytokine receptor interaction; map04061 Viral protein interaction with cytokine and cytokine receptor; map04550 Signaling pathways regulating pluripotency of stem cells; map04630 JAK-STAT signaling pathway; map04659 Th17 cell differentiation	GO:0001817 regulation of cytokine production; GO:0001819 positive regulation of cytokine production; GO:0001932 regulation of protein phosphorylation; GO:0001934 positive regulation of protein phosphorylation; GO:0001959 regulation of cytokine-mediated signaling pathway; GO:0001960 negative regulation of cytokine-mediated signaling pathway; GO:0002673 regulation of acute inflammatory response; GO…	GO:0005576 extracellular region; GO:0005615 extracellular space; GO:0005886 plasma membrane; GO:0005887 integral component of plasma membrane; GO:0005896 interleukin-6 receptor complex; GO:0005900 oncostatin-M receptor complex; GO:0009897 external side of plasma membrane; GO:0009986 cell surface; GO:0016020 membrane; GO:0016021 integral component of membrane; GO:0030425 dendrite; GO:0031224 intri…	GO:0004888 transmembrane signaling receptor activity; GO:0004896 cytokine receptor activity; GO:0004897 ciliary neurotrophic factor receptor activity; GO:0005102 signaling receptor binding; GO:0005126 cytokine receptor binding; GO:0005127 ciliary neurotrophic factor receptor binding; GO:0005488 binding; GO:0005515 protein binding; GO:0019838 growth factor binding; GO:0030368 interleukin-17 recept…	PF06328; PF09067; PF00041	PF06328 Ig-like C2-type domain; PF09067 Erythropoietin receptor, ligand binding; PF00041 Fibronectin type III domain
K7GRW1	691	T	2.20256	0.000405358	Up	Interleukin 6 cytokine family signal transducer OS=Sus scrofa OX=9823 GN=IL6ST PE=3 SV=2	IL6ST	1	SHIAQWS(1.0)PHT(1.0)PPR	22	42	T10	3.54408e-07	1593.73	2.19843e+06	1.78603e+06	2.17515e+06	5.59715e+06	6017310	5.55371e+06	4.54609e+06	4.29702e+06	4.7238e+06	0.53628	0.435681	0.5306	1.36535	1.46785	1.35476	1.10896	1.0482	1.15231	peroxisome	K05060	IL6ST, GP130, CD130; interleukin 6 signal transducer	map04060 Cytokine-cytokine receptor interaction; map04061 Viral protein interaction with cytokine and cytokine receptor; map04550 Signaling pathways regulating pluripotency of stem cells; map04630 JAK-STAT signaling pathway; map04659 Th17 cell differentiation	GO:0001817 regulation of cytokine production; GO:0001819 positive regulation of cytokine production; GO:0001932 regulation of protein phosphorylation; GO:0001934 positive regulation of protein phosphorylation; GO:0001959 regulation of cytokine-mediated signaling pathway; GO:0001960 negative regulation of cytokine-mediated signaling pathway; GO:0002673 regulation of acute inflammatory response; GO…	GO:0005576 extracellular region; GO:0005615 extracellular space; GO:0005886 plasma membrane; GO:0005887 integral component of plasma membrane; GO:0005896 interleukin-6 receptor complex; GO:0005900 oncostatin-M receptor complex; GO:0009897 external side of plasma membrane; GO:0009986 cell surface; GO:0016020 membrane; GO:0016021 integral component of membrane; GO:0030425 dendrite; GO:0031224 intri…	GO:0004888 transmembrane signaling receptor activity; GO:0004896 cytokine receptor activity; GO:0004897 ciliary neurotrophic factor receptor activity; GO:0005102 signaling receptor binding; GO:0005126 cytokine receptor binding; GO:0005127 ciliary neurotrophic factor receptor binding; GO:0005488 binding; GO:0005515 protein binding; GO:0019838 growth factor binding; GO:0030368 interleukin-17 recept…	PF06328; PF09067; PF00041	PF06328 Ig-like C2-type domain; PF09067 Erythropoietin receptor, ligand binding; PF00041 Fibronectin type III domain
K7GRT4	190	S	0.486458	0.00262932	Down	N-terminal amino-acid N(alpha)-acetyltransferase NatA OS=Sus scrofa OX=9823 GN=NAA10 PE=1 SV=3	NAA10	1	GLAAEDS(1.0)GGDSK	2	5	S7	0.000207776	1186.46	996562	752494	986770	0	0	0	409159	429656	492050	1.47033	1.11023	1.45588				0.603674	0.633915	0.725971	nucleus	K20791	NAA10_11, ARD1_2; N-alpha-acetyltransferase 10/11 [EC:2.3.1.255]		GO:0000003 reproduction; GO:0003006 developmental process involved in reproduction; GO:0006323 DNA packaging; GO:0006325 chromatin organization; GO:0006464 cellular protein modification process; GO:0006473 protein acetylation; GO:0006474 N-terminal protein amino acid acetylation; GO:0006475 internal protein amino acid acetylation; GO:0006807 nitrogen compound metabolic process; GO:0006996 organel…	GO:0005622 intracellular anatomical structure; GO:0005634 nucleus; GO:0005730 nucleolus; GO:0005737 cytoplasm; GO:0005829 cytosol; GO:0005840 ribosome; GO:0022626 cytosolic ribosome; GO:0031248 protein acetyltransferase complex; GO:0031414 N-terminal protein acetyltransferase complex; GO:0031415 NatA complex; GO:0031974 membrane-enclosed lumen; GO:0031981 nuclear lumen; GO:0032991 protein-contain…	GO:0003824 catalytic activity; GO:0004596 peptide alpha-N-acetyltransferase activity; GO:0008080 N-acetyltransferase activity; GO:0016407 acetyltransferase activity; GO:0016410 N-acyltransferase activity; GO:0016740 transferase activity; GO:0016746 acyltransferase activity; GO:0016747 acyltransferase activity, transferring groups other than amino-acyl groups; GO:0034212 peptide N-acetyltransferas…			R	KOG3235	Subunit of the major N alpha-acetyltransferase
K7GQV6	288	S	0.435566	0.000969821	Down	NF-kappa-B essential modulator OS=Sus scrofa OX=9823 GN=IKBKG PE=4 SV=3	IKBKG	1	RS(1.0)PPEEPPNFCCPK	7	7	S2	9.79624e-05	1794.73	1.53753e+06	1.32939e+06	1.51053e+06	311614	286921	295322	562130	600255	744286	1.92781	1.66683	1.89396	0.390712	0.359751	0.370285	0.704818	0.75262	0.933212	nucleus	K07210	IKBKG, IKKG, NEMO; inhibitor of nuclear factor kappa-B kinase subunit gamma	map04010 MAPK signaling pathway; map04014 Ras signaling pathway; map04062 Chemokine signaling pathway; map04064 NF-kappa B signaling pathway; map04151 PI3K-Akt signaling pathway; map04210 Apoptosis; map04380 Osteoclast differentiation; map04620 Toll-like receptor signaling pathway; map04621 NOD-like receptor signaling pathway; map04622 RIG-I-like receptor signaling pathway; map04623 Cytosolic DNA…	GO:0000165 MAPK cascade; GO:0001776 leukocyte homeostasis; GO:0001782 B cell homeostasis; GO:0001932 regulation of protein phosphorylation; GO:0001934 positive regulation of protein phosphorylation; GO:0001959 regulation of cytokine-mediated signaling pathway; GO:0002218 activation of innate immune response; GO:0002220 innate immune response activating cell surface receptor signaling pathway; GO:…	GO:0000151 ubiquitin ligase complex; GO:0000922 spindle pole; GO:0005622 intracellular anatomical structure; GO:0005634 nucleus; GO:0005737 cytoplasm; GO:0005819 spindle; GO:0005829 cytosol; GO:0005856 cytoskeleton; GO:0008385 IkappaB kinase complex; GO:0015630 microtubule cytoskeleton; GO:0032991 protein-containing complex; GO:0043226 organelle; GO:0043227 membrane-bounded organelle; GO:0043228 …	GO:0005102 signaling receptor binding; GO:0005488 binding; GO:0005515 protein binding; GO:0019899 enzyme binding; GO:0019904 protein domain specific binding; GO:0031593 polyubiquitin modification-dependent protein binding; GO:0031625 ubiquitin protein ligase binding; GO:0032182 ubiquitin-like protein binding; GO:0042802 identical protein binding; GO:0042803 protein homodimerization activity; GO:0…	PF18414	PF18414 C2H2 type zinc-finger
K7GQJ8	739	S	0.394481	0.00422142	Down	RALBP1 associated Eps domain containing 1 OS=Sus scrofa OX=9823 GN=REPS1 PE=1 SV=2	REPS1	1	LNS(1.0)ELQQQLK	3	3	S3	7.36719e-05	1280.62	751392	731685	887883	0	380042	0	348622	0	274910	1.33599	1.30095	1.57868		0.675723		0.619858		0.488797	nucleus	K20068	REPS; RalBP1-associated Eps domain-containing protein		GO:0009987 cellular process; GO:0016043 cellular component organization; GO:0061024 membrane organization; GO:0071840 cellular component organization or biogenesis;	GO:0005622 intracellular anatomical structure; GO:0005737 cytoplasm; GO:0005829 cytosol; GO:0005886 plasma membrane; GO:0005905 clathrin-coated pit; GO:0012505 endomembrane system; GO:0016020 membrane; GO:0071944 cell periphery;	GO:0005488 binding; GO:0005515 protein binding; GO:0017124 SH3 domain binding; GO:0019904 protein domain specific binding;			U	KOG1955	Ral-GTPase effector RALBP1
K7GQJ8	162	S	3.01821	0.00283092	Up	RALBP1 associated Eps domain containing 1 OS=Sus scrofa OX=9823 GN=REPS1 PE=1 SV=2	REPS1	1	VSADQQEPAS(1.0)PVVSPQQS(1.0)PPTS(0.973)PHTWR	3	3	S10	1.56804e-05	3153.31	751811	532412	945899	0	929271	1.17969e+06	2.11525e+06	2.17104e+06	2.44468e+06	0.543311	0.384758	0.683573		0.671557	0.852529	1.52863	1.56895	1.7667	nucleus	K20068	REPS; RalBP1-associated Eps domain-containing protein		GO:0009987 cellular process; GO:0016043 cellular component organization; GO:0061024 membrane organization; GO:0071840 cellular component organization or biogenesis;	GO:0005622 intracellular anatomical structure; GO:0005737 cytoplasm; GO:0005829 cytosol; GO:0005886 plasma membrane; GO:0005905 clathrin-coated pit; GO:0012505 endomembrane system; GO:0016020 membrane; GO:0071944 cell periphery;	GO:0005488 binding; GO:0005515 protein binding; GO:0017124 SH3 domain binding; GO:0019904 protein domain specific binding;			U	KOG1955	Ral-GTPase effector RALBP1
K7GQJ8	174	S	3.01821	0.00283092	Up	RALBP1 associated Eps domain containing 1 OS=Sus scrofa OX=9823 GN=REPS1 PE=1 SV=2	REPS1	0.973	VSADQQEPAS(1.0)PVVSPQQS(1.0)PPTS(0.973)PHTWR	1	3	S22	1.56804e-05	3153.31	751811	532412	945899	0	929271	1.17969e+06	2.11525e+06	2.17104e+06	2.44468e+06	0.543311	0.384758	0.683573		0.671557	0.852529	1.52863	1.56895	1.7667	nucleus	K20068	REPS; RalBP1-associated Eps domain-containing protein		GO:0009987 cellular process; GO:0016043 cellular component organization; GO:0061024 membrane organization; GO:0071840 cellular component organization or biogenesis;	GO:0005622 intracellular anatomical structure; GO:0005737 cytoplasm; GO:0005829 cytosol; GO:0005886 plasma membrane; GO:0005905 clathrin-coated pit; GO:0012505 endomembrane system; GO:0016020 membrane; GO:0071944 cell periphery;	GO:0005488 binding; GO:0005515 protein binding; GO:0017124 SH3 domain binding; GO:0019904 protein domain specific binding;			U	KOG1955	Ral-GTPase effector RALBP1
K7GPV1	403	S	0.335097	0.00018262	Down	Sterile alpha motif domain containing 4B OS=Sus scrofa OX=9823 GN=SAMD4B PE=1 SV=3	SAMD4B	0.994	ATFTTPDHAPLS(0.994)PQSSVASSGSEQTEEQGSSR	4	6	S12	8.12812e-15	3356.46	3.92531e+06	4.90466e+06	3.94201e+06	0	0	0	1344371	1.41617e+06	1.51931e+06	1.38119	1.7258	1.38707				0.473042	0.498305	0.534596	nucleus				GO:0000288 nuclear-transcribed mRNA catabolic process, deadenylation-dependent decay; GO:0000289 nuclear-transcribed mRNA poly(A) tail shortening; GO:0000956 nuclear-transcribed mRNA catabolic process; GO:0001932 regulation of protein phosphorylation; GO:0001934 positive regulation of protein phosphorylation; GO:0006139 nucleobase-containing compound metabolic process; GO:0006401 RNA catabolic pr…	GO:0000932 P-body; GO:0005622 intracellular anatomical structure; GO:0005737 cytoplasm; GO:0005829 cytosol; GO:0032991 protein-containing complex; GO:0035770 ribonucleoprotein granule; GO:0036464 cytoplasmic ribonucleoprotein granule; GO:0043226 organelle; GO:0043228 non-membrane-bounded organelle; GO:0043229 intracellular organelle; GO:0043232 intracellular non-membrane-bounded organelle; GO:199…	GO:0000900 translation repressor activity, mRNA regulatory element binding; GO:0003676 nucleic acid binding; GO:0003723 RNA binding; GO:0003729 mRNA binding; GO:0003730 mRNA 3'-UTR binding; GO:0003824 catalytic activity; GO:0004672 protein kinase activity; GO:0004674 protein serine/threonine kinase activity; GO:0005488 binding; GO:0005515 protein binding; GO:0008092 cytoskeletal protein binding; …	PF00536	PF00536 SAM domain (Sterile alpha motif)	JT	KOG3791	Predicted RNA-binding protein involved in translational regulation
K7GP80	715	S	0.472715	0.0016648	Down	Eukaryotic translation initiation factor 2 alpha kinase 3 OS=Sus scrofa OX=9823 GN=EIF2AK3 PE=4 SV=3	EIF2AK3	1	EHIEIIAPS(1.0)PR	11	11	S9	0.000115044	1341.66	2.78845e+06	2.0593e+06	2.49995e+06	281837	139479	172993	1.23858e+06	1.16807e+06	1066719	2.19845	1.62357	1.97098	0.222203	0.109967	0.136389	0.976513	0.920915	0.841013	plasma membrane	K08860	EIF2AK3; eukaryotic translation initiation factor 2-alpha kinase 3 [EC:2.7.11.1]	map04137 Mitophagy - animal; map04140 Autophagy - animal; map04141 Protein processing in endoplasmic reticulum; map04210 Apoptosis; map04214 Apoptosis - fly	GO:0001501 skeletal system development; GO:0001503 ossification; GO:0001525 angiogenesis; GO:0001558 regulation of cell growth; GO:0001568 blood vessel development; GO:0001817 regulation of cytokine production; GO:0001819 positive regulation of cytokine production; GO:0001932 regulation of protein phosphorylation; GO:0001934 positive regulation of protein phosphorylation; GO:0001944 vasculature d…	GO:0005622 intracellular anatomical structure; GO:0005737 cytoplasm; GO:0005783 endoplasmic reticulum; GO:0005789 endoplasmic reticulum membrane; GO:0012505 endomembrane system; GO:0016020 membrane; GO:0016021 integral component of membrane; GO:0030176 integral component of endoplasmic reticulum membrane; GO:0031224 intrinsic component of membrane; GO:0031227 intrinsic component of endoplasmic re…	GO:0003824 catalytic activity; GO:0004672 protein kinase activity; GO:0004674 protein serine/threonine kinase activity; GO:0004683 calmodulin-dependent protein kinase activity; GO:0004686 elongation factor-2 kinase activity; GO:0004694 eukaryotic translation initiation factor 2alpha kinase activity; GO:0005488 binding; GO:0005515 protein binding; GO:0016301 kinase activity; GO:0016740 transferase…	PF00069	PF00069 Protein kinase domain	J	KOG1033	eIF-2alpha kinase PEK/EIF2AK3
K7GP66	1097	S	0.374428	0.000469584	Down	Integrin subunit beta 4 OS=Sus scrofa OX=9823 GN=ITGB4 PE=1 SV=3	ITGB4	1	S(1.0)PAGS(0.994)QRPSVSDDTEHLVNGR	78	28	S1	2.79023e-10	2368.99	4.59577e+06	4.85166e+06	5.60097e+06	342226	515412	390848	2.11851e+06	1.64453e+06	1.8715e+06	1.88597	1.99097	2.29847	0.140439	0.21151	0.160392	0.869373	0.674867	0.768007	nucleus	K06525	ITGB4, CD104; integrin beta 4	map04151 PI3K-Akt signaling pathway; map04510 Focal adhesion; map04512 ECM-receptor interaction; map04810 Regulation of actin cytoskeleton	GO:0000003 reproduction; GO:0001655 urogenital system development; GO:0001667 ameboidal-type cell migration; GO:0001704 formation of primary germ layer; GO:0001707 mesoderm formation; GO:0006914 autophagy; GO:0006928 movement of cell or subcellular component; GO:0006950 response to stress; GO:0007044 cell-substrate junction assembly; GO:0007154 cell communication; GO:0007155 cell adhesion; GO:000…	GO:0005576 extracellular region; GO:0005604 basement membrane; GO:0005615 extracellular space; GO:0005622 intracellular anatomical structure; GO:0005737 cytoplasm; GO:0005886 plasma membrane; GO:0005887 integral component of plasma membrane; GO:0005938 cell cortex; GO:0008305 integrin complex; GO:0009925 basal plasma membrane; GO:0009986 cell surface; GO:0016020 membrane; GO:0016021 integral comp…	GO:0001664 G protein-coupled receptor binding; GO:0005102 signaling receptor binding; GO:0005488 binding; GO:0005515 protein binding; GO:0050839 cell adhesion molecule binding;	PF18372; PF07965; PF03160; PF00041	PF18372 Integrin beta epidermal growth factor like domain 1; PF07965 Integrin beta tail domain; PF03160 Calx-beta domain; PF00041 Fibronectin type III domain	TW	KOG1226	Integrin beta subunit (N-terminal portion of extracellular region)
K7GP66	1101	S	0.374428	0.000469584	Down	Integrin subunit beta 4 OS=Sus scrofa OX=9823 GN=ITGB4 PE=1 SV=3	ITGB4	0.994	S(1.0)PAGS(0.994)QRPSVSDDTEHLVNGR	11	28	S5	2.79023e-10	2368.99	4.59577e+06	4.85166e+06	5.60097e+06	342226	515412	390848	2.11851e+06	1.64453e+06	1.8715e+06	1.88597	1.99097	2.29847	0.140439	0.21151	0.160392	0.869373	0.674867	0.768007	nucleus	K06525	ITGB4, CD104; integrin beta 4	map04151 PI3K-Akt signaling pathway; map04510 Focal adhesion; map04512 ECM-receptor interaction; map04810 Regulation of actin cytoskeleton	GO:0000003 reproduction; GO:0001655 urogenital system development; GO:0001667 ameboidal-type cell migration; GO:0001704 formation of primary germ layer; GO:0001707 mesoderm formation; GO:0006914 autophagy; GO:0006928 movement of cell or subcellular component; GO:0006950 response to stress; GO:0007044 cell-substrate junction assembly; GO:0007154 cell communication; GO:0007155 cell adhesion; GO:000…	GO:0005576 extracellular region; GO:0005604 basement membrane; GO:0005615 extracellular space; GO:0005622 intracellular anatomical structure; GO:0005737 cytoplasm; GO:0005886 plasma membrane; GO:0005887 integral component of plasma membrane; GO:0005938 cell cortex; GO:0008305 integrin complex; GO:0009925 basal plasma membrane; GO:0009986 cell surface; GO:0016020 membrane; GO:0016021 integral comp…	GO:0001664 G protein-coupled receptor binding; GO:0005102 signaling receptor binding; GO:0005488 binding; GO:0005515 protein binding; GO:0050839 cell adhesion molecule binding;	PF18372; PF07965; PF03160; PF00041	PF18372 Integrin beta epidermal growth factor like domain 1; PF07965 Integrin beta tail domain; PF03160 Calx-beta domain; PF00041 Fibronectin type III domain	TW	KOG1226	Integrin beta subunit (N-terminal portion of extracellular region)
K7GP66	1175	T	0.441741	0.000123622	Down	Integrin subunit beta 4 OS=Sus scrofa OX=9823 GN=ITGB4 PE=1 SV=3	ITGB4	1	TEHSHSAT(1.0)LPR	6	14	T8	7.71385e-05	1315.58	4886325	5307166	5.24239e+06	2.52042e+06	3.38503e+06	3.51096e+06	2428410	2.32946e+06	2.0608e+06	1.38856	1.50815	1.48974	0.716232	0.96193	0.997717	0.690086	0.661966	0.585621	nucleus	K06525	ITGB4, CD104; integrin beta 4	map04151 PI3K-Akt signaling pathway; map04510 Focal adhesion; map04512 ECM-receptor interaction; map04810 Regulation of actin cytoskeleton	GO:0000003 reproduction; GO:0001655 urogenital system development; GO:0001667 ameboidal-type cell migration; GO:0001704 formation of primary germ layer; GO:0001707 mesoderm formation; GO:0006914 autophagy; GO:0006928 movement of cell or subcellular component; GO:0006950 response to stress; GO:0007044 cell-substrate junction assembly; GO:0007154 cell communication; GO:0007155 cell adhesion; GO:000…	GO:0005576 extracellular region; GO:0005604 basement membrane; GO:0005615 extracellular space; GO:0005622 intracellular anatomical structure; GO:0005737 cytoplasm; GO:0005886 plasma membrane; GO:0005887 integral component of plasma membrane; GO:0005938 cell cortex; GO:0008305 integrin complex; GO:0009925 basal plasma membrane; GO:0009986 cell surface; GO:0016020 membrane; GO:0016021 integral comp…	GO:0001664 G protein-coupled receptor binding; GO:0005102 signaling receptor binding; GO:0005488 binding; GO:0005515 protein binding; GO:0050839 cell adhesion molecule binding;	PF18372; PF07965; PF03160; PF00041	PF18372 Integrin beta epidermal growth factor like domain 1; PF07965 Integrin beta tail domain; PF03160 Calx-beta domain; PF00041 Fibronectin type III domain	TW	KOG1226	Integrin beta subunit (N-terminal portion of extracellular region)
K7GP66	1520	T	4.5299	0.00138191	Up	Integrin subunit beta 4 OS=Sus scrofa OX=9823 GN=ITGB4 PE=1 SV=3	ITGB4	1	HVT(1.0)QEFVSR	3	3	T3	0.00110904	1182.53	132455	76843	139371	521982	554674	591397	552576	483898	542963	0.331491	0.192313	0.348799	1.30635	1.38817	1.48007	1.38291	1.21104	1.35886	nucleus	K06525	ITGB4, CD104; integrin beta 4	map04151 PI3K-Akt signaling pathway; map04510 Focal adhesion; map04512 ECM-receptor interaction; map04810 Regulation of actin cytoskeleton	GO:0000003 reproduction; GO:0001655 urogenital system development; GO:0001667 ameboidal-type cell migration; GO:0001704 formation of primary germ layer; GO:0001707 mesoderm formation; GO:0006914 autophagy; GO:0006928 movement of cell or subcellular component; GO:0006950 response to stress; GO:0007044 cell-substrate junction assembly; GO:0007154 cell communication; GO:0007155 cell adhesion; GO:000…	GO:0005576 extracellular region; GO:0005604 basement membrane; GO:0005615 extracellular space; GO:0005622 intracellular anatomical structure; GO:0005737 cytoplasm; GO:0005886 plasma membrane; GO:0005887 integral component of plasma membrane; GO:0005938 cell cortex; GO:0008305 integrin complex; GO:0009925 basal plasma membrane; GO:0009986 cell surface; GO:0016020 membrane; GO:0016021 integral comp…	GO:0001664 G protein-coupled receptor binding; GO:0005102 signaling receptor binding; GO:0005488 binding; GO:0005515 protein binding; GO:0050839 cell adhesion molecule binding;	PF18372; PF07965; PF03160; PF00041	PF18372 Integrin beta epidermal growth factor like domain 1; PF07965 Integrin beta tail domain; PF03160 Calx-beta domain; PF00041 Fibronectin type III domain	TW	KOG1226	Integrin beta subunit (N-terminal portion of extracellular region)
K7GP24	1240	S	6.99254	2.12052e-05	Up	Transcription initiation factor TFIID subunit 2 OS=Sus scrofa OX=9823 GN=TAF2 PE=3 SV=3	TAF2	1	EKDKEPFTFSS(1.0)PAS(1.0)GR	1	1	S14	0.0102811	1942.8	0	26838	26586.5	170587	180759	189653	196132	188405	175823		0.185926	0.184184	1.18178	1.25225	1.31386	1.35874	1.30521	1.21805	nucleus	K03128	TAF2; transcription initiation factor TFIID subunit 2	map03022 Basal transcription factors	GO:0000086 G2/M transition of mitotic cell cycle; GO:0000278 mitotic cell cycle; GO:0006139 nucleobase-containing compound metabolic process; GO:0006351 transcription, DNA-templated; GO:0006352 DNA-templated transcription, initiation; GO:0006355 regulation of transcription, DNA-templated; GO:0006357 regulation of transcription by RNA polymerase II; GO:0006366 transcription by RNA polymerase II; G…	GO:0000123 histone acetyltransferase complex; GO:0000428 DNA-directed RNA polymerase complex; GO:0005622 intracellular anatomical structure; GO:0005634 nucleus; GO:0005654 nucleoplasm; GO:0005667 transcription regulator complex; GO:0005669 transcription factor TFIID complex; GO:0016591 RNA polymerase II, holoenzyme; GO:0030880 RNA polymerase complex; GO:0031248 protein acetyltransferase complex; …	GO:0001067 transcription regulatory region nucleic acid binding; GO:0003676 nucleic acid binding; GO:0003677 DNA binding; GO:0003682 chromatin binding; GO:0005488 binding; GO:0005515 protein binding; GO:0008134 transcription factor binding; GO:0043565 sequence-specific DNA binding; GO:0097159 organic cyclic compound binding; GO:0140110 transcription regulator activity; GO:1901363 heterocyclic com…			K	KOG1932	TATA binding protein associated factor
K7GP24	1237	S	6.99254	2.12052e-05	Up	Transcription initiation factor TFIID subunit 2 OS=Sus scrofa OX=9823 GN=TAF2 PE=3 SV=3	TAF2	1	EKDKEPFTFSS(1.0)PAS(1.0)GR	1	1	S11	0.0102811	1942.8	0	26838	26586.5	170587	180759	189653	196132	188405	175823		0.185926	0.184184	1.18178	1.25225	1.31386	1.35874	1.30521	1.21805	nucleus	K03128	TAF2; transcription initiation factor TFIID subunit 2	map03022 Basal transcription factors	GO:0000086 G2/M transition of mitotic cell cycle; GO:0000278 mitotic cell cycle; GO:0006139 nucleobase-containing compound metabolic process; GO:0006351 transcription, DNA-templated; GO:0006352 DNA-templated transcription, initiation; GO:0006355 regulation of transcription, DNA-templated; GO:0006357 regulation of transcription by RNA polymerase II; GO:0006366 transcription by RNA polymerase II; G…	GO:0000123 histone acetyltransferase complex; GO:0000428 DNA-directed RNA polymerase complex; GO:0005622 intracellular anatomical structure; GO:0005634 nucleus; GO:0005654 nucleoplasm; GO:0005667 transcription regulator complex; GO:0005669 transcription factor TFIID complex; GO:0016591 RNA polymerase II, holoenzyme; GO:0030880 RNA polymerase complex; GO:0031248 protein acetyltransferase complex; …	GO:0001067 transcription regulatory region nucleic acid binding; GO:0003676 nucleic acid binding; GO:0003677 DNA binding; GO:0003682 chromatin binding; GO:0005488 binding; GO:0005515 protein binding; GO:0008134 transcription factor binding; GO:0043565 sequence-specific DNA binding; GO:0097159 organic cyclic compound binding; GO:0140110 transcription regulator activity; GO:1901363 heterocyclic com…			K	KOG1932	TATA binding protein associated factor
K7GNS7	168	S	0.292241	1.43702e-05	Down	Gamma-aminobutyric acid type B receptor subunit 1 OS=Sus scrofa OX=9823 GN=GABBR1 PE=3 SV=3	GABBR1	1	S(1.0)PAPPPPAPR	20	20	S1	0.0558425	1066.51	2.24932e+06	2.25924e+06	2.50378e+06	302223	269985	319172	638770	712935	697588	2.03394	2.04292	2.26404	0.273285	0.244133	0.288611	0.577608	0.644671	0.630794	plasma membrane	K04615	GABBR; gamma-aminobutyric acid type B receptor	map04024 cAMP signaling pathway; map04080 Neuroactive ligand-receptor interaction; map04727 GABAergic synapse; map04742 Taste transduction; map04915 Estrogen signaling pathway; map04929 GnRH secretion	GO:0001503 ossification; GO:0001649 osteoblast differentiation; GO:0002791 regulation of peptide secretion; GO:0002793 positive regulation of peptide secretion; GO:0007154 cell communication; GO:0007165 signal transduction; GO:0007186 G protein-coupled receptor signaling pathway; GO:0007187 G protein-coupled receptor signaling pathway, coupled to cyclic nucleotide second messenger; GO:0007188 ade…	GO:0005576 extracellular region; GO:0005615 extracellular space; GO:0005622 intracellular anatomical structure; GO:0005737 cytoplasm; GO:0005739 mitochondrion; GO:0005740 mitochondrial envelope; GO:0005783 endoplasmic reticulum; GO:0005789 endoplasmic reticulum membrane; GO:0005886 plasma membrane; GO:0005887 integral component of plasma membrane; GO:0008021 synaptic vesicle; GO:0012505 endomembr…	GO:0004888 transmembrane signaling receptor activity; GO:0004930 G protein-coupled receptor activity; GO:0004965 G protein-coupled GABA receptor activity; GO:0005488 binding; GO:0005515 protein binding; GO:0008134 transcription factor binding; GO:0016917 GABA receptor activity; GO:0030594 neurotransmitter receptor activity; GO:0038023 signaling receptor activity; GO:0046982 protein heterodimeriza…			PET	KOG1055	GABA-B ion channel receptor subunit GABABR1 and related subunits, G-protein coupled receptor superfamily
K7GNG7	414	S	2.4784	5.77617e-05	Up	Zinc finger protein 75D OS=Sus scrofa OX=9823 GN=ZNF75D PE=4 SV=3	ZNF75D	0.994	ESCPASS(0.994)PSR	3	13	S7	0.000492907	1157.43	4509424	4574688	4313013	8927700	8014558	7.56594e+06	11798854	11333395	10071126	0.570743	0.579004	0.545884	1.12995	1.01438	0.957596	1.49334	1.43443	1.27467	nucleus	K09229	ZKSCAN; KRAB and SCAN domains-containing zinc finger protein		GO:0006355 regulation of transcription, DNA-templated; GO:0006357 regulation of transcription by RNA polymerase II; GO:0009889 regulation of biosynthetic process; GO:0010468 regulation of gene expression; GO:0010556 regulation of macromolecule biosynthetic process; GO:0019219 regulation of nucleobase-containing compound metabolic process; GO:0019222 regulation of metabolic process; GO:0031323 reg…		GO:0000981 DNA-binding transcription factor activity, RNA polymerase II-specific; GO:0003700 DNA-binding transcription factor activity; GO:0005488 binding; GO:0008270 zinc ion binding; GO:0043167 ion binding; GO:0043169 cation binding; GO:0046872 metal ion binding; GO:0046914 transition metal ion binding; GO:0140110 transcription regulator activity;	PF02023; PF00096	PF02023 SCAN domain; PF00096 Zinc finger, C2H2 type	R	KOG1721	FOG: Zn-finger
K7GND3	597	S	3.24253	0.00246517	Up	RNA helicase OS=Sus scrofa OX=9823 GN=DHX9 PE=1 SV=2	DHX9	1	DKDDDGS(1.0)EDDDANCNLICGDEYGLETK	60	18	S7	6.08959e-16	3271.26	4.13824e+07	2.39012e+07	2.46633e+07	7.2295e+07	7.19197e+07	6.5553e+07	9.52111e+07	9.78318e+07	9.86126e+07	0.629795	0.36375	0.375349	1.10025	1.09454	0.997645	1.44901	1.48889	1.50077	nucleus	K13184	DHX9; ATP-dependent RNA helicase A [EC:3.6.4.13]		GO:0000003 reproduction; GO:0000375 RNA splicing, via transesterification reactions; GO:0000377 RNA splicing, via transesterification reactions with bulged adenosine as nucleophile; GO:0000380 alternative mRNA splicing, via spliceosome; GO:0000398 mRNA splicing, via spliceosome; GO:0000902 cell morphogenesis; GO:0000904 cell morphogenesis involved in differentiation; GO:0001672 regulation of chro…	GO:0000123 histone acetyltransferase complex; GO:0000228 nuclear chromosome; GO:0000785 chromatin; GO:0000803 sex chromosome; GO:0000805 X chromosome; GO:0005622 intracellular anatomical structure; GO:0005634 nucleus; GO:0005654 nucleoplasm; GO:0005694 chromosome; GO:0005700 polytene chromosome; GO:0005726 perichromatin fibrils; GO:0005730 nucleolus; GO:0005737 cytoplasm; GO:0005813 centrosome; G…	GO:0000166 nucleotide binding; GO:0000976 transcription cis-regulatory region binding; GO:0000977 RNA polymerase II transcription regulatory region sequence-specific DNA binding; GO:0000978 RNA polymerase II cis-regulatory region sequence-specific DNA binding; GO:0000987 cis-regulatory region sequence-specific DNA binding; GO:0000993 RNA polymerase II complex binding; GO:0001067 transcription reg…	PF00035; PF00270; PF00271; PF04408; PF07717	PF00035 Double-stranded RNA binding motif; PF00270 DEAD/DEAH box helicase; PF00271 Helicase conserved C-terminal domain; PF04408 Helicase associated domain (HA2); PF07717 Oligonucleotide/oligosaccharide-binding (OB)-fold	K	KOG0921	Dosage compensation complex, subunit MLE
K7GND3	18	T	3.82619	8.8052e-05	Up	RNA helicase OS=Sus scrofa OX=9823 GN=DHX9 PE=1 SV=2	DHX9	1	KMT(1.0)PSYEIR	2	2	T3	0.133798	1204.54	65983.9	62993.9	71255.2	162903	163998	141718	284999	220514	260615	0.413842	0.395089	0.446903	1.0217	1.02857	0.888837	1.78748	1.38303	1.63454	nucleus	K13184	DHX9; ATP-dependent RNA helicase A [EC:3.6.4.13]		GO:0000003 reproduction; GO:0000375 RNA splicing, via transesterification reactions; GO:0000377 RNA splicing, via transesterification reactions with bulged adenosine as nucleophile; GO:0000380 alternative mRNA splicing, via spliceosome; GO:0000398 mRNA splicing, via spliceosome; GO:0000902 cell morphogenesis; GO:0000904 cell morphogenesis involved in differentiation; GO:0001672 regulation of chro…	GO:0000123 histone acetyltransferase complex; GO:0000228 nuclear chromosome; GO:0000785 chromatin; GO:0000803 sex chromosome; GO:0000805 X chromosome; GO:0005622 intracellular anatomical structure; GO:0005634 nucleus; GO:0005654 nucleoplasm; GO:0005694 chromosome; GO:0005700 polytene chromosome; GO:0005726 perichromatin fibrils; GO:0005730 nucleolus; GO:0005737 cytoplasm; GO:0005813 centrosome; G…	GO:0000166 nucleotide binding; GO:0000976 transcription cis-regulatory region binding; GO:0000977 RNA polymerase II transcription regulatory region sequence-specific DNA binding; GO:0000978 RNA polymerase II cis-regulatory region sequence-specific DNA binding; GO:0000987 cis-regulatory region sequence-specific DNA binding; GO:0000993 RNA polymerase II complex binding; GO:0001067 transcription reg…	PF00035; PF00270; PF00271; PF04408; PF07717	PF00035 Double-stranded RNA binding motif; PF00270 DEAD/DEAH box helicase; PF00271 Helicase conserved C-terminal domain; PF04408 Helicase associated domain (HA2); PF07717 Oligonucleotide/oligosaccharide-binding (OB)-fold	K	KOG0921	Dosage compensation complex, subunit MLE
K7GND3	445	S	2.83315	5.50159e-05	Up	RNA helicase OS=Sus scrofa OX=9823 GN=DHX9 PE=1 SV=2	DHX9	1	RIS(1.0)AVSVAER	11	11	S3	3.36904e-05	1167.59	446181	391730	400018	751445	1103949	842752	1.14856e+06	1.09714e+06	1.26155e+06	0.539495	0.473656	0.483677	0.908601	1.33483	1.019	1.38876	1.32659	1.52539	nucleus	K13184	DHX9; ATP-dependent RNA helicase A [EC:3.6.4.13]		GO:0000003 reproduction; GO:0000375 RNA splicing, via transesterification reactions; GO:0000377 RNA splicing, via transesterification reactions with bulged adenosine as nucleophile; GO:0000380 alternative mRNA splicing, via spliceosome; GO:0000398 mRNA splicing, via spliceosome; GO:0000902 cell morphogenesis; GO:0000904 cell morphogenesis involved in differentiation; GO:0001672 regulation of chro…	GO:0000123 histone acetyltransferase complex; GO:0000228 nuclear chromosome; GO:0000785 chromatin; GO:0000803 sex chromosome; GO:0000805 X chromosome; GO:0005622 intracellular anatomical structure; GO:0005634 nucleus; GO:0005654 nucleoplasm; GO:0005694 chromosome; GO:0005700 polytene chromosome; GO:0005726 perichromatin fibrils; GO:0005730 nucleolus; GO:0005737 cytoplasm; GO:0005813 centrosome; G…	GO:0000166 nucleotide binding; GO:0000976 transcription cis-regulatory region binding; GO:0000977 RNA polymerase II transcription regulatory region sequence-specific DNA binding; GO:0000978 RNA polymerase II cis-regulatory region sequence-specific DNA binding; GO:0000987 cis-regulatory region sequence-specific DNA binding; GO:0000993 RNA polymerase II complex binding; GO:0001067 transcription reg…	PF00035; PF00270; PF00271; PF04408; PF07717	PF00035 Double-stranded RNA binding motif; PF00270 DEAD/DEAH box helicase; PF00271 Helicase conserved C-terminal domain; PF04408 Helicase associated domain (HA2); PF07717 Oligonucleotide/oligosaccharide-binding (OB)-fold	K	KOG0921	Dosage compensation complex, subunit MLE
K7GNC8	89	S	2.40326	0.000391302	Up	RNA binding motif protein 10 OS=Sus scrofa OX=9823 GN=RBM10 PE=1 SV=3	RBM10	1	HRHS(1.0)PTGPPGFPR	86	87	S4	3.43751e-08	1522.71	1.85239e+07	1.53964e+07	1.89862e+07	4.44187e+07	4.75985e+07	4.73595e+07	4.54472e+07	4.27855e+07	3.89155e+07	0.521911	0.433794	0.534938	1.2515	1.34109	1.33436	1.28048	1.20548	1.09645	nucleus	K13094	RBM5_10; RNA-binding protein 5/10		GO:0000122 negative regulation of transcription by RNA polymerase II; GO:0000375 RNA splicing, via transesterification reactions; GO:0000377 RNA splicing, via transesterification reactions with bulged adenosine as nucleophile; GO:0000381 regulation of alternative mRNA splicing, via spliceosome; GO:0000398 mRNA splicing, via spliceosome; GO:0006139 nucleobase-containing compound metabolic process;…	GO:0005622 intracellular anatomical structure; GO:0005634 nucleus; GO:0005654 nucleoplasm; GO:0016604 nuclear body; GO:0016607 nuclear speck; GO:0031974 membrane-enclosed lumen; GO:0031981 nuclear lumen; GO:0043226 organelle; GO:0043227 membrane-bounded organelle; GO:0043229 intracellular organelle; GO:0043231 intracellular membrane-bounded organelle; GO:0043233 organelle lumen; GO:0070013 intrac…	GO:0003676 nucleic acid binding; GO:0003723 RNA binding; GO:0003729 mRNA binding; GO:0005488 binding; GO:0005515 protein binding; GO:0035198 miRNA binding; GO:0042802 identical protein binding; GO:0044877 protein-containing complex binding; GO:0061980 regulatory RNA binding; GO:0097159 organic cyclic compound binding; GO:1901363 heterocyclic compound binding;	PF00076; PF00641; PF17780	PF00076 RNA recognition motif. (a.k.a. RRM, RBD, or RNP domain); PF00641 Zn-finger in Ran binding protein and others; PF17780 OCRE domain	R	KOG0154	RNA-binding protein RBM5 and related proteins, contain G-patch and RRM domains
K7GNC8	724	S	2.03303	0.000654455	Up	RNA binding motif protein 10 OS=Sus scrofa OX=9823 GN=RBM10 PE=1 SV=3	RBM10	1	LASDDRPS(1.0)PPR	129	131	S8	0.000536959	1290.58	70387002	5.79821e+07	73584256	1.45762e+08	1.4878e+08	1.37052e+08	1.39178e+08	1.38054e+08	1.33346e+08	0.606712	0.499786	0.634271	1.25642	1.28243	1.18134	1.19966	1.18998	1.14939	nucleus	K13094	RBM5_10; RNA-binding protein 5/10		GO:0000122 negative regulation of transcription by RNA polymerase II; GO:0000375 RNA splicing, via transesterification reactions; GO:0000377 RNA splicing, via transesterification reactions with bulged adenosine as nucleophile; GO:0000381 regulation of alternative mRNA splicing, via spliceosome; GO:0000398 mRNA splicing, via spliceosome; GO:0006139 nucleobase-containing compound metabolic process;…	GO:0005622 intracellular anatomical structure; GO:0005634 nucleus; GO:0005654 nucleoplasm; GO:0016604 nuclear body; GO:0016607 nuclear speck; GO:0031974 membrane-enclosed lumen; GO:0031981 nuclear lumen; GO:0043226 organelle; GO:0043227 membrane-bounded organelle; GO:0043229 intracellular organelle; GO:0043231 intracellular membrane-bounded organelle; GO:0043233 organelle lumen; GO:0070013 intrac…	GO:0003676 nucleic acid binding; GO:0003723 RNA binding; GO:0003729 mRNA binding; GO:0005488 binding; GO:0005515 protein binding; GO:0035198 miRNA binding; GO:0042802 identical protein binding; GO:0044877 protein-containing complex binding; GO:0061980 regulatory RNA binding; GO:0097159 organic cyclic compound binding; GO:1901363 heterocyclic compound binding;	PF00076; PF00641; PF17780	PF00076 RNA recognition motif. (a.k.a. RRM, RBD, or RNP domain); PF00641 Zn-finger in Ran binding protein and others; PF17780 OCRE domain	R	KOG0154	RNA-binding protein RBM5 and related proteins, contain G-patch and RRM domains
K7GNC8	739	S	3.42375	2.53664e-05	Up	RNA binding motif protein 10 OS=Sus scrofa OX=9823 GN=RBM10 PE=1 SV=3	RBM10	1	GLVAAYSGES(1.0)DS(1.0)EEEQER	28	29	S12	1.01647e-10	2035.81	1.41492e+06	1.56639e+06	1.68824e+06	3.80693e+06	3.79187e+06	3.67515e+06	5.45079e+06	5.08724e+06	5.44931e+06	0.398808	0.441502	0.475845	1.07302	1.06877	1.03588	1.53636	1.43389	1.53594	nucleus	K13094	RBM5_10; RNA-binding protein 5/10		GO:0000122 negative regulation of transcription by RNA polymerase II; GO:0000375 RNA splicing, via transesterification reactions; GO:0000377 RNA splicing, via transesterification reactions with bulged adenosine as nucleophile; GO:0000381 regulation of alternative mRNA splicing, via spliceosome; GO:0000398 mRNA splicing, via spliceosome; GO:0006139 nucleobase-containing compound metabolic process;…	GO:0005622 intracellular anatomical structure; GO:0005634 nucleus; GO:0005654 nucleoplasm; GO:0016604 nuclear body; GO:0016607 nuclear speck; GO:0031974 membrane-enclosed lumen; GO:0031981 nuclear lumen; GO:0043226 organelle; GO:0043227 membrane-bounded organelle; GO:0043229 intracellular organelle; GO:0043231 intracellular membrane-bounded organelle; GO:0043233 organelle lumen; GO:0070013 intrac…	GO:0003676 nucleic acid binding; GO:0003723 RNA binding; GO:0003729 mRNA binding; GO:0005488 binding; GO:0005515 protein binding; GO:0035198 miRNA binding; GO:0042802 identical protein binding; GO:0044877 protein-containing complex binding; GO:0061980 regulatory RNA binding; GO:0097159 organic cyclic compound binding; GO:1901363 heterocyclic compound binding;	PF00076; PF00641; PF17780	PF00076 RNA recognition motif. (a.k.a. RRM, RBD, or RNP domain); PF00641 Zn-finger in Ran binding protein and others; PF17780 OCRE domain	R	KOG0154	RNA-binding protein RBM5 and related proteins, contain G-patch and RRM domains
K7GN67	445	S	3.19557	0.000863348	Up	Dyskerin pseudouridine synthase 1 OS=Sus scrofa OX=9823 GN=DKC1 PE=1 SV=2	DKC1	1	ES(1.0)ES(1.0)DETS(1.0)PAAAQLPK	592	171	S2	3.41009e-14	2103.9	2.27156e+07	1.9385e+07	1.96639e+07	5.87866e+07	8.68291e+07	7.35175e+07	6.25308e+07	5.39714e+07	8.08711e+07	0.427458	0.364783	0.370031	1.10623	1.63393	1.38344	1.17669	1.01562	1.52181	mitochondria	K11131	DKC1, NOLA4, CBF5; H/ACA ribonucleoprotein complex subunit 4 [EC:5.4.99.-]	map03008 Ribosome biogenesis in eukaryotes	GO:0000003 reproduction; GO:0000154 rRNA modification; GO:0000454 snoRNA guided rRNA pseudouridine synthesis; GO:0000455 enzyme-directed rRNA pseudouridine synthesis; GO:0000495 box H/ACA RNA 3'-end processing; GO:0000723 telomere maintenance; GO:0001522 pseudouridine synthesis; GO:0003006 developmental process involved in reproduction; GO:0006139 nucleobase-containing compound metabolic process;…	GO:0001650 fibrillar center; GO:0005622 intracellular anatomical structure; GO:0005634 nucleus; GO:0005654 nucleoplasm; GO:0005697 telomerase holoenzyme complex; GO:0005730 nucleolus; GO:0005732 sno(s)RNA-containing ribonucleoprotein complex; GO:0015030 Cajal body; GO:0016604 nuclear body; GO:0031429 box H/ACA snoRNP complex; GO:0031974 membrane-enclosed lumen; GO:0031981 nuclear lumen; GO:003299…	GO:0003676 nucleic acid binding; GO:0003720 telomerase activity; GO:0003723 RNA binding; GO:0003824 catalytic activity; GO:0003964 RNA-directed DNA polymerase activity; GO:0005488 binding; GO:0009982 pseudouridine synthase activity; GO:0016740 transferase activity; GO:0016772 transferase activity, transferring phosphorus-containing groups; GO:0016779 nucleotidyltransferase activity; GO:0016853 is…	PF08068	PF08068 DKCLD (NUC011) domain	J	KOG2529	Pseudouridine synthase
K7GN67	485	S	3.54562	0.00422659	Up	Dyskerin pseudouridine synthase 1 OS=Sus scrofa OX=9823 GN=DKC1 PE=1 SV=2	DKC1	1	AAPEGAAEPGDGDS(1.0)DTTK	94	78	S14	9.27975e-09	1768.69	5.77679e+07	2.78237e+07	4.42079e+07	1.45091e+08	1.85494e+08	2.1245e+08	1.37408e+08	1.71187e+08	1.51625e+08	0.458858	0.221007	0.351149	1.15248	1.4734	1.68752	1.09145	1.35976	1.20438	mitochondria	K11131	DKC1, NOLA4, CBF5; H/ACA ribonucleoprotein complex subunit 4 [EC:5.4.99.-]	map03008 Ribosome biogenesis in eukaryotes	GO:0000003 reproduction; GO:0000154 rRNA modification; GO:0000454 snoRNA guided rRNA pseudouridine synthesis; GO:0000455 enzyme-directed rRNA pseudouridine synthesis; GO:0000495 box H/ACA RNA 3'-end processing; GO:0000723 telomere maintenance; GO:0001522 pseudouridine synthesis; GO:0003006 developmental process involved in reproduction; GO:0006139 nucleobase-containing compound metabolic process;…	GO:0001650 fibrillar center; GO:0005622 intracellular anatomical structure; GO:0005634 nucleus; GO:0005654 nucleoplasm; GO:0005697 telomerase holoenzyme complex; GO:0005730 nucleolus; GO:0005732 sno(s)RNA-containing ribonucleoprotein complex; GO:0015030 Cajal body; GO:0016604 nuclear body; GO:0031429 box H/ACA snoRNP complex; GO:0031974 membrane-enclosed lumen; GO:0031981 nuclear lumen; GO:003299…	GO:0003676 nucleic acid binding; GO:0003720 telomerase activity; GO:0003723 RNA binding; GO:0003824 catalytic activity; GO:0003964 RNA-directed DNA polymerase activity; GO:0005488 binding; GO:0009982 pseudouridine synthase activity; GO:0016740 transferase activity; GO:0016772 transferase activity, transferring phosphorus-containing groups; GO:0016779 nucleotidyltransferase activity; GO:0016853 is…	PF08068	PF08068 DKCLD (NUC011) domain	J	KOG2529	Pseudouridine synthase
K7GN67	447	S	3.25945	0.000216938	Up	Dyskerin pseudouridine synthase 1 OS=Sus scrofa OX=9823 GN=DKC1 PE=1 SV=2	DKC1	1	ES(1.0)ES(1.0)DETS(1.0)PAAAQLPK	538	171	S4	3.41009e-14	2103.9	3.51775e+07	2.7847e+07	3.11051e+07	8.69544e+07	1.21531e+08	1.06762e+08	1.04112e+08	9.04285e+07	1.1227e+08	0.442059	0.34994	0.390883	1.09272	1.52722	1.34163	1.30833	1.13637	1.41085	mitochondria	K11131	DKC1, NOLA4, CBF5; H/ACA ribonucleoprotein complex subunit 4 [EC:5.4.99.-]	map03008 Ribosome biogenesis in eukaryotes	GO:0000003 reproduction; GO:0000154 rRNA modification; GO:0000454 snoRNA guided rRNA pseudouridine synthesis; GO:0000455 enzyme-directed rRNA pseudouridine synthesis; GO:0000495 box H/ACA RNA 3'-end processing; GO:0000723 telomere maintenance; GO:0001522 pseudouridine synthesis; GO:0003006 developmental process involved in reproduction; GO:0006139 nucleobase-containing compound metabolic process;…	GO:0001650 fibrillar center; GO:0005622 intracellular anatomical structure; GO:0005634 nucleus; GO:0005654 nucleoplasm; GO:0005697 telomerase holoenzyme complex; GO:0005730 nucleolus; GO:0005732 sno(s)RNA-containing ribonucleoprotein complex; GO:0015030 Cajal body; GO:0016604 nuclear body; GO:0031429 box H/ACA snoRNP complex; GO:0031974 membrane-enclosed lumen; GO:0031981 nuclear lumen; GO:003299…	GO:0003676 nucleic acid binding; GO:0003720 telomerase activity; GO:0003723 RNA binding; GO:0003824 catalytic activity; GO:0003964 RNA-directed DNA polymerase activity; GO:0005488 binding; GO:0009982 pseudouridine synthase activity; GO:0016740 transferase activity; GO:0016772 transferase activity, transferring phosphorus-containing groups; GO:0016779 nucleotidyltransferase activity; GO:0016853 is…	PF08068	PF08068 DKCLD (NUC011) domain	J	KOG2529	Pseudouridine synthase
K7GN67	451	S	3.06601	0.00263499	Up	Dyskerin pseudouridine synthase 1 OS=Sus scrofa OX=9823 GN=DKC1 PE=1 SV=2	DKC1	1	ES(1.0)ES(1.0)DETS(1.0)PAAAQLPK	352	327	S8	6.24197e-09	2183.87	1.60164e+07	1.25418e+07	1.36529e+07	2.8192e+07	4.53059e+07	4.19571e+07	3.88697e+07	3.42486e+07	5.63012e+07	0.502107	0.393178	0.428011	0.883807	1.42032	1.31534	1.21855	1.07368	1.76502	mitochondria	K11131	DKC1, NOLA4, CBF5; H/ACA ribonucleoprotein complex subunit 4 [EC:5.4.99.-]	map03008 Ribosome biogenesis in eukaryotes	GO:0000003 reproduction; GO:0000154 rRNA modification; GO:0000454 snoRNA guided rRNA pseudouridine synthesis; GO:0000455 enzyme-directed rRNA pseudouridine synthesis; GO:0000495 box H/ACA RNA 3'-end processing; GO:0000723 telomere maintenance; GO:0001522 pseudouridine synthesis; GO:0003006 developmental process involved in reproduction; GO:0006139 nucleobase-containing compound metabolic process;…	GO:0001650 fibrillar center; GO:0005622 intracellular anatomical structure; GO:0005634 nucleus; GO:0005654 nucleoplasm; GO:0005697 telomerase holoenzyme complex; GO:0005730 nucleolus; GO:0005732 sno(s)RNA-containing ribonucleoprotein complex; GO:0015030 Cajal body; GO:0016604 nuclear body; GO:0031429 box H/ACA snoRNP complex; GO:0031974 membrane-enclosed lumen; GO:0031981 nuclear lumen; GO:003299…	GO:0003676 nucleic acid binding; GO:0003720 telomerase activity; GO:0003723 RNA binding; GO:0003824 catalytic activity; GO:0003964 RNA-directed DNA polymerase activity; GO:0005488 binding; GO:0009982 pseudouridine synthase activity; GO:0016740 transferase activity; GO:0016772 transferase activity, transferring phosphorus-containing groups; GO:0016779 nucleotidyltransferase activity; GO:0016853 is…	PF08068	PF08068 DKCLD (NUC011) domain	J	KOG2529	Pseudouridine synthase
K7GN67	503	S	2.1476	0.000215347	Up	Dyskerin pseudouridine synthase 1 OS=Sus scrofa OX=9823 GN=DKC1 PE=1 SV=2	DKC1	1	IKVEVVS(1.0)E	27	27	S7	0.00640506	982.486	25137270	20894920	21605618	43934968	45089528	37024892	46588428	49294564	49376192	0.667467	0.55482	0.573691	1.1666	1.19726	0.983117	1.23706	1.30891	1.31108	mitochondria	K11131	DKC1, NOLA4, CBF5; H/ACA ribonucleoprotein complex subunit 4 [EC:5.4.99.-]	map03008 Ribosome biogenesis in eukaryotes	GO:0000003 reproduction; GO:0000154 rRNA modification; GO:0000454 snoRNA guided rRNA pseudouridine synthesis; GO:0000455 enzyme-directed rRNA pseudouridine synthesis; GO:0000495 box H/ACA RNA 3'-end processing; GO:0000723 telomere maintenance; GO:0001522 pseudouridine synthesis; GO:0003006 developmental process involved in reproduction; GO:0006139 nucleobase-containing compound metabolic process;…	GO:0001650 fibrillar center; GO:0005622 intracellular anatomical structure; GO:0005634 nucleus; GO:0005654 nucleoplasm; GO:0005697 telomerase holoenzyme complex; GO:0005730 nucleolus; GO:0005732 sno(s)RNA-containing ribonucleoprotein complex; GO:0015030 Cajal body; GO:0016604 nuclear body; GO:0031429 box H/ACA snoRNP complex; GO:0031974 membrane-enclosed lumen; GO:0031981 nuclear lumen; GO:003299…	GO:0003676 nucleic acid binding; GO:0003720 telomerase activity; GO:0003723 RNA binding; GO:0003824 catalytic activity; GO:0003964 RNA-directed DNA polymerase activity; GO:0005488 binding; GO:0009982 pseudouridine synthase activity; GO:0016740 transferase activity; GO:0016772 transferase activity, transferring phosphorus-containing groups; GO:0016779 nucleotidyltransferase activity; GO:0016853 is…	PF08068	PF08068 DKCLD (NUC011) domain	J	KOG2529	Pseudouridine synthase
K7GN11	657	T	0.222044	6.00505e-06	Down	Disintegrin and metalloproteinase domain-containing protein 17 OS=Sus scrofa OX=9823 GN=ADAM17 PE=1 SV=2	ADAM17	1	IIKPFPAPQT(1.0)PGR	8	8	T10	9.93547e-06	1501.79	2.82692e+06	2.67958e+06	2989762	256520	348390	389756	668644	590894	627008	2.2362	2.11965	2.36501	0.202916	0.275589	0.308312	0.528922	0.467419	0.495987	extracellular	K06059	ADAM17, TACE, CD156b; disintegrin and metalloproteinase domain-containing protein 17 [EC:3.4.24.86]	map04330 Notch signaling pathway	GO:0000079 regulation of cyclin-dependent protein serine/threonine kinase activity; GO:0001558 regulation of cell growth; GO:0001666 response to hypoxia; GO:0001708 cell fate specification; GO:0001775 cell activation; GO:0001817 regulation of cytokine production; GO:0001819 positive regulation of cytokine production; GO:0001932 regulation of protein phosphorylation; GO:0001934 positive regulation…	GO:0005576 extracellular region; GO:0005622 intracellular anatomical structure; GO:0005737 cytoplasm; GO:0005829 cytosol; GO:0005856 cytoskeleton; GO:0005886 plasma membrane; GO:0005887 integral component of plasma membrane; GO:0009986 cell surface; GO:0015629 actin cytoskeleton; GO:0016020 membrane; GO:0016021 integral component of membrane; GO:0016324 apical plasma membrane; GO:0031224 intrinsi…	GO:0003824 catalytic activity; GO:0004175 endopeptidase activity; GO:0004222 metalloendopeptidase activity; GO:0004252 serine-type endopeptidase activity; GO:0005102 signaling receptor binding; GO:0005112 Notch binding; GO:0005126 cytokine receptor binding; GO:0005138 interleukin-6 receptor binding; GO:0005178 integrin binding; GO:0005488 binding; GO:0005515 protein binding; GO:0008233 peptidase …	PF13574; PF00200; PF16698	PF13574 Metallo-peptidase family M12B Reprolysin-like; PF00200 Disintegrin; PF16698 Membrane-proximal domain, switch, for ADAM17	W	KOG3658	Tumor necrosis factor-alpha-converting enzyme (TACE/ADAM17) and related metalloproteases
K7GMT0	265	S	0.407952	0.00154068	Down	GRB2 associated binding protein 1 OS=Sus scrofa OX=9823 GN=GAB1 PE=3 SV=3	GAB1	1	SFS(1.0)HDVLPK	2	2	S3	0.00571591	1109.5	426884	347894	393987	201118	300735	278223	153953	133531	189317	1.58389	1.29081	1.46183	0.74622	1.11584	1.03231	0.57122	0.495447	0.702433	nucleus	K09593	GAB1; GRB2-associated-binding protein 1	map04012 ErbB signaling pathway; map04014 Ras signaling pathway; map04072 Phospholipase D signaling pathway; map04722 Neurotrophin signaling pathway	GO:0000003 reproduction; GO:0000165 MAPK cascade; GO:0000578 embryonic axis specification; GO:0000902 cell morphogenesis; GO:0000904 cell morphogenesis involved in differentiation; GO:0001525 angiogenesis; GO:0001568 blood vessel development; GO:0001654 eye development; GO:0001701 in utero embryonic development; GO:0001745 compound eye morphogenesis; GO:0001751 compound eye photoreceptor cell dif…	GO:0005622 intracellular anatomical structure; GO:0005737 cytoplasm; GO:0005829 cytosol; GO:0005886 plasma membrane; GO:0016020 membrane; GO:0071944 cell periphery;	GO:0003824 catalytic activity; GO:0005488 binding; GO:0005515 protein binding; GO:0016301 kinase activity; GO:0016303 1-phosphatidylinositol-3-kinase activity; GO:0016740 transferase activity; GO:0016772 transferase activity, transferring phosphorus-containing groups; GO:0016773 phosphotransferase activity, alcohol group as acceptor; GO:0019904 protein domain specific binding; GO:0030674 protein-…	PF00169	PF00169 PH domain	T	KOG3751	Growth factor receptor-bound proteins (GRB7, GRB10, GRB14)
K7GMT0	354	S	0.30455	0.00287589	Down	GRB2 associated binding protein 1 OS=Sus scrofa OX=9823 GN=GAB1 PE=3 SV=3	GAB1	1	LDTIPDIPPPRPPKPHPAHDRS(1.0)PVETCSVPR	3	4	S22	0.000288624	3558.77	2.4777e+06	1.68618e+06	2.59668e+06	240112	0	0	635255	853285	570390	1.91442	1.30285	2.00635	0.185525			0.490837	0.6593	0.440718	nucleus	K09593	GAB1; GRB2-associated-binding protein 1	map04012 ErbB signaling pathway; map04014 Ras signaling pathway; map04072 Phospholipase D signaling pathway; map04722 Neurotrophin signaling pathway	GO:0000003 reproduction; GO:0000165 MAPK cascade; GO:0000578 embryonic axis specification; GO:0000902 cell morphogenesis; GO:0000904 cell morphogenesis involved in differentiation; GO:0001525 angiogenesis; GO:0001568 blood vessel development; GO:0001654 eye development; GO:0001701 in utero embryonic development; GO:0001745 compound eye morphogenesis; GO:0001751 compound eye photoreceptor cell dif…	GO:0005622 intracellular anatomical structure; GO:0005737 cytoplasm; GO:0005829 cytosol; GO:0005886 plasma membrane; GO:0016020 membrane; GO:0071944 cell periphery;	GO:0003824 catalytic activity; GO:0005488 binding; GO:0005515 protein binding; GO:0016301 kinase activity; GO:0016303 1-phosphatidylinositol-3-kinase activity; GO:0016740 transferase activity; GO:0016772 transferase activity, transferring phosphorus-containing groups; GO:0016773 phosphotransferase activity, alcohol group as acceptor; GO:0019904 protein domain specific binding; GO:0030674 protein-…	PF00169	PF00169 PH domain	T	KOG3751	Growth factor receptor-bound proteins (GRB7, GRB10, GRB14)
K7GMC4	222	S	0.25605	0.000482752	Down	Nuclear factor kappa B subunit 2 OS=Sus scrofa OX=9823 GN=NFKB2 PE=4 SV=3	NFKB2	1	S(1.0)PGASNLK	14	14	S1	0.00799767	853.382	4564901	4605694	5.51869e+06	326585	0	134174	1.00231e+06	1.4989e+06	1.25998e+06	1.93109	1.94834	2.33457	0.138155		0.0567595	0.424006	0.634077	0.533009	nucleus	K04469	NFKB2; nuclear factor of kappa light polypeptide gene enhancer in B-cells 2	map04010 MAPK signaling pathway; map04064 NF-kappa B signaling pathway; map04380 Osteoclast differentiation; map04625 C-type lectin receptor signaling pathway	GO:0000122 negative regulation of transcription by RNA polymerase II; GO:0000902 cell morphogenesis; GO:0000904 cell morphogenesis involved in differentiation; GO:0001505 regulation of neurotransmitter levels; GO:0001775 cell activation; GO:0001817 regulation of cytokine production; GO:0001819 positive regulation of cytokine production; GO:0002225 positive regulation of antimicrobial peptide prod…	GO:0000228 nuclear chromosome; GO:0000785 chromatin; GO:0000791 euchromatin; GO:0005622 intracellular anatomical structure; GO:0005634 nucleus; GO:0005654 nucleoplasm; GO:0005694 chromosome; GO:0005737 cytoplasm; GO:0005829 cytosol; GO:0031974 membrane-enclosed lumen; GO:0031981 nuclear lumen; GO:0032991 protein-containing complex; GO:0033256 I-kappaB/NF-kappaB complex; GO:0033257 Bcl3/NF-kappaB2…	GO:0000976 transcription cis-regulatory region binding; GO:0000977 RNA polymerase II transcription regulatory region sequence-specific DNA binding; GO:0000978 RNA polymerase II cis-regulatory region sequence-specific DNA binding; GO:0000981 DNA-binding transcription factor activity, RNA polymerase II-specific; GO:0000987 cis-regulatory region sequence-specific DNA binding; GO:0001067 transcriptio…	PF00554; PF16179; PF00531	PF00554 Rel homology DNA-binding domain; PF16179 Rel homology dimerisation domain; PF00531 Death domain	R	KOG0504	FOG: Ankyrin repeat
K7GM45	17	S	0.437339	0.000838167	Down	Tyrosine-protein kinase OS=Sus scrofa OX=9823 GN=SRC PE=1 SV=2	SRC	1	S(1.0)LEPAENTHGGGGGGGGGGGAFPTSQTPSKPASADGHR	20	20	S1	3.22849e-17	3540.55	8005193	8.81207e+06	8.17206e+06	2.43101e+06	3.21419e+06	3.4717e+06	4.22909e+06	3.12199e+06	3.57772e+06	1.59979	1.76104	1.63314	0.485824	0.642338	0.6938	0.84516	0.623912	0.714987	cytoplasm	K05704	SRC; tyrosine-protein kinase Src [EC:2.7.10.2]	map04012 ErbB signaling pathway; map04013 MAPK signaling pathway - fly; map04015 Rap1 signaling pathway; map04062 Chemokine signaling pathway; map04137 Mitophagy - animal; map04144 Endocytosis; map04360 Axon guidance; map04370 VEGF signaling pathway; map04510 Focal adhesion; map04520 Adherens junction; map04530 Tight junction; map04540 Gap junction; map04611 Platelet activation; map04613 Neutroph…	GO:0000003 reproduction; GO:0000079 regulation of cyclin-dependent protein serine/threonine kinase activity; GO:0000302 response to reactive oxygen species; GO:0000902 cell morphogenesis; GO:0000904 cell morphogenesis involved in differentiation; GO:0001101 response to acid chemical; GO:0001501 skeletal system development; GO:0001541 ovarian follicle development; GO:0001545 primary ovarian follic…	GO:0000323 lytic vacuole; GO:0001726 ruffle; GO:0002102 podosome; GO:0005622 intracellular anatomical structure; GO:0005634 nucleus; GO:0005654 nucleoplasm; GO:0005737 cytoplasm; GO:0005739 mitochondrion; GO:0005740 mitochondrial envelope; GO:0005743 mitochondrial inner membrane; GO:0005764 lysosome; GO:0005768 endosome; GO:0005770 late endosome; GO:0005773 vacuole; GO:0005829 cytosol; GO:0005856…	GO:0003824 catalytic activity; GO:0004672 protein kinase activity; GO:0004713 protein tyrosine kinase activity; GO:0004715 non-membrane spanning protein tyrosine kinase activity; GO:0005080 protein kinase C binding; GO:0005102 signaling receptor binding; GO:0005158 insulin receptor binding; GO:0005178 integrin binding; GO:0005488 binding; GO:0005515 protein binding; GO:0008022 protein C-terminus …	PF00018; PF00017; PF07714	PF00018 SH3 domain; PF00017 SH2 domain; PF07714 Protein tyrosine and serine/threonine kinase	T	KOG0197	Tyrosine kinases
K7GL70	176	S	0.240144	2.7227e-06	Down	Receptor-interacting serine/threonine-protein kinase 2 OS=Sus scrofa OX=9823 GN=RIPK2 PE=2 SV=3	RIPK2	1	MMSLS(1.0)QSR	3	3	S5	0.00569104	1019.4	627424	602994	612107	0	0	0	139261	146016	157194	1.64751	1.58336	1.60729				0.365676	0.383412	0.412763	cytoplasm	K08846	RIPK2; receptor-interacting serine/threonine-protein kinase 2 [EC:2.7.11.1]	map04621 NOD-like receptor signaling pathway; map04722 Neurotrophin signaling pathway	GO:0000165 MAPK cascade; GO:0001775 cell activation; GO:0001817 regulation of cytokine production; GO:0001819 positive regulation of cytokine production; GO:0001932 regulation of protein phosphorylation; GO:0001934 positive regulation of protein phosphorylation; GO:0001959 regulation of cytokine-mediated signaling pathway; GO:0001961 positive regulation of cytokine-mediated signaling pathway; GO:…	GO:0005622 intracellular anatomical structure; GO:0005737 cytoplasm; GO:0005829 cytosol; GO:0005856 cytoskeleton; GO:0031982 vesicle; GO:0032991 protein-containing complex; GO:0043226 organelle; GO:0043227 membrane-bounded organelle; GO:0043228 non-membrane-bounded organelle; GO:0043229 intracellular organelle; GO:0043232 intracellular non-membrane-bounded organelle;	GO:0002020 protease binding; GO:0003824 catalytic activity; GO:0004672 protein kinase activity; GO:0004674 protein serine/threonine kinase activity; GO:0005102 signaling receptor binding; GO:0005488 binding; GO:0005515 protein binding; GO:0016301 kinase activity; GO:0016740 transferase activity; GO:0016772 transferase activity, transferring phosphorus-containing groups; GO:0016773 phosphotransfer…	PF07714; PF00619	PF07714 Protein tyrosine and serine/threonine kinase; PF00619 Caspase recruitment domain	T	KOG0192	Tyrosine kinase specific for activated (GTP-bound) p21cdc42Hs
K7GKJ0	420	S	2.68836	0.000797895	Up	Zinc finger protein 217 OS=Sus scrofa OX=9823 GN=ZNF217 PE=4 SV=1	ZNF217	1	ADAES(1.0)PTMSVDGR	15	16	S5	0.000265888	1415.55	795634	566718	745972	1.83548e+06	2.25689e+06	2.2756e+06	1.89793e+06	1.77585e+06	1.99416e+06	0.506264	0.360604	0.474663	1.16792	1.43606	1.44797	1.20765	1.12997	1.26889	nucleus				GO:0000122 negative regulation of transcription by RNA polymerase II; GO:0006139 nucleobase-containing compound metabolic process; GO:0006351 transcription, DNA-templated; GO:0006355 regulation of transcription, DNA-templated; GO:0006357 regulation of transcription by RNA polymerase II; GO:0006725 cellular aromatic compound metabolic process; GO:0006807 nitrogen compound metabolic process; GO:000…	GO:0000118 histone deacetylase complex; GO:0005622 intracellular anatomical structure; GO:0005634 nucleus; GO:0005654 nucleoplasm; GO:0005737 cytoplasm; GO:0005739 mitochondrion; GO:0016604 nuclear body; GO:0016607 nuclear speck; GO:0031974 membrane-enclosed lumen; GO:0031981 nuclear lumen; GO:0032991 protein-containing complex; GO:0043226 organelle; GO:0043227 membrane-bounded organelle; GO:0043…	GO:0000976 transcription cis-regulatory region binding; GO:0000977 RNA polymerase II transcription regulatory region sequence-specific DNA binding; GO:0000978 RNA polymerase II cis-regulatory region sequence-specific DNA binding; GO:0000981 DNA-binding transcription factor activity, RNA polymerase II-specific; GO:0000987 cis-regulatory region sequence-specific DNA binding; GO:0001067 transcriptio…	PF00096	PF00096 Zinc finger, C2H2 type	R	KOG1721	FOG: Zn-finger
K7GKJ0	661	S	4.50347	0.000193964	Up	Zinc finger protein 217 OS=Sus scrofa OX=9823 GN=ZNF217 PE=4 SV=1	ZNF217	1	TEVDTPS(1.0)PPEGSAAHHGPVSHR	12	12	S7	4.68652e-06	2345.03	569700	466647	457604	2.87284e+06	2.44107e+06	2.75116e+06	2.0277e+06	2.66438e+06	2.03589e+06	0.31481	0.257864	0.252867	1.5875	1.3489	1.52026	1.12048	1.47231	1.12501	nucleus				GO:0000122 negative regulation of transcription by RNA polymerase II; GO:0006139 nucleobase-containing compound metabolic process; GO:0006351 transcription, DNA-templated; GO:0006355 regulation of transcription, DNA-templated; GO:0006357 regulation of transcription by RNA polymerase II; GO:0006725 cellular aromatic compound metabolic process; GO:0006807 nitrogen compound metabolic process; GO:000…	GO:0000118 histone deacetylase complex; GO:0005622 intracellular anatomical structure; GO:0005634 nucleus; GO:0005654 nucleoplasm; GO:0005737 cytoplasm; GO:0005739 mitochondrion; GO:0016604 nuclear body; GO:0016607 nuclear speck; GO:0031974 membrane-enclosed lumen; GO:0031981 nuclear lumen; GO:0032991 protein-containing complex; GO:0043226 organelle; GO:0043227 membrane-bounded organelle; GO:0043…	GO:0000976 transcription cis-regulatory region binding; GO:0000977 RNA polymerase II transcription regulatory region sequence-specific DNA binding; GO:0000978 RNA polymerase II cis-regulatory region sequence-specific DNA binding; GO:0000981 DNA-binding transcription factor activity, RNA polymerase II-specific; GO:0000987 cis-regulatory region sequence-specific DNA binding; GO:0001067 transcriptio…	PF00096	PF00096 Zinc finger, C2H2 type	R	KOG1721	FOG: Zn-finger
I6L5G0	162	S	0.422194	0.00246585	Down	NGFI-A binding protein 2 OS=Sus scrofa OX=9823 GN=NAB2 PE=3 SV=2	NAB2	1	SFS(1.0)PKS(1.0)PLELGEK	2	2	S6	0.00078188	1578.69	1.71722e+06	1378658	1.62791e+06	0	0	0	691062	0	638509	1.41841	1.13875	1.34463				0.570809		0.527401	nucleus	K22388	NAB; NGFI-A-binding protein		GO:0001501 skeletal system development; GO:0001503 ossification; GO:0001932 regulation of protein phosphorylation; GO:0001934 positive regulation of protein phosphorylation; GO:0001958 endochondral ossification; GO:0006355 regulation of transcription, DNA-templated; GO:0006359 regulation of transcription by RNA polymerase III; GO:0007272 ensheathment of neurons; GO:0007275 multicellular organism …	GO:0005622 intracellular anatomical structure; GO:0005634 nucleus; GO:0043226 organelle; GO:0043227 membrane-bounded organelle; GO:0043229 intracellular organelle; GO:0043231 intracellular membrane-bounded organelle;	GO:0003712 transcription coregulator activity; GO:0003714 transcription corepressor activity; GO:0005488 binding; GO:0005515 protein binding; GO:0008134 transcription factor binding; GO:0042802 identical protein binding; GO:0140110 transcription regulator activity;	PF04904	PF04904 NAB conserved region 1 (NCD1)	K	KOG3835	Transcriptional corepressor NAB1
I6L5G0	6	S	0.285897	0.0091374	Down	NGFI-A binding protein 2 OS=Sus scrofa OX=9823 GN=NAB2 PE=3 SV=2	NAB2	1	APS(1.0)PTAEQPPGGGDSAR	3	3	S3	4.32882e-08	1674.71	1.16986e+06	556412	1.13314e+06	165522	0	0	297706	231789	288003	2.13121	1.01365	2.06431	0.301541			0.542349	0.422264	0.524674	nucleus	K22388	NAB; NGFI-A-binding protein		GO:0001501 skeletal system development; GO:0001503 ossification; GO:0001932 regulation of protein phosphorylation; GO:0001934 positive regulation of protein phosphorylation; GO:0001958 endochondral ossification; GO:0006355 regulation of transcription, DNA-templated; GO:0006359 regulation of transcription by RNA polymerase III; GO:0007272 ensheathment of neurons; GO:0007275 multicellular organism …	GO:0005622 intracellular anatomical structure; GO:0005634 nucleus; GO:0043226 organelle; GO:0043227 membrane-bounded organelle; GO:0043229 intracellular organelle; GO:0043231 intracellular membrane-bounded organelle;	GO:0003712 transcription coregulator activity; GO:0003714 transcription corepressor activity; GO:0005488 binding; GO:0005515 protein binding; GO:0008134 transcription factor binding; GO:0042802 identical protein binding; GO:0140110 transcription regulator activity;	PF04904	PF04904 NAB conserved region 1 (NCD1)	K	KOG3835	Transcriptional corepressor NAB1
I6L5G0	159	S	0.422194	0.00246585	Down	NGFI-A binding protein 2 OS=Sus scrofa OX=9823 GN=NAB2 PE=3 SV=2	NAB2	1	SFS(1.0)PKS(1.0)PLELGEK	2	2	S3	0.00078188	1578.69	1.71722e+06	1378658	1.62791e+06	0	0	0	691062	0	638509	1.41841	1.13875	1.34463				0.570809		0.527401	nucleus	K22388	NAB; NGFI-A-binding protein		GO:0001501 skeletal system development; GO:0001503 ossification; GO:0001932 regulation of protein phosphorylation; GO:0001934 positive regulation of protein phosphorylation; GO:0001958 endochondral ossification; GO:0006355 regulation of transcription, DNA-templated; GO:0006359 regulation of transcription by RNA polymerase III; GO:0007272 ensheathment of neurons; GO:0007275 multicellular organism …	GO:0005622 intracellular anatomical structure; GO:0005634 nucleus; GO:0043226 organelle; GO:0043227 membrane-bounded organelle; GO:0043229 intracellular organelle; GO:0043231 intracellular membrane-bounded organelle;	GO:0003712 transcription coregulator activity; GO:0003714 transcription corepressor activity; GO:0005488 binding; GO:0005515 protein binding; GO:0008134 transcription factor binding; GO:0042802 identical protein binding; GO:0140110 transcription regulator activity;	PF04904	PF04904 NAB conserved region 1 (NCD1)	K	KOG3835	Transcriptional corepressor NAB1
I3LVN1	319	S	2.27534	0.00446513	Up	Ribosome biogenesis protein NOP53 OS=Sus scrofa OX=9823 GN=NOP53 PE=3 SV=3	NOP53	1	GLEAGGDQAEGAEAS(1.0)PAVR	16	16	S15	3.20974e-11	1864.81	1.47281e+06	1.53776e+06	1.60525e+06	3.50203e+06	4.25085e+06	5.63307e+06	2.93128e+06	3.0621e+06	4509208	0.465026	0.485536	0.506845	1.10573	1.34217	1.77859	0.925525	0.96683	1.42374	nucleus	K14840	NOP53, GLTSCR2; nucleolar protein 53		GO:0000027 ribosomal large subunit assembly; GO:0000054 ribosomal subunit export from nucleus; GO:0000055 ribosomal large subunit export from nucleus; GO:0000075 cell cycle checkpoint signaling; GO:0000077 DNA damage checkpoint signaling; GO:0000122 negative regulation of transcription by RNA polymerase II; GO:0000278 mitotic cell cycle; GO:0001666 response to hypoxia; GO:0001817 regulation of cy…	GO:0001650 fibrillar center; GO:0005622 intracellular anatomical structure; GO:0005634 nucleus; GO:0005654 nucleoplasm; GO:0005730 nucleolus; GO:0005737 cytoplasm; GO:0005829 cytosol; GO:0031974 membrane-enclosed lumen; GO:0031981 nuclear lumen; GO:0043226 organelle; GO:0043227 membrane-bounded organelle; GO:0043228 non-membrane-bounded organelle; GO:0043229 intracellular organelle; GO:0043231 in…	GO:0002039 p53 binding; GO:0003676 nucleic acid binding; GO:0003723 RNA binding; GO:0005488 binding; GO:0005515 protein binding; GO:0008097 5S rRNA binding; GO:0019843 rRNA binding; GO:0042802 identical protein binding; GO:0097159 organic cyclic compound binding; GO:1901363 heterocyclic compound binding;			R	KOG2823	Cellular protein (glioma tumor suppressor candidate region gene 2)
I3LVM5	313	S	0.462941	0.00223286	Down	Src kinase associated phosphoprotein 2 OS=Sus scrofa OX=9823 GN=SKAP2 PE=3 SV=2	SKAP2	0.996	GELYDDVDHPLPVGSS(0.996)PPR	1	12	S16	2.09281e-09	2129.95	3.85595e+06	2.7058e+06	3.58557e+06	1.04953e+06	1.0806e+06	979804	1.56325e+06	1.52809e+06	1606261	1.93282	1.3563	1.79729	0.526083	0.54166	0.491134	0.783591	0.765967	0.80515	nucleus	K23471	SKAP2; src kinase-associated phosphoprotein 2		GO:0002253 activation of immune response; GO:0002376 immune system process; GO:0002682 regulation of immune system process; GO:0002684 positive regulation of immune system process; GO:0002757 immune response-activating signal transduction; GO:0002764 immune response-regulating signaling pathway; GO:0007154 cell communication; GO:0007165 signal transduction; GO:0008285 negative regulation of cell …	GO:0005622 intracellular anatomical structure; GO:0005634 nucleus; GO:0005654 nucleoplasm; GO:0005737 cytoplasm; GO:0005829 cytosol; GO:0005886 plasma membrane; GO:0016020 membrane; GO:0031974 membrane-enclosed lumen; GO:0031981 nuclear lumen; GO:0043226 organelle; GO:0043227 membrane-bounded organelle; GO:0043229 intracellular organelle; GO:0043231 intracellular membrane-bounded organelle; GO:00…	GO:0005488 binding; GO:0005515 protein binding; GO:0030674 protein-macromolecule adaptor activity; GO:0035591 signaling adaptor activity; GO:0060090 molecular adaptor activity;	PF00169; PF00018	PF00169 PH domain; PF00018 SH3 domain
I3LVM5	347	S	0.498167	0.00487046	Down	Src kinase associated phosphoprotein 2 OS=Sus scrofa OX=9823 GN=SKAP2 PE=3 SV=2	SKAP2	1	KMS(1.0)QDS(1.0)VHHTTGDK	23	10	S3	3.09489e-06	1650.69	4.38704e+06	5.6544e+06	5.98042e+06	2.93622e+06	3752153	4.43706e+06	3.03314e+06	2.31607e+06	2.63236e+06	1.12396	1.44866	1.53218	0.752257	0.9613	1.13677	0.77709	0.593376	0.674409	nucleus	K23471	SKAP2; src kinase-associated phosphoprotein 2		GO:0002253 activation of immune response; GO:0002376 immune system process; GO:0002682 regulation of immune system process; GO:0002684 positive regulation of immune system process; GO:0002757 immune response-activating signal transduction; GO:0002764 immune response-regulating signaling pathway; GO:0007154 cell communication; GO:0007165 signal transduction; GO:0008285 negative regulation of cell …	GO:0005622 intracellular anatomical structure; GO:0005634 nucleus; GO:0005654 nucleoplasm; GO:0005737 cytoplasm; GO:0005829 cytosol; GO:0005886 plasma membrane; GO:0016020 membrane; GO:0031974 membrane-enclosed lumen; GO:0031981 nuclear lumen; GO:0043226 organelle; GO:0043227 membrane-bounded organelle; GO:0043229 intracellular organelle; GO:0043231 intracellular membrane-bounded organelle; GO:00…	GO:0005488 binding; GO:0005515 protein binding; GO:0030674 protein-macromolecule adaptor activity; GO:0035591 signaling adaptor activity; GO:0060090 molecular adaptor activity;	PF00169; PF00018	PF00169 PH domain; PF00018 SH3 domain
I3LVF5	2	S	0.256424	0.000745903	Down	Peptidase_M24 domain-containing protein OS=Sus scrofa OX=9823 GN=PA2G4 PE=1 SV=3	PA2G4	1	MS(1.0)GEDEQQEQTIAEDLVVTK	9	9	S2	2.50885e-05	2240.98	11842001	7.31128e+06	10028176	1281301	878434	0	2554919	2.57737e+06	2350538	2.44014	1.50655	2.06639	0.264022	0.181008		0.526462	0.531088	0.484347	cytoplasm				GO:0001775 cell activation; GO:0002252 immune effector process; GO:0002263 cell activation involved in immune response; GO:0002274 myeloid leukocyte activation; GO:0002275 myeloid cell activation involved in immune response; GO:0002283 neutrophil activation involved in immune response; GO:0002366 leukocyte activation involved in immune response; GO:0002376 immune system process; GO:0002443 leukoc…	GO:0000323 lytic vacuole; GO:0005576 extracellular region; GO:0005622 intracellular anatomical structure; GO:0005634 nucleus; GO:0005730 nucleolus; GO:0005737 cytoplasm; GO:0005764 lysosome; GO:0005766 primary lysosome; GO:0005773 vacuole; GO:0005775 vacuolar lumen; GO:0012505 endomembrane system; GO:0030141 secretory granule; GO:0031410 cytoplasmic vesicle; GO:0031974 membrane-enclosed lumen; GO…	GO:0003676 nucleic acid binding; GO:0003677 DNA binding; GO:0003700 DNA-binding transcription factor activity; GO:0005488 binding; GO:0005515 protein binding; GO:0019899 enzyme binding; GO:0031625 ubiquitin protein ligase binding; GO:0044389 ubiquitin-like protein ligase binding; GO:0097159 organic cyclic compound binding; GO:0140110 transcription regulator activity; GO:1901363 heterocyclic compo…	PF00557	PF00557 Metallopeptidase family M24	R	KOG2776	Metallopeptidase
I3LVF0	841	T	0.30439	0.000308095	Down	Zinc finger CCCH-type containing 3 OS=Sus scrofa OX=9823 GN=ZC3H3 PE=4 SV=3	ZC3H3	1	AAT(1.0)PTAPEPR	3	3	T3	0.0280357	1090.49	356861	307806	329775	48388.1	0	38237	120392	92543.1	89763.1	2.06313	1.77953	1.90654	0.279748		0.221061	0.696026	0.535022	0.51895	nucleus				GO:0006139 nucleobase-containing compound metabolic process; GO:0006355 regulation of transcription, DNA-templated; GO:0006357 regulation of transcription by RNA polymerase II; GO:0006378 mRNA polyadenylation; GO:0006396 RNA processing; GO:0006397 mRNA processing; GO:0006403 RNA localization; GO:0006405 RNA export from nucleus; GO:0006406 mRNA export from nucleus; GO:0006611 protein export from n…	GO:0005622 intracellular anatomical structure; GO:0005634 nucleus; GO:0005654 nucleoplasm; GO:0005847 mRNA cleavage and polyadenylation specificity factor complex; GO:0005849 mRNA cleavage factor complex; GO:0031974 membrane-enclosed lumen; GO:0031981 nuclear lumen; GO:0032991 protein-containing complex; GO:0043226 organelle; GO:0043227 membrane-bounded organelle; GO:0043229 intracellular organel…	GO:0000981 DNA-binding transcription factor activity, RNA polymerase II-specific; GO:0003676 nucleic acid binding; GO:0003700 DNA-binding transcription factor activity; GO:0003723 RNA binding; GO:0003824 catalytic activity; GO:0004518 nuclease activity; GO:0004519 endonuclease activity; GO:0004521 endoribonuclease activity; GO:0004540 ribonuclease activity; GO:0005488 binding; GO:0005515 protein …			R	KOG1492	C3H1-type Zn-finger protein
I3LVD4	445	S	0.265281	6.2753e-06	Down	Zinc finger with KRAB and SCAN domains 2 OS=Sus scrofa OX=9823 GN=ZKSCAN2 PE=4 SV=3	ZKSCAN2	1	EILS(1.0)LPR	5	5	S4	0.183916	907.465	9266404	8460752	9476192	450876	379464	478946	2.45658e+06	2.28901e+06	2.47095e+06	2.33416	2.13122	2.38701	0.113573	0.095585	0.120644	0.6188	0.576591	0.622419	nucleus	K09229	ZKSCAN; KRAB and SCAN domains-containing zinc finger protein		GO:0006355 regulation of transcription, DNA-templated; GO:0006357 regulation of transcription by RNA polymerase II; GO:0009889 regulation of biosynthetic process; GO:0010468 regulation of gene expression; GO:0010556 regulation of macromolecule biosynthetic process; GO:0019219 regulation of nucleobase-containing compound metabolic process; GO:0019222 regulation of metabolic process; GO:0031323 reg…	GO:0005622 intracellular anatomical structure; GO:0005634 nucleus; GO:0043226 organelle; GO:0043227 membrane-bounded organelle; GO:0043229 intracellular organelle; GO:0043231 intracellular membrane-bounded organelle;	GO:0000981 DNA-binding transcription factor activity, RNA polymerase II-specific; GO:0003700 DNA-binding transcription factor activity; GO:0140110 transcription regulator activity;	PF02023; PF13837; PF00096	PF02023 SCAN domain; PF13837 Myb/SANT-like DNA-binding domain; PF00096 Zinc finger, C2H2 type	R	KOG1721	FOG: Zn-finger
I3LV99	1285	S	0.352004	0.000151178	Down	Myosin heavy chain 14 OS=Sus scrofa OX=9823 GN=MYH14 PE=1 SV=2	MYH14	1	LES(1.0)QLQEVQGR	18	9	S3	0.000210646	1522.74	4.32358e+06	3.53367e+06	4.44793e+06	897086	852023	972722	1.47041e+06	1.39724e+06	1463814	2.01009	1.64285	2.0679	0.417066	0.396116	0.452231	0.683613	0.649595	0.680546	nucleus	K10352	MYH9s; myosin heavy chain 9/10/11/14	map04270 Vascular smooth muscle contraction; map04530 Tight junction; map04810 Regulation of actin cytoskeleton				PF02736; PF00063	PF02736 Myosin N-terminal SH3-like domain; PF00063 Myosin head (motor domain)	Z	KOG0161	Myosin class II heavy chain
I3LV99	46	S	0.369095	0.00219812	Down	Myosin heavy chain 14 OS=Sus scrofa OX=9823 GN=MYH14 PE=1 SV=2	MYH14	1	GPGVGSGPGGSATS(1.0)PQVEWTAR	2	3	S14	0.000176221	2134.96	926865	788393	883188	282495	237355	291606	285530	0	353852	1.83117	1.55759	1.74488	0.558113	0.468933	0.576114	0.56411		0.699091	nucleus	K10352	MYH9s; myosin heavy chain 9/10/11/14	map04270 Vascular smooth muscle contraction; map04530 Tight junction; map04810 Regulation of actin cytoskeleton				PF02736; PF00063	PF02736 Myosin N-terminal SH3-like domain; PF00063 Myosin head (motor domain)	Z	KOG0161	Myosin class II heavy chain
I3LV20	52	S	0.491535	0.000547778	Down	Oxidation resistance 1 OS=Sus scrofa OX=9823 GN=OXR1 PE=1 SV=2	OXR1	1	EPAQGDPGCGS(1.0)PPHRPPAR	2	2	S11	0.0128961	2062.89	148223	186350	176517	51489.9	0	0	84763.6	81736.9	84718	1.27496	1.60291	1.51833	0.442898			0.729106	0.703071	0.728713	nucleus	K25437	OXR1; oxidation resistance protein 1		GO:0006915 apoptotic process; GO:0006950 response to stress; GO:0006979 response to oxidative stress; GO:0007275 multicellular organism development; GO:0007568 aging; GO:0007610 behavior; GO:0007626 locomotory behavior; GO:0007628 adult walking behavior; GO:0008152 metabolic process; GO:0008219 cell death; GO:0008340 determination of adult lifespan; GO:0008344 adult locomotory behavior; GO:000926…	GO:0005622 intracellular anatomical structure; GO:0005634 nucleus; GO:0005654 nucleoplasm; GO:0005730 nucleolus; GO:0031974 membrane-enclosed lumen; GO:0031981 nuclear lumen; GO:0043226 organelle; GO:0043227 membrane-bounded organelle; GO:0043228 non-membrane-bounded organelle; GO:0043229 intracellular organelle; GO:0043231 intracellular membrane-bounded organelle; GO:0043232 intracellular non-me…	GO:0003824 catalytic activity; GO:0016491 oxidoreductase activity;	PF07534	PF07534 TLD	L	KOG2372	Oxidation resistance protein
I3LV20	312	S	0.273341	0.00540964	Down	Oxidation resistance 1 OS=Sus scrofa OX=9823 GN=OXR1 PE=1 SV=2	OXR1	1	EELVSS(1.0)DELR	2	2	S6	0.00211805	1256.54	732589	419319	711320	0	0	0	223927	141156	144214	1.85268	1.06044	1.79889				0.566301	0.356977	0.364709	nucleus	K25437	OXR1; oxidation resistance protein 1		GO:0006915 apoptotic process; GO:0006950 response to stress; GO:0006979 response to oxidative stress; GO:0007275 multicellular organism development; GO:0007568 aging; GO:0007610 behavior; GO:0007626 locomotory behavior; GO:0007628 adult walking behavior; GO:0008152 metabolic process; GO:0008219 cell death; GO:0008340 determination of adult lifespan; GO:0008344 adult locomotory behavior; GO:000926…	GO:0005622 intracellular anatomical structure; GO:0005634 nucleus; GO:0005654 nucleoplasm; GO:0005730 nucleolus; GO:0031974 membrane-enclosed lumen; GO:0031981 nuclear lumen; GO:0043226 organelle; GO:0043227 membrane-bounded organelle; GO:0043228 non-membrane-bounded organelle; GO:0043229 intracellular organelle; GO:0043231 intracellular membrane-bounded organelle; GO:0043232 intracellular non-me…	GO:0003824 catalytic activity; GO:0016491 oxidoreductase activity;	PF07534	PF07534 TLD	L	KOG2372	Oxidation resistance protein
I3LV20	161	S	0.476672	0.0491323	Down	Oxidation resistance 1 OS=Sus scrofa OX=9823 GN=OXR1 PE=1 SV=2	OXR1	1	VVSSTS(1.0)EEEEAFTEK	5	9	S6	3.61636e-08	1751.73	2.84662e+06	1.22745e+06	1.87499e+06	201905	163363	153164	981318	888626	965807	2.75384	1.18744	1.81387	0.195324	0.158038	0.148171	0.949332	0.859661	0.934326	nucleus	K25437	OXR1; oxidation resistance protein 1		GO:0006915 apoptotic process; GO:0006950 response to stress; GO:0006979 response to oxidative stress; GO:0007275 multicellular organism development; GO:0007568 aging; GO:0007610 behavior; GO:0007626 locomotory behavior; GO:0007628 adult walking behavior; GO:0008152 metabolic process; GO:0008219 cell death; GO:0008340 determination of adult lifespan; GO:0008344 adult locomotory behavior; GO:000926…	GO:0005622 intracellular anatomical structure; GO:0005634 nucleus; GO:0005654 nucleoplasm; GO:0005730 nucleolus; GO:0031974 membrane-enclosed lumen; GO:0031981 nuclear lumen; GO:0043226 organelle; GO:0043227 membrane-bounded organelle; GO:0043228 non-membrane-bounded organelle; GO:0043229 intracellular organelle; GO:0043231 intracellular membrane-bounded organelle; GO:0043232 intracellular non-me…	GO:0003824 catalytic activity; GO:0016491 oxidoreductase activity;	PF07534	PF07534 TLD	L	KOG2372	Oxidation resistance protein
I3LUZ1	654	S	0.257384	0.02041	Down	Copine 1 OS=Sus scrofa OX=9823 GN=CPNE1 PE=1 SV=1	CPNE1	1	NCSS(1.0)PEFSK	5	6	S4	0.00859658	1135.41	2.06283e+06	793428	1928803	0	0	0	309184	378378	544038	2.05712	0.791231	1.92346				0.308328	0.377331	0.542531	extracellular	K24526	RBM12; RNA-binding protein 12		GO:0000902 cell morphogenesis; GO:0001775 cell activation; GO:0001959 regulation of cytokine-mediated signaling pathway; GO:0001961 positive regulation of cytokine-mediated signaling pathway; GO:0002252 immune effector process; GO:0002263 cell activation involved in immune response; GO:0002274 myeloid leukocyte activation; GO:0002275 myeloid cell activation involved in immune response; GO:0002283…	GO:0000323 lytic vacuole; GO:0005622 intracellular anatomical structure; GO:0005634 nucleus; GO:0005635 nuclear envelope; GO:0005654 nucleoplasm; GO:0005737 cytoplasm; GO:0005764 lysosome; GO:0005765 lysosomal membrane; GO:0005766 primary lysosome; GO:0005773 vacuole; GO:0005774 vacuolar membrane; GO:0005829 cytosol; GO:0005886 plasma membrane; GO:0012505 endomembrane system; GO:0012506 vesicle m…	GO:0001786 phosphatidylserine binding; GO:0003824 catalytic activity; GO:0004175 endopeptidase activity; GO:0005215 transporter activity; GO:0005488 binding; GO:0005509 calcium ion binding; GO:0005515 protein binding; GO:0005543 phospholipid binding; GO:0005544 calcium-dependent phospholipid binding; GO:0008134 transcription factor binding; GO:0008233 peptidase activity; GO:0008289 lipid binding;…	PF00076; PF00168	PF00076 RNA recognition motif. (a.k.a. RRM, RBD, or RNP domain); PF00168 C2 domain	R	KOG4307	RNA binding protein RBM12/SWAN
I3LUY9	1276	S	0.34055	0.000276224	Down	Crystallin beta-gamma domain containing 3 OS=Sus scrofa OX=9823 GN=CRYBG3 PE=1 SV=2	CRYBG3	1	ACVS(1.0)PVVGEK	10	10	S4	0.0031092	1125.5	6293248	5738774	6545187	0	772007	918894	1.78459e+06	2.21961e+06	2322264	1.89309	1.7263	1.96888		0.23223	0.276415	0.536829	0.667688	0.698568	nucleus					GO:0032991 protein-containing complex;	GO:0005488 binding; GO:0005515 protein binding; GO:0051018 protein kinase A binding;	PF00030; PF00652	PF00030 Beta/Gamma crystallin; PF00652 Ricin-type beta-trefoil lectin domain
I3LUY9	1825	S	2.25564	0.00326694	Up	Crystallin beta-gamma domain containing 3 OS=Sus scrofa OX=9823 GN=CRYBG3 PE=1 SV=2	CRYBG3	0.997	TS(0.997)PEDYDGAVR	2	7	S2	0.00397319	1289.5	366413	308030	349000	1.02021e+06	1.38732e+06	903443	620202	759183	929132	0.496424	0.417325	0.472833	1.38221	1.87958	1.224	0.840264	1.02856	1.25881	nucleus					GO:0032991 protein-containing complex;	GO:0005488 binding; GO:0005515 protein binding; GO:0051018 protein kinase A binding;	PF00030; PF00652	PF00030 Beta/Gamma crystallin; PF00652 Ricin-type beta-trefoil lectin domain
I3LUQ9	303	S	0.273779	0.000138716	Down	Oxysterol-binding protein OS=Sus scrofa OX=9823 GN=OSBPL3 PE=3 SV=2	OSBPL3	0.996	LHSS(0.996)NPNLSTLDFGEEK	5	16	S4	2.1501e-06	1967.87	11597975	12429939	13632908	1.40829e+06	1.63051e+06	1651698	2966871	3.463e+06	3.88087e+06	1.98211	2.12429	2.32988	0.240678	0.278656	0.282277	0.507041	0.59183	0.663244	nucleus	K20463	OSBPL3_6_7, ORP3_6_7; oxysterol-binding protein-related protein 3/6/7		GO:0006082 organic acid metabolic process; GO:0006629 lipid metabolic process; GO:0006694 steroid biosynthetic process; GO:0006699 bile acid biosynthetic process; GO:0006810 transport; GO:0006869 lipid transport; GO:0008152 metabolic process; GO:0008202 steroid metabolic process; GO:0008206 bile acid metabolic process; GO:0008610 lipid biosynthetic process; GO:0009058 biosynthetic process; GO:000…	GO:0005622 intracellular anatomical structure; GO:0005634 nucleus; GO:0005635 nuclear envelope; GO:0005737 cytoplasm; GO:0005783 endoplasmic reticulum; GO:0005829 cytosol; GO:0005886 plasma membrane; GO:0012505 endomembrane system; GO:0016020 membrane; GO:0031090 organelle membrane; GO:0031965 nuclear membrane; GO:0031967 organelle envelope; GO:0031975 envelope; GO:0043226 organelle; GO:0043227 m…	GO:0005215 transporter activity; GO:0005319 lipid transporter activity; GO:0005488 binding; GO:0005496 steroid binding; GO:0008289 lipid binding; GO:0015248 sterol transporter activity; GO:0015485 cholesterol binding; GO:0032934 sterol binding; GO:0036094 small molecule binding; GO:0043178 alcohol binding; GO:0097159 organic cyclic compound binding;	PF15409	PF15409 Pleckstrin homology domain	I	KOG1737	Oxysterol-binding protein
I3LUQ2	481	S	4.52037	0.0290664	Up	Coiled-coil domain containing 149 OS=Sus scrofa OX=9823 GN=CCDC149 PE=3 SV=3	CCDC149	1	QES(1.0)AVEGPR	7	7	S3	0.0354059	1052.44	81804.1	428510	82401.5	2.30035e+06	2.1463e+06	3.10667e+06	919839	888700	870752	0.0680105	0.356256	0.0685072	1.91247	1.7844	2.58284	0.764739	0.738851	0.723929	nucleus					GO:0005929 cilium; GO:0042995 cell projection; GO:0043226 organelle; GO:0097546 ciliary base; GO:0120025 plasma membrane bounded cell projection;				S	KOG4687	Uncharacterized coiled-coil protein
I3LUP6	10	S	10.3099	0.00790715	Up	Nucleophosmin OS=Sus scrofa OX=9823 GN=NPM1 PE=1 SV=2	NPM1	1	MEDS(1.0)MDMDMS(1.0)PLRPQNYLFGCELK	8	7	S10	4.7445e-13	3029.23	2152085	0	882234	14269361	15924588	15344624	14226076	20154974	12544263	0.180283		0.0739058	1.19536	1.33402	1.28544	1.19174	1.68841	1.05085	nucleus	K11276	NPM1; nucleophosmin 1		GO:0000226 microtubule cytoskeleton organization; GO:0001932 regulation of protein phosphorylation; GO:0001933 negative regulation of protein phosphorylation; GO:0006139 nucleobase-containing compound metabolic process; GO:0006259 DNA metabolic process; GO:0006281 DNA repair; GO:0006323 DNA packaging; GO:0006325 chromatin organization; GO:0006333 chromatin assembly or disassembly; GO:0006334 nucl…	GO:0000922 spindle pole; GO:0005622 intracellular anatomical structure; GO:0005634 nucleus; GO:0005654 nucleoplasm; GO:0005730 nucleolus; GO:0005737 cytoplasm; GO:0005813 centrosome; GO:0005815 microtubule organizing center; GO:0005819 spindle; GO:0005829 cytosol; GO:0005856 cytoskeleton; GO:0015630 microtubule cytoskeleton; GO:0031616 spindle pole centrosome; GO:0031974 membrane-enclosed lumen; …	GO:0001067 transcription regulatory region nucleic acid binding; GO:0003676 nucleic acid binding; GO:0003677 DNA binding; GO:0003712 transcription coregulator activity; GO:0003713 transcription coactivator activity; GO:0003723 RNA binding; GO:0004857 enzyme inhibitor activity; GO:0004860 protein kinase inhibitor activity; GO:0005488 binding; GO:0005515 protein binding; GO:0008134 transcription fa…	PF03066; PF16276	PF03066 Nucleoplasmin/nucleophosmin domain; PF16276 Nucleophosmin C-terminal domain	R	KOG0488	Transcription factor BarH and related HOX domain proteins
I3LUP6	149	S	2.95748	0.00062698	Up	Nucleophosmin OS=Sus scrofa OX=9823 GN=NPM1 PE=1 SV=2	NPM1	1	SAPGGGS(1.0)KVPQK	6	6	S7	0.00859658	1192.57	262044	302564	380831	861164	970671	838558	936696	883155	976268	0.367812	0.424688	0.534545	1.20876	1.36246	1.17702	1.31477	1.23962	1.37032	nucleus	K11276	NPM1; nucleophosmin 1		GO:0000226 microtubule cytoskeleton organization; GO:0001932 regulation of protein phosphorylation; GO:0001933 negative regulation of protein phosphorylation; GO:0006139 nucleobase-containing compound metabolic process; GO:0006259 DNA metabolic process; GO:0006281 DNA repair; GO:0006323 DNA packaging; GO:0006325 chromatin organization; GO:0006333 chromatin assembly or disassembly; GO:0006334 nucl…	GO:0000922 spindle pole; GO:0005622 intracellular anatomical structure; GO:0005634 nucleus; GO:0005654 nucleoplasm; GO:0005730 nucleolus; GO:0005737 cytoplasm; GO:0005813 centrosome; GO:0005815 microtubule organizing center; GO:0005819 spindle; GO:0005829 cytosol; GO:0005856 cytoskeleton; GO:0015630 microtubule cytoskeleton; GO:0031616 spindle pole centrosome; GO:0031974 membrane-enclosed lumen; …	GO:0001067 transcription regulatory region nucleic acid binding; GO:0003676 nucleic acid binding; GO:0003677 DNA binding; GO:0003712 transcription coregulator activity; GO:0003713 transcription coactivator activity; GO:0003723 RNA binding; GO:0004857 enzyme inhibitor activity; GO:0004860 protein kinase inhibitor activity; GO:0005488 binding; GO:0005515 protein binding; GO:0008134 transcription fa…	PF03066; PF16276	PF03066 Nucleoplasmin/nucleophosmin domain; PF16276 Nucleophosmin C-terminal domain	R	KOG0488	Transcription factor BarH and related HOX domain proteins
I3LUL2	27	S	2.27402	0.00651243	Up	Zinc finger protein 768 OS=Sus scrofa OX=9823 GN=ZNF768 PE=1 SV=1	ZNF768	1	DEMGS(1.0)PEGS(1.0)LK	6	5	S9	0.0323615	1229.48	823208	741755	936654	347181	2.67831e+06	408666	1.40736e+06	2.12707e+06	2.15431e+06	0.63735	0.574286	0.725183	0.268796	2.07362	0.3164	1.08961	1.64683	1.66792	nucleus	K09228	KRAB; KRAB domain-containing zinc finger protein		GO:0006355 regulation of transcription, DNA-templated; GO:0006357 regulation of transcription by RNA polymerase II; GO:0009889 regulation of biosynthetic process; GO:0010468 regulation of gene expression; GO:0010556 regulation of macromolecule biosynthetic process; GO:0019219 regulation of nucleobase-containing compound metabolic process; GO:0019222 regulation of metabolic process; GO:0031323 reg…		GO:0000981 DNA-binding transcription factor activity, RNA polymerase II-specific; GO:0003700 DNA-binding transcription factor activity; GO:0140110 transcription regulator activity;	PF00096	PF00096 Zinc finger, C2H2 type	R	KOG1721	FOG: Zn-finger
I3LU38	1345	S	2.86129	0.0048288	Up	AT-rich interaction domain 2 OS=Sus scrofa OX=9823 GN=ARID2 PE=1 SV=3	ARID2	1	VSHS(1.0)PVLSSDVR	9	10	S4	5.90146e-06	1362.64	737217	764259	1.15102e+06	1.7065e+06	1.51828e+06	2330223	1.96144e+06	2.74372e+06	2.88441e+06	0.420011	0.435418	0.655768	0.972239	0.865005	1.32759	1.11748	1.56317	1.64332	nucleus	K11765	ARID2; AT-rich interactive domain-containing protein 2		GO:0001568 blood vessel development; GO:0001944 vasculature development; GO:0002009 morphogenesis of an epithelium; GO:0002165 instar larval or pupal development; GO:0003007 heart morphogenesis; GO:0006325 chromatin organization; GO:0006333 chromatin assembly or disassembly; GO:0006337 nucleosome disassembly; GO:0006355 regulation of transcription, DNA-templated; GO:0006357 regulation of transcri…	GO:0000228 nuclear chromosome; GO:0000785 chromatin; GO:0005622 intracellular anatomical structure; GO:0005634 nucleus; GO:0005654 nucleoplasm; GO:0005667 transcription regulator complex; GO:0005694 chromosome; GO:0005700 polytene chromosome; GO:0005886 plasma membrane; GO:0016020 membrane; GO:0016586 RSC-type complex; GO:0031974 membrane-enclosed lumen; GO:0031981 nuclear lumen; GO:0032991 prote…	GO:0000981 DNA-binding transcription factor activity, RNA polymerase II-specific; GO:0003676 nucleic acid binding; GO:0003677 DNA binding; GO:0003700 DNA-binding transcription factor activity; GO:0005488 binding; GO:0005515 protein binding; GO:0008134 transcription factor binding; GO:0097159 organic cyclic compound binding; GO:0140110 transcription regulator activity; GO:1901363 heterocyclic comp…	PF02257	PF02257 RFX DNA-binding domain	K	KOG2312	Predicted transcriptional regulator, contains ARID domain
I3LU11	1021	S	2.56879	0.000546831	Up	PHD and ring finger domains 1 OS=Sus scrofa OX=9823 GN=PHRF1 PE=4 SV=1	PHRF1	1	S(1.0)VS(1.0)PAGAEDQAK	15	14	S1	0.000166035	1319.49	1.75906e+06	1.88558e+06	2293095	4.3536e+06	4.82587e+06	4.39748e+06	5483924	5154290	4.61459e+06	0.455355	0.488105	0.593596	1.12698	1.24924	1.13834	1.41958	1.33425	1.19454	nucleus	K17586	PHRF1; PHD and RING finger domain-containing protein 1		GO:0003008 system process; GO:0006139 nucleobase-containing compound metabolic process; GO:0006351 transcription, DNA-templated; GO:0006366 transcription by RNA polymerase II; GO:0006396 RNA processing; GO:0006397 mRNA processing; GO:0006725 cellular aromatic compound metabolic process; GO:0006807 nitrogen compound metabolic process; GO:0007600 sensory perception; GO:0007605 sensory perception of…	GO:0005622 intracellular anatomical structure; GO:0005634 nucleus; GO:0032420 stereocilium; GO:0032421 stereocilium bundle; GO:0032426 stereocilium tip; GO:0042995 cell projection; GO:0043005 neuron projection; GO:0043226 organelle; GO:0043227 membrane-bounded organelle; GO:0043229 intracellular organelle; GO:0043231 intracellular membrane-bounded organelle; GO:0098858 actin-based cell projection…	GO:0005488 binding; GO:0005515 protein binding; GO:0008270 zinc ion binding; GO:0019899 enzyme binding; GO:0019904 protein domain specific binding; GO:0043167 ion binding; GO:0043169 cation binding; GO:0046872 metal ion binding; GO:0046914 transition metal ion binding; GO:0070063 RNA polymerase binding;	PF13639; PF00628	PF13639 Ring finger domain; PF00628 PHD-finger	R	KOG0825	PHD Zn-finger protein
I3LU11	1023	S	3.11236	0.000190231	Up	PHD and ring finger domains 1 OS=Sus scrofa OX=9823 GN=PHRF1 PE=4 SV=1	PHRF1	1	S(1.0)VS(1.0)PAGAEDQAK	24	14	S3	0.000166035	1319.49	4.39772e+06	4.15217e+06	5.07108e+06	1.32714e+07	1.50398e+07	1.52402e+07	1.51992e+07	1.47466e+07	1.24475e+07	0.397521	0.375325	0.458388	1.19963	1.35949	1.3776	1.3739	1.33298	1.12516	nucleus	K17586	PHRF1; PHD and RING finger domain-containing protein 1		GO:0003008 system process; GO:0006139 nucleobase-containing compound metabolic process; GO:0006351 transcription, DNA-templated; GO:0006366 transcription by RNA polymerase II; GO:0006396 RNA processing; GO:0006397 mRNA processing; GO:0006725 cellular aromatic compound metabolic process; GO:0006807 nitrogen compound metabolic process; GO:0007600 sensory perception; GO:0007605 sensory perception of…	GO:0005622 intracellular anatomical structure; GO:0005634 nucleus; GO:0032420 stereocilium; GO:0032421 stereocilium bundle; GO:0032426 stereocilium tip; GO:0042995 cell projection; GO:0043005 neuron projection; GO:0043226 organelle; GO:0043227 membrane-bounded organelle; GO:0043229 intracellular organelle; GO:0043231 intracellular membrane-bounded organelle; GO:0098858 actin-based cell projection…	GO:0005488 binding; GO:0005515 protein binding; GO:0008270 zinc ion binding; GO:0019899 enzyme binding; GO:0019904 protein domain specific binding; GO:0043167 ion binding; GO:0043169 cation binding; GO:0046872 metal ion binding; GO:0046914 transition metal ion binding; GO:0070063 RNA polymerase binding;	PF13639; PF00628	PF13639 Ring finger domain; PF00628 PHD-finger	R	KOG0825	PHD Zn-finger protein
I3LU11	1084	S	2.185	0.00483015	Up	PHD and ring finger domains 1 OS=Sus scrofa OX=9823 GN=PHRF1 PE=4 SV=1	PHRF1	1	S(1.0)CS(1.0)PGSSSHEHR	22	18	S3	3.93337e-06	1810.58	2.01237e+06	3.08091e+06	3.05904e+06	6.83088e+06	3.01688e+06	5.09959e+06	6.05729e+06	5.76432e+06	5.9912e+06	0.442685	0.677744	0.672932	1.50267	0.663659	1.12182	1.33249	1.26805	1.31796	nucleus	K17586	PHRF1; PHD and RING finger domain-containing protein 1		GO:0003008 system process; GO:0006139 nucleobase-containing compound metabolic process; GO:0006351 transcription, DNA-templated; GO:0006366 transcription by RNA polymerase II; GO:0006396 RNA processing; GO:0006397 mRNA processing; GO:0006725 cellular aromatic compound metabolic process; GO:0006807 nitrogen compound metabolic process; GO:0007600 sensory perception; GO:0007605 sensory perception of…	GO:0005622 intracellular anatomical structure; GO:0005634 nucleus; GO:0032420 stereocilium; GO:0032421 stereocilium bundle; GO:0032426 stereocilium tip; GO:0042995 cell projection; GO:0043005 neuron projection; GO:0043226 organelle; GO:0043227 membrane-bounded organelle; GO:0043229 intracellular organelle; GO:0043231 intracellular membrane-bounded organelle; GO:0098858 actin-based cell projection…	GO:0005488 binding; GO:0005515 protein binding; GO:0008270 zinc ion binding; GO:0019899 enzyme binding; GO:0019904 protein domain specific binding; GO:0043167 ion binding; GO:0043169 cation binding; GO:0046872 metal ion binding; GO:0046914 transition metal ion binding; GO:0070063 RNA polymerase binding;	PF13639; PF00628	PF13639 Ring finger domain; PF00628 PHD-finger	R	KOG0825	PHD Zn-finger protein
I3LU11	1116	S	3.10013	0.013466	Up	PHD and ring finger domains 1 OS=Sus scrofa OX=9823 GN=PHRF1 PE=4 SV=1	PHRF1	1	EGS(1.0)PPS(1.0)S(1.0)LER	35	35	S6	0.00231949	1298.41	994356	771064	1.20349e+06	2.62224e+06	4.46632e+06	2382404	4.37388e+06	2.00602e+06	2.82414e+06	0.413475	0.320625	0.500438	1.09038	1.85719	0.990655	1.81875	0.834144	1.17434	nucleus	K17586	PHRF1; PHD and RING finger domain-containing protein 1		GO:0003008 system process; GO:0006139 nucleobase-containing compound metabolic process; GO:0006351 transcription, DNA-templated; GO:0006366 transcription by RNA polymerase II; GO:0006396 RNA processing; GO:0006397 mRNA processing; GO:0006725 cellular aromatic compound metabolic process; GO:0006807 nitrogen compound metabolic process; GO:0007600 sensory perception; GO:0007605 sensory perception of…	GO:0005622 intracellular anatomical structure; GO:0005634 nucleus; GO:0032420 stereocilium; GO:0032421 stereocilium bundle; GO:0032426 stereocilium tip; GO:0042995 cell projection; GO:0043005 neuron projection; GO:0043226 organelle; GO:0043227 membrane-bounded organelle; GO:0043229 intracellular organelle; GO:0043231 intracellular membrane-bounded organelle; GO:0098858 actin-based cell projection…	GO:0005488 binding; GO:0005515 protein binding; GO:0008270 zinc ion binding; GO:0019899 enzyme binding; GO:0019904 protein domain specific binding; GO:0043167 ion binding; GO:0043169 cation binding; GO:0046872 metal ion binding; GO:0046914 transition metal ion binding; GO:0070063 RNA polymerase binding;	PF13639; PF00628	PF13639 Ring finger domain; PF00628 PHD-finger	R	KOG0825	PHD Zn-finger protein
I3LU11	1160	S	5.23978	0.00133656	Up	PHD and ring finger domains 1 OS=Sus scrofa OX=9823 GN=PHRF1 PE=4 SV=1	PHRF1	1	RS(1.0)RS(1.0)PS(1.0)LEHRPR	12	12	S6	0.0255698	1717.71	566895	683882	1.05635e+06	3.56068e+06	4.59506e+06	4.47472e+06	3.27319e+06	4.59814e+06	4.21751e+06	0.18878	0.227738	0.351772	1.18573	1.53019	1.49011	1.09	1.53121	1.40446	nucleus	K17586	PHRF1; PHD and RING finger domain-containing protein 1		GO:0003008 system process; GO:0006139 nucleobase-containing compound metabolic process; GO:0006351 transcription, DNA-templated; GO:0006366 transcription by RNA polymerase II; GO:0006396 RNA processing; GO:0006397 mRNA processing; GO:0006725 cellular aromatic compound metabolic process; GO:0006807 nitrogen compound metabolic process; GO:0007600 sensory perception; GO:0007605 sensory perception of…	GO:0005622 intracellular anatomical structure; GO:0005634 nucleus; GO:0032420 stereocilium; GO:0032421 stereocilium bundle; GO:0032426 stereocilium tip; GO:0042995 cell projection; GO:0043005 neuron projection; GO:0043226 organelle; GO:0043227 membrane-bounded organelle; GO:0043229 intracellular organelle; GO:0043231 intracellular membrane-bounded organelle; GO:0098858 actin-based cell projection…	GO:0005488 binding; GO:0005515 protein binding; GO:0008270 zinc ion binding; GO:0019899 enzyme binding; GO:0019904 protein domain specific binding; GO:0043167 ion binding; GO:0043169 cation binding; GO:0046872 metal ion binding; GO:0046914 transition metal ion binding; GO:0070063 RNA polymerase binding;	PF13639; PF00628	PF13639 Ring finger domain; PF00628 PHD-finger	R	KOG0825	PHD Zn-finger protein
I3LU11	1377	S	8.39631	3.80672e-05	Up	PHD and ring finger domains 1 OS=Sus scrofa OX=9823 GN=PHRF1 PE=4 SV=1	PHRF1	1	EEGPSQS(1.0)PLLR	18	18	S7	0.000764684	1292.59	989000	739944	887447	7.44248e+06	8699422	8298479	8.23156e+06	6.5579e+06	7.17856e+06	0.181561	0.135839	0.162918	1.36629	1.59705	1.52344	1.51115	1.2039	1.31784	nucleus	K17586	PHRF1; PHD and RING finger domain-containing protein 1		GO:0003008 system process; GO:0006139 nucleobase-containing compound metabolic process; GO:0006351 transcription, DNA-templated; GO:0006366 transcription by RNA polymerase II; GO:0006396 RNA processing; GO:0006397 mRNA processing; GO:0006725 cellular aromatic compound metabolic process; GO:0006807 nitrogen compound metabolic process; GO:0007600 sensory perception; GO:0007605 sensory perception of…	GO:0005622 intracellular anatomical structure; GO:0005634 nucleus; GO:0032420 stereocilium; GO:0032421 stereocilium bundle; GO:0032426 stereocilium tip; GO:0042995 cell projection; GO:0043005 neuron projection; GO:0043226 organelle; GO:0043227 membrane-bounded organelle; GO:0043229 intracellular organelle; GO:0043231 intracellular membrane-bounded organelle; GO:0098858 actin-based cell projection…	GO:0005488 binding; GO:0005515 protein binding; GO:0008270 zinc ion binding; GO:0019899 enzyme binding; GO:0019904 protein domain specific binding; GO:0043167 ion binding; GO:0043169 cation binding; GO:0046872 metal ion binding; GO:0046914 transition metal ion binding; GO:0070063 RNA polymerase binding;	PF13639; PF00628	PF13639 Ring finger domain; PF00628 PHD-finger	R	KOG0825	PHD Zn-finger protein
I3LU11	1195	S	2.3212	0.000556213	Up	PHD and ring finger domains 1 OS=Sus scrofa OX=9823 GN=PHRF1 PE=4 SV=1	PHRF1	1	EAS(1.0)PVPPPQGEPGPDR	50	50	S3	2.20419e-07	1709.75	8.70096e+06	9461175	10594349	17086823	19504142	2.00708e+07	25027218	21221446	20500802	0.514621	0.559584	0.626606	1.0106	1.15358	1.18709	1.48024	1.25515	1.21253	nucleus	K17586	PHRF1; PHD and RING finger domain-containing protein 1		GO:0003008 system process; GO:0006139 nucleobase-containing compound metabolic process; GO:0006351 transcription, DNA-templated; GO:0006366 transcription by RNA polymerase II; GO:0006396 RNA processing; GO:0006397 mRNA processing; GO:0006725 cellular aromatic compound metabolic process; GO:0006807 nitrogen compound metabolic process; GO:0007600 sensory perception; GO:0007605 sensory perception of…	GO:0005622 intracellular anatomical structure; GO:0005634 nucleus; GO:0032420 stereocilium; GO:0032421 stereocilium bundle; GO:0032426 stereocilium tip; GO:0042995 cell projection; GO:0043005 neuron projection; GO:0043226 organelle; GO:0043227 membrane-bounded organelle; GO:0043229 intracellular organelle; GO:0043231 intracellular membrane-bounded organelle; GO:0098858 actin-based cell projection…	GO:0005488 binding; GO:0005515 protein binding; GO:0008270 zinc ion binding; GO:0019899 enzyme binding; GO:0019904 protein domain specific binding; GO:0043167 ion binding; GO:0043169 cation binding; GO:0046872 metal ion binding; GO:0046914 transition metal ion binding; GO:0070063 RNA polymerase binding;	PF13639; PF00628	PF13639 Ring finger domain; PF00628 PHD-finger	R	KOG0825	PHD Zn-finger protein
I3LU11	958	S	8.17782	1.08864e-05	Up	PHD and ring finger domains 1 OS=Sus scrofa OX=9823 GN=PHRF1 PE=4 SV=1	PHRF1	1	TVTCVAVADPEAPPS(1.0)PSAPHTTTHR	50	50	S15	5.60119e-13	2679.22	6.81277e+06	5800772	6.57417e+06	4.41387e+07	5.64716e+07	5.64851e+07	58678813	4.9834e+07	4.84008e+07	0.18402	0.156685	0.177575	1.19223	1.52536	1.52572	1.58498	1.34607	1.30736	nucleus	K17586	PHRF1; PHD and RING finger domain-containing protein 1		GO:0003008 system process; GO:0006139 nucleobase-containing compound metabolic process; GO:0006351 transcription, DNA-templated; GO:0006366 transcription by RNA polymerase II; GO:0006396 RNA processing; GO:0006397 mRNA processing; GO:0006725 cellular aromatic compound metabolic process; GO:0006807 nitrogen compound metabolic process; GO:0007600 sensory perception; GO:0007605 sensory perception of…	GO:0005622 intracellular anatomical structure; GO:0005634 nucleus; GO:0032420 stereocilium; GO:0032421 stereocilium bundle; GO:0032426 stereocilium tip; GO:0042995 cell projection; GO:0043005 neuron projection; GO:0043226 organelle; GO:0043227 membrane-bounded organelle; GO:0043229 intracellular organelle; GO:0043231 intracellular membrane-bounded organelle; GO:0098858 actin-based cell projection…	GO:0005488 binding; GO:0005515 protein binding; GO:0008270 zinc ion binding; GO:0019899 enzyme binding; GO:0019904 protein domain specific binding; GO:0043167 ion binding; GO:0043169 cation binding; GO:0046872 metal ion binding; GO:0046914 transition metal ion binding; GO:0070063 RNA polymerase binding;	PF13639; PF00628	PF13639 Ring finger domain; PF00628 PHD-finger	R	KOG0825	PHD Zn-finger protein
I3LU11	1158	S	5.23978	0.00133656	Up	PHD and ring finger domains 1 OS=Sus scrofa OX=9823 GN=PHRF1 PE=4 SV=1	PHRF1	1	RS(1.0)RS(1.0)PS(1.0)LEHRPR	12	12	S4	0.0255698	1717.71	566895	683882	1.05635e+06	3.56068e+06	4.59506e+06	4.47472e+06	3.27319e+06	4.59814e+06	4.21751e+06	0.18878	0.227738	0.351772	1.18573	1.53019	1.49011	1.09	1.53121	1.40446	nucleus	K17586	PHRF1; PHD and RING finger domain-containing protein 1		GO:0003008 system process; GO:0006139 nucleobase-containing compound metabolic process; GO:0006351 transcription, DNA-templated; GO:0006366 transcription by RNA polymerase II; GO:0006396 RNA processing; GO:0006397 mRNA processing; GO:0006725 cellular aromatic compound metabolic process; GO:0006807 nitrogen compound metabolic process; GO:0007600 sensory perception; GO:0007605 sensory perception of…	GO:0005622 intracellular anatomical structure; GO:0005634 nucleus; GO:0032420 stereocilium; GO:0032421 stereocilium bundle; GO:0032426 stereocilium tip; GO:0042995 cell projection; GO:0043005 neuron projection; GO:0043226 organelle; GO:0043227 membrane-bounded organelle; GO:0043229 intracellular organelle; GO:0043231 intracellular membrane-bounded organelle; GO:0098858 actin-based cell projection…	GO:0005488 binding; GO:0005515 protein binding; GO:0008270 zinc ion binding; GO:0019899 enzyme binding; GO:0019904 protein domain specific binding; GO:0043167 ion binding; GO:0043169 cation binding; GO:0046872 metal ion binding; GO:0046914 transition metal ion binding; GO:0070063 RNA polymerase binding;	PF13639; PF00628	PF13639 Ring finger domain; PF00628 PHD-finger	R	KOG0825	PHD Zn-finger protein
I3LU11	1113	S	2.06646	0.00335128	Up	PHD and ring finger domains 1 OS=Sus scrofa OX=9823 GN=PHRF1 PE=4 SV=1	PHRF1	1	EGS(1.0)PPS(1.0)S(1.0)LER	95	35	S3	0.00231949	1298.41	5.1934e+06	4.15503e+06	5.39864e+06	1.07044e+07	12259644	10419504	1.18145e+07	8.93618e+06	9.72352e+06	0.594628	0.475737	0.618126	1.22562	1.40369	1.193	1.35272	1.02316	1.11331	nucleus	K17586	PHRF1; PHD and RING finger domain-containing protein 1		GO:0003008 system process; GO:0006139 nucleobase-containing compound metabolic process; GO:0006351 transcription, DNA-templated; GO:0006366 transcription by RNA polymerase II; GO:0006396 RNA processing; GO:0006397 mRNA processing; GO:0006725 cellular aromatic compound metabolic process; GO:0006807 nitrogen compound metabolic process; GO:0007600 sensory perception; GO:0007605 sensory perception of…	GO:0005622 intracellular anatomical structure; GO:0005634 nucleus; GO:0032420 stereocilium; GO:0032421 stereocilium bundle; GO:0032426 stereocilium tip; GO:0042995 cell projection; GO:0043005 neuron projection; GO:0043226 organelle; GO:0043227 membrane-bounded organelle; GO:0043229 intracellular organelle; GO:0043231 intracellular membrane-bounded organelle; GO:0098858 actin-based cell projection…	GO:0005488 binding; GO:0005515 protein binding; GO:0008270 zinc ion binding; GO:0019899 enzyme binding; GO:0019904 protein domain specific binding; GO:0043167 ion binding; GO:0043169 cation binding; GO:0046872 metal ion binding; GO:0046914 transition metal ion binding; GO:0070063 RNA polymerase binding;	PF13639; PF00628	PF13639 Ring finger domain; PF00628 PHD-finger	R	KOG0825	PHD Zn-finger protein
I3LU11	1156	S	5.23978	0.00133656	Up	PHD and ring finger domains 1 OS=Sus scrofa OX=9823 GN=PHRF1 PE=4 SV=1	PHRF1	1	RS(1.0)RS(1.0)PS(1.0)LEHRPR	12	12	S2	0.0255698	1717.71	566895	683882	1.05635e+06	3.56068e+06	4.59506e+06	4.47472e+06	3.27319e+06	4.59814e+06	4.21751e+06	0.18878	0.227738	0.351772	1.18573	1.53019	1.49011	1.09	1.53121	1.40446	nucleus	K17586	PHRF1; PHD and RING finger domain-containing protein 1		GO:0003008 system process; GO:0006139 nucleobase-containing compound metabolic process; GO:0006351 transcription, DNA-templated; GO:0006366 transcription by RNA polymerase II; GO:0006396 RNA processing; GO:0006397 mRNA processing; GO:0006725 cellular aromatic compound metabolic process; GO:0006807 nitrogen compound metabolic process; GO:0007600 sensory perception; GO:0007605 sensory perception of…	GO:0005622 intracellular anatomical structure; GO:0005634 nucleus; GO:0032420 stereocilium; GO:0032421 stereocilium bundle; GO:0032426 stereocilium tip; GO:0042995 cell projection; GO:0043005 neuron projection; GO:0043226 organelle; GO:0043227 membrane-bounded organelle; GO:0043229 intracellular organelle; GO:0043231 intracellular membrane-bounded organelle; GO:0098858 actin-based cell projection…	GO:0005488 binding; GO:0005515 protein binding; GO:0008270 zinc ion binding; GO:0019899 enzyme binding; GO:0019904 protein domain specific binding; GO:0043167 ion binding; GO:0043169 cation binding; GO:0046872 metal ion binding; GO:0046914 transition metal ion binding; GO:0070063 RNA polymerase binding;	PF13639; PF00628	PF13639 Ring finger domain; PF00628 PHD-finger	R	KOG0825	PHD Zn-finger protein
I3LU11	1080	S	4.72457	0.0165423	Up	PHD and ring finger domains 1 OS=Sus scrofa OX=9823 GN=PHRF1 PE=4 SV=1	PHRF1	1	S(1.0)RSCSPGSSSHEHR	18	18	S1	3.93337e-06	1810.58	320674	919164	1.26056e+06	5282768	2.97853e+06	4016799	4.68107e+06	3821135	3.31111e+06	0.108532	0.311091	0.426638	1.78795	1.00808	1.35949	1.58431	1.29326	1.12065	nucleus	K17586	PHRF1; PHD and RING finger domain-containing protein 1		GO:0003008 system process; GO:0006139 nucleobase-containing compound metabolic process; GO:0006351 transcription, DNA-templated; GO:0006366 transcription by RNA polymerase II; GO:0006396 RNA processing; GO:0006397 mRNA processing; GO:0006725 cellular aromatic compound metabolic process; GO:0006807 nitrogen compound metabolic process; GO:0007600 sensory perception; GO:0007605 sensory perception of…	GO:0005622 intracellular anatomical structure; GO:0005634 nucleus; GO:0032420 stereocilium; GO:0032421 stereocilium bundle; GO:0032426 stereocilium tip; GO:0042995 cell projection; GO:0043005 neuron projection; GO:0043226 organelle; GO:0043227 membrane-bounded organelle; GO:0043229 intracellular organelle; GO:0043231 intracellular membrane-bounded organelle; GO:0098858 actin-based cell projection…	GO:0005488 binding; GO:0005515 protein binding; GO:0008270 zinc ion binding; GO:0019899 enzyme binding; GO:0019904 protein domain specific binding; GO:0043167 ion binding; GO:0043169 cation binding; GO:0046872 metal ion binding; GO:0046914 transition metal ion binding; GO:0070063 RNA polymerase binding;	PF13639; PF00628	PF13639 Ring finger domain; PF00628 PHD-finger	R	KOG0825	PHD Zn-finger protein
I3LU11	864	S	14.52	1.14049e-06	Up	PHD and ring finger domains 1 OS=Sus scrofa OX=9823 GN=PHRF1 PE=4 SV=1	PHRF1	1	TISVDS(1.0)PK	15	20	S6	0.0147722	926.423	296049	255537	306627	4.751e+06	4.69258e+06	4.80068e+06	4.18634e+06	4.135e+06	4.13996e+06	0.0966645	0.0834367	0.100119	1.55128	1.5322	1.5675	1.3669	1.35014	1.35176	nucleus	K17586	PHRF1; PHD and RING finger domain-containing protein 1		GO:0003008 system process; GO:0006139 nucleobase-containing compound metabolic process; GO:0006351 transcription, DNA-templated; GO:0006366 transcription by RNA polymerase II; GO:0006396 RNA processing; GO:0006397 mRNA processing; GO:0006725 cellular aromatic compound metabolic process; GO:0006807 nitrogen compound metabolic process; GO:0007600 sensory perception; GO:0007605 sensory perception of…	GO:0005622 intracellular anatomical structure; GO:0005634 nucleus; GO:0032420 stereocilium; GO:0032421 stereocilium bundle; GO:0032426 stereocilium tip; GO:0042995 cell projection; GO:0043005 neuron projection; GO:0043226 organelle; GO:0043227 membrane-bounded organelle; GO:0043229 intracellular organelle; GO:0043231 intracellular membrane-bounded organelle; GO:0098858 actin-based cell projection…	GO:0005488 binding; GO:0005515 protein binding; GO:0008270 zinc ion binding; GO:0019899 enzyme binding; GO:0019904 protein domain specific binding; GO:0043167 ion binding; GO:0043169 cation binding; GO:0046872 metal ion binding; GO:0046914 transition metal ion binding; GO:0070063 RNA polymerase binding;	PF13639; PF00628	PF13639 Ring finger domain; PF00628 PHD-finger	R	KOG0825	PHD Zn-finger protein
I3LU11	1082	S	2.185	0.00483015	Up	PHD and ring finger domains 1 OS=Sus scrofa OX=9823 GN=PHRF1 PE=4 SV=1	PHRF1	1	S(1.0)CS(1.0)PGSSSHEHR	23	18	S1	3.93337e-06	1810.58	2.01237e+06	3.08091e+06	3.05904e+06	6.83088e+06	3.01688e+06	5.09959e+06	6.05729e+06	5.76432e+06	5.9912e+06	0.442685	0.677744	0.672932	1.50267	0.663659	1.12182	1.33249	1.26805	1.31796	nucleus	K17586	PHRF1; PHD and RING finger domain-containing protein 1		GO:0003008 system process; GO:0006139 nucleobase-containing compound metabolic process; GO:0006351 transcription, DNA-templated; GO:0006366 transcription by RNA polymerase II; GO:0006396 RNA processing; GO:0006397 mRNA processing; GO:0006725 cellular aromatic compound metabolic process; GO:0006807 nitrogen compound metabolic process; GO:0007600 sensory perception; GO:0007605 sensory perception of…	GO:0005622 intracellular anatomical structure; GO:0005634 nucleus; GO:0032420 stereocilium; GO:0032421 stereocilium bundle; GO:0032426 stereocilium tip; GO:0042995 cell projection; GO:0043005 neuron projection; GO:0043226 organelle; GO:0043227 membrane-bounded organelle; GO:0043229 intracellular organelle; GO:0043231 intracellular membrane-bounded organelle; GO:0098858 actin-based cell projection…	GO:0005488 binding; GO:0005515 protein binding; GO:0008270 zinc ion binding; GO:0019899 enzyme binding; GO:0019904 protein domain specific binding; GO:0043167 ion binding; GO:0043169 cation binding; GO:0046872 metal ion binding; GO:0046914 transition metal ion binding; GO:0070063 RNA polymerase binding;	PF13639; PF00628	PF13639 Ring finger domain; PF00628 PHD-finger	R	KOG0825	PHD Zn-finger protein
I3LU11	1117	S	3.10013	0.013466	Up	PHD and ring finger domains 1 OS=Sus scrofa OX=9823 GN=PHRF1 PE=4 SV=1	PHRF1	1	EGS(1.0)PPS(1.0)S(1.0)LER	35	35	S7	0.00231949	1298.41	994356	771064	1.20349e+06	2.62224e+06	4.46632e+06	2382404	4.37388e+06	2.00602e+06	2.82414e+06	0.413475	0.320625	0.500438	1.09038	1.85719	0.990655	1.81875	0.834144	1.17434	nucleus	K17586	PHRF1; PHD and RING finger domain-containing protein 1		GO:0003008 system process; GO:0006139 nucleobase-containing compound metabolic process; GO:0006351 transcription, DNA-templated; GO:0006366 transcription by RNA polymerase II; GO:0006396 RNA processing; GO:0006397 mRNA processing; GO:0006725 cellular aromatic compound metabolic process; GO:0006807 nitrogen compound metabolic process; GO:0007600 sensory perception; GO:0007605 sensory perception of…	GO:0005622 intracellular anatomical structure; GO:0005634 nucleus; GO:0032420 stereocilium; GO:0032421 stereocilium bundle; GO:0032426 stereocilium tip; GO:0042995 cell projection; GO:0043005 neuron projection; GO:0043226 organelle; GO:0043227 membrane-bounded organelle; GO:0043229 intracellular organelle; GO:0043231 intracellular membrane-bounded organelle; GO:0098858 actin-based cell projection…	GO:0005488 binding; GO:0005515 protein binding; GO:0008270 zinc ion binding; GO:0019899 enzyme binding; GO:0019904 protein domain specific binding; GO:0043167 ion binding; GO:0043169 cation binding; GO:0046872 metal ion binding; GO:0046914 transition metal ion binding; GO:0070063 RNA polymerase binding;	PF13639; PF00628	PF13639 Ring finger domain; PF00628 PHD-finger	R	KOG0825	PHD Zn-finger protein
I3LU11	921	S	5.20856	4.22462e-06	Up	PHD and ring finger domains 1 OS=Sus scrofa OX=9823 GN=PHRF1 PE=4 SV=1	PHRF1	1	LS(1.0)PQEPWGGEDQPPR	16	16	S2	4.18401e-07	1772.76	1.35984e+06	1.22479e+06	1.38739e+06	6.48661e+06	6.00753e+06	5.95309e+06	6.51581e+06	7.03452e+06	7.13818e+06	0.283906	0.255711	0.289658	1.35427	1.25425	1.24288	1.36037	1.46866	1.4903	nucleus	K17586	PHRF1; PHD and RING finger domain-containing protein 1		GO:0003008 system process; GO:0006139 nucleobase-containing compound metabolic process; GO:0006351 transcription, DNA-templated; GO:0006366 transcription by RNA polymerase II; GO:0006396 RNA processing; GO:0006397 mRNA processing; GO:0006725 cellular aromatic compound metabolic process; GO:0006807 nitrogen compound metabolic process; GO:0007600 sensory perception; GO:0007605 sensory perception of…	GO:0005622 intracellular anatomical structure; GO:0005634 nucleus; GO:0032420 stereocilium; GO:0032421 stereocilium bundle; GO:0032426 stereocilium tip; GO:0042995 cell projection; GO:0043005 neuron projection; GO:0043226 organelle; GO:0043227 membrane-bounded organelle; GO:0043229 intracellular organelle; GO:0043231 intracellular membrane-bounded organelle; GO:0098858 actin-based cell projection…	GO:0005488 binding; GO:0005515 protein binding; GO:0008270 zinc ion binding; GO:0019899 enzyme binding; GO:0019904 protein domain specific binding; GO:0043167 ion binding; GO:0043169 cation binding; GO:0046872 metal ion binding; GO:0046914 transition metal ion binding; GO:0070063 RNA polymerase binding;	PF13639; PF00628	PF13639 Ring finger domain; PF00628 PHD-finger	R	KOG0825	PHD Zn-finger protein
I3LTQ4	2201	S	2.12633	0.00707606	Up	Ubiquitin protein ligase E3 component n-recognin 5 OS=Sus scrofa OX=9823 GN=UBR5 PE=1 SV=2	UBR5	1	DLS(1.0)LEVDR	24	24	S3	0.0207032	1026.45	760559	451140	575076	2.30779e+06	2242943	2.37805e+06	1.31268e+06	1.27799e+06	1.2086e+06	0.546954	0.324436	0.413565	1.65964	1.61301	1.71017	0.944008	0.919063	0.869162	nucleus	K10593	EDD1, UBR5; E3 ubiquitin-protein ligase EDD1 [EC:2.3.2.26]	map04120 Ubiquitin mediated proteolysis	GO:0000003 reproduction; GO:0000209 protein polyubiquitination; GO:0000280 nuclear division; GO:0000910 cytokinesis; GO:0001654 eye development; GO:0001817 regulation of cytokine production; GO:0001818 negative regulation of cytokine production; GO:0002009 morphogenesis of an epithelium; GO:0002165 instar larval or pupal development; GO:0002791 regulation of peptide secretion; GO:0002792 negative…	GO:0005622 intracellular anatomical structure; GO:0005634 nucleus; GO:0005654 nucleoplasm; GO:0005737 cytoplasm; GO:0005829 cytosol; GO:0031974 membrane-enclosed lumen; GO:0031981 nuclear lumen; GO:0032991 protein-containing complex; GO:0043226 organelle; GO:0043227 membrane-bounded organelle; GO:0043229 intracellular organelle; GO:0043231 intracellular membrane-bounded organelle; GO:0043233 orga…	GO:0003824 catalytic activity; GO:0004842 ubiquitin-protein transferase activity; GO:0005488 binding; GO:0005515 protein binding; GO:0016740 transferase activity; GO:0019787 ubiquitin-like protein transferase activity; GO:0019904 protein domain specific binding; GO:0034450 ubiquitin-ubiquitin ligase activity; GO:0061630 ubiquitin protein ligase activity; GO:0061659 ubiquitin-like protein ligase a…	PF11547; PF00632	PF11547 E3 ubiquitin ligase EDD; PF00632 HECT-domain (ubiquitin-transferase)	O	KOG0943	Predicted ubiquitin-protein ligase/hyperplastic discs protein, HECT superfamily
I3LTH2	626	S	3.86221	0.0146611	Up	Integrator complex subunit 13 OS=Sus scrofa OX=9823 GN=INTS13 PE=1 SV=2	INTS13	1	DSPDS(1.0)PEPPNK	65	25	S5	3.96603e-16	2573.2	1.39028e+07	4.11759e+06	6.33734e+06	2.99223e+07	3.51351e+07	34854185	3.38177e+07	2.87679e+07	31489121	0.573066	0.169724	0.261221	1.23338	1.44825	1.43667	1.39394	1.18579	1.29796	nucleus				GO:0000003 reproduction; GO:0000226 microtubule cytoskeleton organization; GO:0000278 mitotic cell cycle; GO:0002064 epithelial cell development; GO:0002065 columnar/cuboidal epithelial cell differentiation; GO:0002066 columnar/cuboidal epithelial cell development; GO:0003002 regionalization; GO:0003006 developmental process involved in reproduction; GO:0006139 nucleobase-containing compound meta…	GO:0000428 DNA-directed RNA polymerase complex; GO:0005622 intracellular anatomical structure; GO:0005634 nucleus; GO:0005654 nucleoplasm; GO:0005737 cytoplasm; GO:0016591 RNA polymerase II, holoenzyme; GO:0030880 RNA polymerase complex; GO:0031974 membrane-enclosed lumen; GO:0031981 nuclear lumen; GO:0032039 integrator complex; GO:0032991 protein-containing complex; GO:0043226 organelle; GO:0043…				S	KOG3711	Uncharacterized conserved protein
I3LT56	147	S	2.28774	0.015555	Up	CDC42 effector protein 1 OS=Sus scrofa OX=9823 GN=CDC42EP1 PE=3 SV=2	CDC42EP1	1	ENSFPS(1.0)EPELR	3	6	S6	0.000803012	1384.58	1.12455e+06	904521	1.14378e+06	642822	695180	1.18384e+06	2.77112e+06	1.62594e+06	2.86159e+06	0.781338	0.628462	0.794702	0.446633	0.483012	0.822531	1.92538	1.12971	1.98824	nucleus				GO:0007154 cell communication; GO:0007165 signal transduction; GO:0007264 small GTPase mediated signal transduction; GO:0007265 Ras protein signal transduction; GO:0007266 Rho protein signal transduction; GO:0008064 regulation of actin polymerization or depolymerization; GO:0008360 regulation of cell shape; GO:0009987 cellular process; GO:0010638 positive regulation of organelle organization; GO:…	GO:0005622 intracellular anatomical structure; GO:0005737 cytoplasm; GO:0005886 plasma membrane; GO:0016020 membrane; GO:0071944 cell periphery;	GO:0005096 GTPase activator activity; GO:0005488 binding; GO:0005515 protein binding; GO:0008047 enzyme activator activity; GO:0019899 enzyme binding; GO:0030234 enzyme regulator activity; GO:0030695 GTPase regulator activity; GO:0031267 small GTPase binding; GO:0051020 GTPase binding; GO:0060589 nucleoside-triphosphatase regulator activity; GO:0098772 molecular function regulator;	PF00786	PF00786 P21-Rho-binding domain
I3LT03	470	T	18.9596	5.61971e-07	Up	Origin recognition complex subunit 1 OS=Sus scrofa OX=9823 GN=ORC1 PE=3 SV=3	ORC1	1	T(1.0)PSHATPQIR	11	11	T1	0.00250691	1187.56	263054	261065	243654	5566671	4884870	4371929	4.64069e+06	5301382	4.61457e+06	0.0785292	0.0779352	0.0727376	1.66181	1.45827	1.30514	1.38538	1.58261	1.37758	nucleus	K02603	ORC1; origin recognition complex subunit 1	map04110 Cell cycle	GO:0000082 G1/S transition of mitotic cell cycle; GO:0000083 regulation of transcription involved in G1/S transition of mitotic cell cycle; GO:0000278 mitotic cell cycle; GO:0006139 nucleobase-containing compound metabolic process; GO:0006259 DNA metabolic process; GO:0006260 DNA replication; GO:0006261 DNA-dependent DNA replication; GO:0006270 DNA replication initiation; GO:0006277 DNA amplifica…	GO:0000228 nuclear chromosome; GO:0000808 origin recognition complex; GO:0005622 intracellular anatomical structure; GO:0005634 nucleus; GO:0005654 nucleoplasm; GO:0005664 nuclear origin of replication recognition complex; GO:0005694 chromosome; GO:0005730 nucleolus; GO:0005737 cytoplasm; GO:0005829 cytosol; GO:0005886 plasma membrane; GO:0016020 membrane; GO:0031974 membrane-enclosed lumen; GO:0…	GO:0003676 nucleic acid binding; GO:0003677 DNA binding; GO:0003682 chromatin binding; GO:0005488 binding; GO:0097159 organic cyclic compound binding; GO:1901363 heterocyclic compound binding;	PF01426; PF00004; PF17872; PF09079	PF01426 BAH domain; PF00004 ATPase family associated with various cellular activities (AAA); PF17872 AAA lid domain; PF09079 CDC6, C terminal winged helix domain	L	KOG1514	Origin recognition complex, subunit 1, and related proteins
I3LT03	199	S	12.9113	1.71978e-05	Up	Origin recognition complex subunit 1 OS=Sus scrofa OX=9823 GN=ORC1 PE=3 SV=3	ORC1	1	STES(1.0)PSWTTAK	18	18	S4	0.00187567	1274.53	284533	246782	345510	4362726	5.1097e+06	6.14887e+06	4.06134e+06	3.52351e+06	3.73612e+06	0.0920517	0.0798388	0.111779	1.41142	1.65308	1.98928	1.31392	1.13992	1.20871	nucleus	K02603	ORC1; origin recognition complex subunit 1	map04110 Cell cycle	GO:0000082 G1/S transition of mitotic cell cycle; GO:0000083 regulation of transcription involved in G1/S transition of mitotic cell cycle; GO:0000278 mitotic cell cycle; GO:0006139 nucleobase-containing compound metabolic process; GO:0006259 DNA metabolic process; GO:0006260 DNA replication; GO:0006261 DNA-dependent DNA replication; GO:0006270 DNA replication initiation; GO:0006277 DNA amplifica…	GO:0000228 nuclear chromosome; GO:0000808 origin recognition complex; GO:0005622 intracellular anatomical structure; GO:0005634 nucleus; GO:0005654 nucleoplasm; GO:0005664 nuclear origin of replication recognition complex; GO:0005694 chromosome; GO:0005730 nucleolus; GO:0005737 cytoplasm; GO:0005829 cytosol; GO:0005886 plasma membrane; GO:0016020 membrane; GO:0031974 membrane-enclosed lumen; GO:0…	GO:0003676 nucleic acid binding; GO:0003677 DNA binding; GO:0003682 chromatin binding; GO:0005488 binding; GO:0097159 organic cyclic compound binding; GO:1901363 heterocyclic compound binding;	PF01426; PF00004; PF17872; PF09079	PF01426 BAH domain; PF00004 ATPase family associated with various cellular activities (AAA); PF17872 AAA lid domain; PF09079 CDC6, C terminal winged helix domain	L	KOG1514	Origin recognition complex, subunit 1, and related proteins
I3LT03	341	S	6.23213	0.000510851	Up	Origin recognition complex subunit 1 OS=Sus scrofa OX=9823 GN=ORC1 PE=3 SV=3	ORC1	1	TLS(1.0)PTMGGWK	11	8	S3	0.00646165	1157.51	471645	774080	733458	5.28696e+06	4.28265e+06	5.96973e+06	3.52731e+06	4.02379e+06	4.78343e+06	0.14219	0.233367	0.22112	1.5939	1.29112	1.79974	1.0634	1.21308	1.44209	nucleus	K02603	ORC1; origin recognition complex subunit 1	map04110 Cell cycle	GO:0000082 G1/S transition of mitotic cell cycle; GO:0000083 regulation of transcription involved in G1/S transition of mitotic cell cycle; GO:0000278 mitotic cell cycle; GO:0006139 nucleobase-containing compound metabolic process; GO:0006259 DNA metabolic process; GO:0006260 DNA replication; GO:0006261 DNA-dependent DNA replication; GO:0006270 DNA replication initiation; GO:0006277 DNA amplifica…	GO:0000228 nuclear chromosome; GO:0000808 origin recognition complex; GO:0005622 intracellular anatomical structure; GO:0005634 nucleus; GO:0005654 nucleoplasm; GO:0005664 nuclear origin of replication recognition complex; GO:0005694 chromosome; GO:0005730 nucleolus; GO:0005737 cytoplasm; GO:0005829 cytosol; GO:0005886 plasma membrane; GO:0016020 membrane; GO:0031974 membrane-enclosed lumen; GO:0…	GO:0003676 nucleic acid binding; GO:0003677 DNA binding; GO:0003682 chromatin binding; GO:0005488 binding; GO:0097159 organic cyclic compound binding; GO:1901363 heterocyclic compound binding;	PF01426; PF00004; PF17872; PF09079	PF01426 BAH domain; PF00004 ATPase family associated with various cellular activities (AAA); PF17872 AAA lid domain; PF09079 CDC6, C terminal winged helix domain	L	KOG1514	Origin recognition complex, subunit 1, and related proteins
I3LT03	388	S	3.38677	0.000142199	Up	Origin recognition complex subunit 1 OS=Sus scrofa OX=9823 GN=ORC1 PE=3 SV=3	ORC1	1	QSS(1.0)LLTLDR	7	7	S3	0.00438733	1112.53	247335	266626	322485	2.10571e+06	2041750	2.09767e+06	881793	962422	988640	0.224523	0.242034	0.292741	1.9115	1.85343	1.9042	0.800463	0.873655	0.897455	nucleus	K02603	ORC1; origin recognition complex subunit 1	map04110 Cell cycle	GO:0000082 G1/S transition of mitotic cell cycle; GO:0000083 regulation of transcription involved in G1/S transition of mitotic cell cycle; GO:0000278 mitotic cell cycle; GO:0006139 nucleobase-containing compound metabolic process; GO:0006259 DNA metabolic process; GO:0006260 DNA replication; GO:0006261 DNA-dependent DNA replication; GO:0006270 DNA replication initiation; GO:0006277 DNA amplifica…	GO:0000228 nuclear chromosome; GO:0000808 origin recognition complex; GO:0005622 intracellular anatomical structure; GO:0005634 nucleus; GO:0005654 nucleoplasm; GO:0005664 nuclear origin of replication recognition complex; GO:0005694 chromosome; GO:0005730 nucleolus; GO:0005737 cytoplasm; GO:0005829 cytosol; GO:0005886 plasma membrane; GO:0016020 membrane; GO:0031974 membrane-enclosed lumen; GO:0…	GO:0003676 nucleic acid binding; GO:0003677 DNA binding; GO:0003682 chromatin binding; GO:0005488 binding; GO:0097159 organic cyclic compound binding; GO:1901363 heterocyclic compound binding;	PF01426; PF00004; PF17872; PF09079	PF01426 BAH domain; PF00004 ATPase family associated with various cellular activities (AAA); PF17872 AAA lid domain; PF09079 CDC6, C terminal winged helix domain	L	KOG1514	Origin recognition complex, subunit 1, and related proteins
I3LT03	379	T	51.3042	4.21625e-05	Up	Origin recognition complex subunit 1 OS=Sus scrofa OX=9823 GN=ORC1 PE=3 SV=3	ORC1	0.997	GPEVQDEATST(0.997)PHR	11	15	T11	3.12923e-07	1603.67	0	50356.4	58701.6	4.57361e+06	6.77661e+06	4.73787e+06	2.6944e+06	3.17612e+06	2.52219e+06		0.0163828	0.0190978	1.48797	2.20468	1.54141	0.87659	1.03331	0.820563	nucleus	K02603	ORC1; origin recognition complex subunit 1	map04110 Cell cycle	GO:0000082 G1/S transition of mitotic cell cycle; GO:0000083 regulation of transcription involved in G1/S transition of mitotic cell cycle; GO:0000278 mitotic cell cycle; GO:0006139 nucleobase-containing compound metabolic process; GO:0006259 DNA metabolic process; GO:0006260 DNA replication; GO:0006261 DNA-dependent DNA replication; GO:0006270 DNA replication initiation; GO:0006277 DNA amplifica…	GO:0000228 nuclear chromosome; GO:0000808 origin recognition complex; GO:0005622 intracellular anatomical structure; GO:0005634 nucleus; GO:0005654 nucleoplasm; GO:0005664 nuclear origin of replication recognition complex; GO:0005694 chromosome; GO:0005730 nucleolus; GO:0005737 cytoplasm; GO:0005829 cytosol; GO:0005886 plasma membrane; GO:0016020 membrane; GO:0031974 membrane-enclosed lumen; GO:0…	GO:0003676 nucleic acid binding; GO:0003677 DNA binding; GO:0003682 chromatin binding; GO:0005488 binding; GO:0097159 organic cyclic compound binding; GO:1901363 heterocyclic compound binding;	PF01426; PF00004; PF17872; PF09079	PF01426 BAH domain; PF00004 ATPase family associated with various cellular activities (AAA); PF17872 AAA lid domain; PF09079 CDC6, C terminal winged helix domain	L	KOG1514	Origin recognition complex, subunit 1, and related proteins
I3LSP4	725	S	3.61	7.1881e-05	Up	Golgin subfamily A member 2 OS=Sus scrofa OX=9823 GN=GOLGA2 PE=1 SV=2	GOLGA2	1	LSVPEELDS(1.0)R	4	4	S9	0.00323191	1224.55	474370	372050	391771	955600	893029	989502	1444410	1483931	1541523	0.49956	0.391806	0.412574	1.00634	0.94045	1.04205	1.52111	1.56273	1.62338	nucleus	K20358	GOLGA2; golgin subfamily A member 2		GO:0000003 reproduction; GO:0000212 meiotic spindle organization; GO:0000226 microtubule cytoskeleton organization; GO:0000278 mitotic cell cycle; GO:0000280 nuclear division; GO:0006464 cellular protein modification process; GO:0006486 protein glycosylation; GO:0006807 nitrogen compound metabolic process; GO:0006810 transport; GO:0006888 endoplasmic reticulum to Golgi vesicle-mediated transport;…	GO:0000137 Golgi cis cisterna; GO:0000139 Golgi membrane; GO:0000922 spindle pole; GO:0005622 intracellular anatomical structure; GO:0005737 cytoplasm; GO:0005783 endoplasmic reticulum; GO:0005793 endoplasmic reticulum-Golgi intermediate compartment; GO:0005794 Golgi apparatus; GO:0005795 Golgi stack; GO:0005798 Golgi-associated vesicle; GO:0005801 cis-Golgi network; GO:0005819 spindle; GO:000582…	GO:0000149 SNARE binding; GO:0005488 binding; GO:0005515 protein binding; GO:0008017 microtubule binding; GO:0008092 cytoskeletal protein binding; GO:0015631 tubulin binding; GO:0019899 enzyme binding; GO:0019900 kinase binding; GO:0019901 protein kinase binding; GO:0019905 syntaxin binding; GO:0031267 small GTPase binding; GO:0042802 identical protein binding; GO:0044877 protein-containing compl…			S	KOG4725	Uncharacterized conserved protein
I3LSP4	36	S	5.19172	6.65358e-05	Up	Golgin subfamily A member 2 OS=Sus scrofa OX=9823 GN=GOLGA2 PE=1 SV=2	GOLGA2	1	HS(1.0)PGVPAGAK	9	9	S2	0.000394938	1000.46	174172	172696	229450	652181	685236	593600	1.03309e+06	1.00346e+06	955533	0.285039	0.282623	0.375503	1.06732	1.12141	0.971448	1.69069	1.6422	1.56377	nucleus	K20358	GOLGA2; golgin subfamily A member 2		GO:0000003 reproduction; GO:0000212 meiotic spindle organization; GO:0000226 microtubule cytoskeleton organization; GO:0000278 mitotic cell cycle; GO:0000280 nuclear division; GO:0006464 cellular protein modification process; GO:0006486 protein glycosylation; GO:0006807 nitrogen compound metabolic process; GO:0006810 transport; GO:0006888 endoplasmic reticulum to Golgi vesicle-mediated transport;…	GO:0000137 Golgi cis cisterna; GO:0000139 Golgi membrane; GO:0000922 spindle pole; GO:0005622 intracellular anatomical structure; GO:0005737 cytoplasm; GO:0005783 endoplasmic reticulum; GO:0005793 endoplasmic reticulum-Golgi intermediate compartment; GO:0005794 Golgi apparatus; GO:0005795 Golgi stack; GO:0005798 Golgi-associated vesicle; GO:0005801 cis-Golgi network; GO:0005819 spindle; GO:000582…	GO:0000149 SNARE binding; GO:0005488 binding; GO:0005515 protein binding; GO:0008017 microtubule binding; GO:0008092 cytoskeletal protein binding; GO:0015631 tubulin binding; GO:0019899 enzyme binding; GO:0019900 kinase binding; GO:0019901 protein kinase binding; GO:0019905 syntaxin binding; GO:0031267 small GTPase binding; GO:0042802 identical protein binding; GO:0044877 protein-containing compl…			S	KOG4725	Uncharacterized conserved protein
I3LSJ0	268	S	0.420579	2.68172e-06	Down	Autophagy related 16 like 1 OS=Sus scrofa OX=9823 GN=ATG16L1 PE=3 SV=3	ATG16L1	1	S(1.0)FSSVPAPQDNVDTHPGSSK	9	9	S1	3.0125e-09	2136.92	1.63219e+06	1.62872e+06	1.63639e+06	0	0	0	717479	673813	668415	1.40767	1.40467	1.41129				0.618781	0.581122	0.576467	nucleus	K17890	ATG16L1; autophagy-related protein 16-1	map04136 Autophagy - other; map04140 Autophagy - animal; map04621 NOD-like receptor signaling pathway	GO:0000045 autophagosome assembly; GO:0000272 polysaccharide catabolic process; GO:0001894 tissue homeostasis; GO:0002065 columnar/cuboidal epithelial cell differentiation; GO:0002067 glandular epithelial cell differentiation; GO:0002165 instar larval or pupal development; GO:0005975 carbohydrate metabolic process; GO:0005976 polysaccharide metabolic process; GO:0005977 glycogen metabolic process…	GO:0000421 autophagosome membrane; GO:0005622 intracellular anatomical structure; GO:0005737 cytoplasm; GO:0005773 vacuole; GO:0005774 vacuolar membrane; GO:0005776 autophagosome; GO:0005829 cytosol; GO:0005856 cytoskeleton; GO:0005929 cilium; GO:0005930 axoneme; GO:0016020 membrane; GO:0031090 organelle membrane; GO:0032838 plasma membrane bounded cell projection cytoplasm; GO:0032991 protein-co…	GO:0003824 catalytic activity; GO:0005488 binding; GO:0005515 protein binding; GO:0016740 transferase activity; GO:0019787 ubiquitin-like protein transferase activity; GO:0019899 enzyme binding; GO:0042802 identical protein binding; GO:0051020 GTPase binding; GO:0140096 catalytic activity, acting on a protein;			R	KOG0288	WD40 repeat protein TipD
I3LSD3	140	S	0.38167	7.59489e-05	Down	60S ribosomal protein L13 OS=Sus scrofa OX=9823 GN=RPL13 PE=1 SV=1	RPL13	1	GDSS(1.0)AEELK	5	6	S4	2.18498e-05	1143.49	6.45338e+06	6.69319e+06	6.50801e+06	2735262	242631	212134	2.77924e+06	2.29364e+06	2.42868e+06	1.91393	1.98505	1.93013	0.811218	0.0719589	0.0629144	0.824262	0.680242	0.720292	cytoplasm	K02873	RP-L13e, RPL13; large subunit ribosomal protein L13e	map03010 Ribosome	GO:0000184 nuclear-transcribed mRNA catabolic process, nonsense-mediated decay; GO:0000956 nuclear-transcribed mRNA catabolic process; GO:0001889 liver development; GO:0002181 cytoplasmic translation; GO:0006139 nucleobase-containing compound metabolic process; GO:0006401 RNA catabolic process; GO:0006402 mRNA catabolic process; GO:0006412 translation; GO:0006413 translational initiation; GO:0006…	GO:0005622 intracellular anatomical structure; GO:0005634 nucleus; GO:0005730 nucleolus; GO:0005737 cytoplasm; GO:0005783 endoplasmic reticulum; GO:0005829 cytosol; GO:0005840 ribosome; GO:0012505 endomembrane system; GO:0015934 large ribosomal subunit; GO:0022625 cytosolic large ribosomal subunit; GO:0022626 cytosolic ribosome; GO:0031974 membrane-enclosed lumen; GO:0031981 nuclear lumen; GO:003…	GO:0003676 nucleic acid binding; GO:0003723 RNA binding; GO:0003735 structural constituent of ribosome; GO:0005198 structural molecule activity; GO:0005488 binding; GO:0097159 organic cyclic compound binding; GO:1901363 heterocyclic compound binding;			J	KOG3295	60S Ribosomal protein L13
I3LSD1	132	S	0.43475	0.00114217	Down	Sorting nexin OS=Sus scrofa OX=9823 GN=SNX9 PE=1 SV=3	SNX9	1	SSS(1.0)PYFK	4	4	S3	0.055507	895.36	456090	484295	483304	159398	180634	202407	240935	207107	170906	1.58789	1.68608	1.68263	0.554946	0.628882	0.704685	0.838821	0.721048	0.595014	cytoplasm	K17923	SNX9_18_33; sorting nexin-9/18/33		GO:0000045 autophagosome assembly; GO:0000278 mitotic cell cycle; GO:0000281 mitotic cytokinesis; GO:0000910 cytokinesis; GO:0001505 regulation of neurotransmitter levels; GO:0001666 response to hypoxia; GO:0001845 phagolysosome assembly; GO:0001932 regulation of protein phosphorylation; GO:0001934 positive regulation of protein phosphorylation; GO:0001956 positive regulation of neurotransmitter …	GO:0001726 ruffle; GO:0005622 intracellular anatomical structure; GO:0005737 cytoplasm; GO:0005794 Golgi apparatus; GO:0005802 trans-Golgi network; GO:0005829 cytosol; GO:0005886 plasma membrane; GO:0005938 cell cortex; GO:0009898 cytoplasmic side of plasma membrane; GO:0012505 endomembrane system; GO:0012506 vesicle membrane; GO:0016020 membrane; GO:0019897 extrinsic component of plasma membrane…	GO:0005488 binding; GO:0005515 protein binding; GO:0005543 phospholipid binding; GO:0005545 1-phosphatidylinositol binding; GO:0005546 phosphatidylinositol-4,5-bisphosphate binding; GO:0005547 phosphatidylinositol-3,4,5-trisphosphate binding; GO:0008289 lipid binding; GO:0019899 enzyme binding; GO:0019902 phosphatase binding; GO:0031625 ubiquitin protein ligase binding; GO:0035091 phosphatidylino…	PF00787; PF10456	PF00787 PX domain; PF10456 WASP-binding domain of Sorting nexin protein	U	KOG2528	Sorting nexin SNX9/SH3PX1 and related proteins
I3LS99	709	S	3.17509	0.000196691	Up	Zinc fingers and homeoboxes 2 OS=Sus scrofa OX=9823 GN=ZHX2 PE=3 SV=3	ZHX2	1	TILTES(1.0)PK	2	2	S6	0.0180291	968.47	235300	185455	246988	1.10925e+06	1.03995e+06	1.1033e+06	711652	712071	696419	0.35059	0.276322	0.368005	1.65276	1.54949	1.64389	1.06034	1.06096	1.03764	nucleus	K24880	ZHX2; zinc fingers and homeoboxes protein 2		GO:0000122 negative regulation of transcription by RNA polymerase II; GO:0006139 nucleobase-containing compound metabolic process; GO:0006355 regulation of transcription, DNA-templated; GO:0006357 regulation of transcription by RNA polymerase II; GO:0006401 RNA catabolic process; GO:0006402 mRNA catabolic process; GO:0006725 cellular aromatic compound metabolic process; GO:0006807 nitrogen compou…	GO:0005622 intracellular anatomical structure; GO:0005634 nucleus; GO:0005654 nucleoplasm; GO:0005737 cytoplasm; GO:0005829 cytosol; GO:0005886 plasma membrane; GO:0016020 membrane; GO:0031974 membrane-enclosed lumen; GO:0031981 nuclear lumen; GO:0043226 organelle; GO:0043227 membrane-bounded organelle; GO:0043229 intracellular organelle; GO:0043231 intracellular membrane-bounded organelle; GO:00…	GO:0000981 DNA-binding transcription factor activity, RNA polymerase II-specific; GO:0003700 DNA-binding transcription factor activity; GO:0003712 transcription coregulator activity; GO:0003714 transcription corepressor activity; GO:0005488 binding; GO:0005515 protein binding; GO:0042802 identical protein binding; GO:0042803 protein homodimerization activity; GO:0046982 protein heterodimerization…	PF18387; PF00046	PF18387 Zinc-fingers and homeoboxes C2H2 finger domain; PF00046 Homeodomain
I3LS43	515	S	2.89279	0.000803084	Up	Protein Spindly OS=Sus scrofa OX=9823 GN=SPDL1 PE=3 SV=1	SPDL1	1	TVSISTSGVILS(1.0)PHK	4	4	S12	4.73871e-07	1605.82	629235	439442	544093	708128	777338	0	1.69234e+06	1.40536e+06	1567706	0.648391	0.45282	0.560657	0.729686	0.801003		1.74386	1.44815	1.61543	nucleus				GO:0000070 mitotic sister chromatid segregation; GO:0000132 establishment of mitotic spindle orientation; GO:0000226 microtubule cytoskeleton organization; GO:0000278 mitotic cell cycle; GO:0000280 nuclear division; GO:0000819 sister chromatid segregation; GO:0006996 organelle organization; GO:0007010 cytoskeleton organization; GO:0007017 microtubule-based process; GO:0007049 cell cycle; GO:00070…	GO:0000775 chromosome, centromeric region; GO:0000776 kinetochore; GO:0000779 condensed chromosome, centromeric region; GO:0000793 condensed chromosome; GO:0000922 spindle pole; GO:0000940 outer kinetochore; GO:0005622 intracellular anatomical structure; GO:0005634 nucleus; GO:0005694 chromosome; GO:0005737 cytoplasm; GO:0005815 microtubule organizing center; GO:0005819 spindle; GO:0005829 cytoso…	GO:0005488 binding; GO:0005515 protein binding; GO:0019899 enzyme binding; GO:0043515 kinetochore binding; GO:0044877 protein-containing complex binding;
I3LS43	481	S	3.47839	4.95691e-06	Up	Protein Spindly OS=Sus scrofa OX=9823 GN=SPDL1 PE=3 SV=1	SPDL1	1	LS(1.0)PQKEEAPACPNSLEDNSSQLEK	9	9	S2	2.56509e-12	2751.22	490721	486294	489887	761189	1.10781e+06	811020	1828010	1.61642e+06	1.65803e+06	0.477491	0.473182	0.476678	0.740666	1.07794	0.789154	1.77872	1.57284	1.61333	nucleus				GO:0000070 mitotic sister chromatid segregation; GO:0000132 establishment of mitotic spindle orientation; GO:0000226 microtubule cytoskeleton organization; GO:0000278 mitotic cell cycle; GO:0000280 nuclear division; GO:0000819 sister chromatid segregation; GO:0006996 organelle organization; GO:0007010 cytoskeleton organization; GO:0007017 microtubule-based process; GO:0007049 cell cycle; GO:00070…	GO:0000775 chromosome, centromeric region; GO:0000776 kinetochore; GO:0000779 condensed chromosome, centromeric region; GO:0000793 condensed chromosome; GO:0000922 spindle pole; GO:0000940 outer kinetochore; GO:0005622 intracellular anatomical structure; GO:0005634 nucleus; GO:0005694 chromosome; GO:0005737 cytoplasm; GO:0005815 microtubule organizing center; GO:0005819 spindle; GO:0005829 cytoso…	GO:0005488 binding; GO:0005515 protein binding; GO:0019899 enzyme binding; GO:0043515 kinetochore binding; GO:0044877 protein-containing complex binding;
I3LS19	474	S	0.349689	0.0126683	Down	TBC1 domain family member 24 OS=Sus scrofa OX=9823 GN=TBC1D24 PE=1 SV=2	TBC1D24	1	LS(1.0)PFLAAR	1	1	S2	0.0275811	954.481	334045	476607	314002	0	0	0	148153	114034	0	1.20434	1.71832	1.13208				0.534137	0.411128		cytoplasm,nucleus	K21841	TBC1D24; TBC1 domain family member 24		GO:0007154 cell communication; GO:0007267 cell-cell signaling; GO:0007268 chemical synaptic transmission; GO:0007274 neuromuscular synaptic transmission; GO:0007275 multicellular organism development; GO:0007399 nervous system development; GO:0009892 negative regulation of metabolic process; GO:0009966 regulation of signal transduction; GO:0009967 positive regulation of signal transduction; GO:00…	GO:0005622 intracellular anatomical structure; GO:0005737 cytoplasm; GO:0005886 plasma membrane; GO:0016020 membrane; GO:0030054 cell junction; GO:0030424 axon; GO:0031594 neuromuscular junction; GO:0042995 cell projection; GO:0043005 neuron projection; GO:0043195 terminal bouton; GO:0043679 axon terminus; GO:0044306 neuron projection terminus; GO:0045202 synapse; GO:0071944 cell periphery; GO:00…	GO:0005096 GTPase activator activity; GO:0008047 enzyme activator activity; GO:0030234 enzyme regulator activity; GO:0030695 GTPase regulator activity; GO:0060589 nucleoside-triphosphatase regulator activity; GO:0098772 molecular function regulator;	PF07534	PF07534 TLD	U	KOG2801	Probable Rab-GAPs
I3LRZ4	595	S	0.148407	0.000476781	Down	PPFIA binding protein 1 OS=Sus scrofa OX=9823 GN=PPFIBP1 PE=3 SV=3	PPFIBP1	0.986	SQS(0.986)TTFNPDDMSEPEFK	1	2	S3	0.000314704	2039.79	312466	499886	468315	0	0	0	54215.1	58603.4	77240.9	1.27474	2.03934	1.91054				0.221177	0.239079	0.315113	nucleus				GO:0000003 reproduction; GO:0000902 cell morphogenesis; GO:0000904 cell morphogenesis involved in differentiation; GO:0007154 cell communication; GO:0007155 cell adhesion; GO:0007275 multicellular organism development; GO:0007399 nervous system development; GO:0007409 axonogenesis; GO:0007412 axon target recognition; GO:0007416 synapse assembly; GO:0007528 neuromuscular junction development; GO:0…	GO:0005622 intracellular anatomical structure; GO:0005737 cytoplasm; GO:0005829 cytosol; GO:0005886 plasma membrane; GO:0016020 membrane; GO:0032991 protein-containing complex; GO:0071944 cell periphery;	GO:0005198 structural molecule activity; GO:0005488 binding; GO:0005515 protein binding; GO:0042802 identical protein binding; GO:0042803 protein homodimerization activity; GO:0046983 protein dimerization activity;	PF00536; PF07647	PF00536 SAM domain (Sterile alpha motif); PF07647 SAM domain (Sterile alpha motif)	R	KOG1899	LAR transmembrane tyrosine phosphatase-interacting protein liprin
I3LRU7	13	S	5.10033	0.0180976	Up	DNA-binding protein SATB OS=Sus scrofa OX=9823 GN=SATB2 PE=3 SV=2	SATB2	1	SES(1.0)PCLRDS(1.0)PDRR	13	12	S9	0.00571591	1654.7	207598	128966	637017	425274	663681	712130	1.81619e+06	1.74454e+06	1.40486e+06	0.241385	0.149955	0.740693	0.494488	0.771697	0.828031	2.11178	2.02847	1.6335	plasma membrane	K23226	SATB2; DNA-binding protein SATB2		GO:0000122 negative regulation of transcription by RNA polymerase II; GO:0001501 skeletal system development; GO:0001503 ossification; GO:0001649 osteoblast differentiation; GO:0001764 neuron migration; GO:0002076 osteoblast development; GO:0006325 chromatin organization; GO:0006338 chromatin remodeling; GO:0006355 regulation of transcription, DNA-templated; GO:0006357 regulation of transcription…	GO:0000118 histone deacetylase complex; GO:0000228 nuclear chromosome; GO:0000785 chromatin; GO:0005622 intracellular anatomical structure; GO:0005634 nucleus; GO:0005654 nucleoplasm; GO:0005667 transcription regulator complex; GO:0005694 chromosome; GO:0031974 membrane-enclosed lumen; GO:0031981 nuclear lumen; GO:0032991 protein-containing complex; GO:0043226 organelle; GO:0043227 membrane-bound…	GO:0000976 transcription cis-regulatory region binding; GO:0000977 RNA polymerase II transcription regulatory region sequence-specific DNA binding; GO:0000981 DNA-binding transcription factor activity, RNA polymerase II-specific; GO:0001067 transcription regulatory region nucleic acid binding; GO:0001227 DNA-binding transcription repressor activity, RNA polymerase II-specific; GO:0003676 nucleic …	PF16534; PF16557; PF02376; PF00046	PF16534 Ubiquitin-like oligomerisation domain of SATB; PF16557 CUT1-like DNA-binding domain of SATB; PF02376 CUT domain; PF00046 Homeodomain	K	KOG3755	SATB1 matrix attachment region binding protein
I3LRU2	165	S	0.293063	0.00245098	Down	Elongin-A OS=Sus scrofa OX=9823 GN=ELOA PE=4 SV=2	ELOA	1	KLS(1.0)ELERPQK	3	3	S3	0.0042021	1307.67	247468	201901	322708	22601	0	0	81147.4	86193.5	58925.7	1.69674	1.38431	2.21262	0.154961			0.556379	0.590977	0.404018	nucleus	K15076	ELOA, TCEB3; elongin-A		GO:0002009 morphogenesis of an epithelium; GO:0002165 instar larval or pupal development; GO:0003002 regionalization; GO:0006139 nucleobase-containing compound metabolic process; GO:0006351 transcription, DNA-templated; GO:0006354 DNA-templated transcription, elongation; GO:0006355 regulation of transcription, DNA-templated; GO:0006357 regulation of transcription by RNA polymerase II; GO:0006366 …	GO:0005622 intracellular anatomical structure; GO:0005634 nucleus; GO:0005654 nucleoplasm; GO:0008023 transcription elongation factor complex; GO:0031974 membrane-enclosed lumen; GO:0031981 nuclear lumen; GO:0032991 protein-containing complex; GO:0043226 organelle; GO:0043227 membrane-bounded organelle; GO:0043229 intracellular organelle; GO:0043231 intracellular membrane-bounded organelle; GO:00…	GO:0003676 nucleic acid binding; GO:0003677 DNA binding; GO:0003690 double-stranded DNA binding; GO:0005488 binding; GO:0097159 organic cyclic compound binding; GO:1901363 heterocyclic compound binding;	PF08711	PF08711 TFIIS helical bundle-like domain	K	KOG2821	RNA polymerase II transcription elongation factor Elongin/SIII, subunit elongin A
I3LRU2	340	S	2.38873	0.00857545	Up	Elongin-A OS=Sus scrofa OX=9823 GN=ELOA PE=4 SV=2	ELOA	1	KVS(1.0)PALDVASDNHLK	3	3	S3	3.86857e-07	1673.83	227457	135140	194469	0	0	0	528581	375608	426491	0.722948	0.429527	0.6181				1.68004	1.19383	1.35556	nucleus	K15076	ELOA, TCEB3; elongin-A		GO:0002009 morphogenesis of an epithelium; GO:0002165 instar larval or pupal development; GO:0003002 regionalization; GO:0006139 nucleobase-containing compound metabolic process; GO:0006351 transcription, DNA-templated; GO:0006354 DNA-templated transcription, elongation; GO:0006355 regulation of transcription, DNA-templated; GO:0006357 regulation of transcription by RNA polymerase II; GO:0006366 …	GO:0005622 intracellular anatomical structure; GO:0005634 nucleus; GO:0005654 nucleoplasm; GO:0008023 transcription elongation factor complex; GO:0031974 membrane-enclosed lumen; GO:0031981 nuclear lumen; GO:0032991 protein-containing complex; GO:0043226 organelle; GO:0043227 membrane-bounded organelle; GO:0043229 intracellular organelle; GO:0043231 intracellular membrane-bounded organelle; GO:00…	GO:0003676 nucleic acid binding; GO:0003677 DNA binding; GO:0003690 double-stranded DNA binding; GO:0005488 binding; GO:0097159 organic cyclic compound binding; GO:1901363 heterocyclic compound binding;	PF08711	PF08711 TFIIS helical bundle-like domain	K	KOG2821	RNA polymerase II transcription elongation factor Elongin/SIII, subunit elongin A
I3LRU2	153	S	3.41219	0.000438102	Up	Elongin-A OS=Sus scrofa OX=9823 GN=ELOA PE=4 SV=2	ELOA	1	SYS(1.0)PDNR	11	11	S3	0.0861861	918.335	942922	924385	1.05842e+06	2.31136e+06	1.37386e+06	1.48713e+06	2664729	3.59337e+06	3.72501e+06	0.469344	0.460118	0.526832	1.15049	0.683844	0.740225	1.32638	1.78862	1.85414	nucleus	K15076	ELOA, TCEB3; elongin-A		GO:0002009 morphogenesis of an epithelium; GO:0002165 instar larval or pupal development; GO:0003002 regionalization; GO:0006139 nucleobase-containing compound metabolic process; GO:0006351 transcription, DNA-templated; GO:0006354 DNA-templated transcription, elongation; GO:0006355 regulation of transcription, DNA-templated; GO:0006357 regulation of transcription by RNA polymerase II; GO:0006366 …	GO:0005622 intracellular anatomical structure; GO:0005634 nucleus; GO:0005654 nucleoplasm; GO:0008023 transcription elongation factor complex; GO:0031974 membrane-enclosed lumen; GO:0031981 nuclear lumen; GO:0032991 protein-containing complex; GO:0043226 organelle; GO:0043227 membrane-bounded organelle; GO:0043229 intracellular organelle; GO:0043231 intracellular membrane-bounded organelle; GO:00…	GO:0003676 nucleic acid binding; GO:0003677 DNA binding; GO:0003690 double-stranded DNA binding; GO:0005488 binding; GO:0097159 organic cyclic compound binding; GO:1901363 heterocyclic compound binding;	PF08711	PF08711 TFIIS helical bundle-like domain	K	KOG2821	RNA polymerase II transcription elongation factor Elongin/SIII, subunit elongin A
I3LRU2	224	S	2.45841	0.000312062	Up	Elongin-A OS=Sus scrofa OX=9823 GN=ELOA PE=4 SV=2	ELOA	1	S(1.0)LEEDHEPFVPHQKPGK	5	5	S1	0.0010801	2053.94	122420	130473	108978	257902	182788	259115	290256	270818	328554	0.56464	0.601779	0.50264	1.18952	0.843071	1.19512	1.33875	1.24909	1.51539	nucleus	K15076	ELOA, TCEB3; elongin-A		GO:0002009 morphogenesis of an epithelium; GO:0002165 instar larval or pupal development; GO:0003002 regionalization; GO:0006139 nucleobase-containing compound metabolic process; GO:0006351 transcription, DNA-templated; GO:0006354 DNA-templated transcription, elongation; GO:0006355 regulation of transcription, DNA-templated; GO:0006357 regulation of transcription by RNA polymerase II; GO:0006366 …	GO:0005622 intracellular anatomical structure; GO:0005634 nucleus; GO:0005654 nucleoplasm; GO:0008023 transcription elongation factor complex; GO:0031974 membrane-enclosed lumen; GO:0031981 nuclear lumen; GO:0032991 protein-containing complex; GO:0043226 organelle; GO:0043227 membrane-bounded organelle; GO:0043229 intracellular organelle; GO:0043231 intracellular membrane-bounded organelle; GO:00…	GO:0003676 nucleic acid binding; GO:0003677 DNA binding; GO:0003690 double-stranded DNA binding; GO:0005488 binding; GO:0097159 organic cyclic compound binding; GO:1901363 heterocyclic compound binding;	PF08711	PF08711 TFIIS helical bundle-like domain	K	KOG2821	RNA polymerase II transcription elongation factor Elongin/SIII, subunit elongin A
I3LRU2	546	S	2.54544	0.000932718	Up	Elongin-A OS=Sus scrofa OX=9823 GN=ELOA PE=4 SV=2	ELOA	1	AFSS(1.0)PQEEEEAGFTGR	13	16	S4	2.09518e-07	1821.73	449379	360865	502438	879354	902391	1.05496e+06	1.19983e+06	1116762	1.02476e+06	0.539922	0.433574	0.603672	1.05653	1.08421	1.26751	1.44158	1.34177	1.23123	nucleus	K15076	ELOA, TCEB3; elongin-A		GO:0002009 morphogenesis of an epithelium; GO:0002165 instar larval or pupal development; GO:0003002 regionalization; GO:0006139 nucleobase-containing compound metabolic process; GO:0006351 transcription, DNA-templated; GO:0006354 DNA-templated transcription, elongation; GO:0006355 regulation of transcription, DNA-templated; GO:0006357 regulation of transcription by RNA polymerase II; GO:0006366 …	GO:0005622 intracellular anatomical structure; GO:0005634 nucleus; GO:0005654 nucleoplasm; GO:0008023 transcription elongation factor complex; GO:0031974 membrane-enclosed lumen; GO:0031981 nuclear lumen; GO:0032991 protein-containing complex; GO:0043226 organelle; GO:0043227 membrane-bounded organelle; GO:0043229 intracellular organelle; GO:0043231 intracellular membrane-bounded organelle; GO:00…	GO:0003676 nucleic acid binding; GO:0003677 DNA binding; GO:0003690 double-stranded DNA binding; GO:0005488 binding; GO:0097159 organic cyclic compound binding; GO:1901363 heterocyclic compound binding;	PF08711	PF08711 TFIIS helical bundle-like domain	K	KOG2821	RNA polymerase II transcription elongation factor Elongin/SIII, subunit elongin A
I3LRR4	142	S	6.77542	0.014925	Up	NADH dehydrogenase [ubiquinone] flavoprotein 3, mitochondrial OS=Sus scrofa OX=9823 GN=NDUFV3 PE=1 SV=3	NDUFV3	0.964	AGDATS(1.0)SSSSSS(0.964)SSDS(0.885)ES(1.0)DDEEEGDGSEAVRPVK	1	2	S12	3.82442e-11	3428.33	126147	0	139951	721613	0	0	0	801491	1.00143e+06	0.226018		0.250751	1.29292				1.43604	1.79427	cytoplasm,nucleus	K03944	NDUFV3; NADH dehydrogenase (ubiquinone) flavoprotein 3	map00190 Oxidative phosphorylation; map01100 Metabolic pathways; map04714 Thermogenesis; map04723 Retrograde endocannabinoid signaling	GO:0006091 generation of precursor metabolites and energy; GO:0006119 oxidative phosphorylation; GO:0006120 mitochondrial electron transport, NADH to ubiquinone; GO:0006139 nucleobase-containing compound metabolic process; GO:0006163 purine nucleotide metabolic process; GO:0006725 cellular aromatic compound metabolic process; GO:0006753 nucleoside phosphate metabolic process; GO:0006793 phosphoru…	GO:0005622 intracellular anatomical structure; GO:0005634 nucleus; GO:0005654 nucleoplasm; GO:0005737 cytoplasm; GO:0005739 mitochondrion; GO:0005740 mitochondrial envelope; GO:0005743 mitochondrial inner membrane; GO:0005746 mitochondrial respirasome; GO:0005747 mitochondrial respiratory chain complex I; GO:0016020 membrane; GO:0019866 organelle inner membrane; GO:0030964 NADH dehydrogenase comp…	GO:0003824 catalytic activity; GO:0003954 NADH dehydrogenase activity; GO:0008137 NADH dehydrogenase (ubiquinone) activity; GO:0016491 oxidoreductase activity; GO:0016651 oxidoreductase activity, acting on NAD(P)H; GO:0016655 oxidoreductase activity, acting on NAD(P)H, quinone or similar compound as acceptor; GO:0050136 NADH dehydrogenase (quinone) activity;
I3LRL6	194	S	4.40467	2.01776e-06	Up	Zinc finger and BTB domain containing 44 OS=Sus scrofa OX=9823 GN=ZBTB44 PE=4 SV=2	ZBTB44	1	SYIVMSPES(1.0)PVK	12	4	S9	0.000377428	1432.64	1.61673e+06	1.55413e+06	1.66821e+06	6.51349e+06	5.58776e+06	6.535e+06	7.19059e+06	6.71297e+06	7.41093e+06	0.324863	0.312285	0.335207	1.30881	1.1228	1.31313	1.44487	1.3489	1.48914	nucleus	K10515	ZBTB44, BTBD15; zinc finger and BTB domain-containing protein 44		GO:0006355 regulation of transcription, DNA-templated; GO:0006357 regulation of transcription by RNA polymerase II; GO:0009889 regulation of biosynthetic process; GO:0010468 regulation of gene expression; GO:0010556 regulation of macromolecule biosynthetic process; GO:0019219 regulation of nucleobase-containing compound metabolic process; GO:0019222 regulation of metabolic process; GO:0031323 reg…		GO:0000981 DNA-binding transcription factor activity, RNA polymerase II-specific; GO:0003700 DNA-binding transcription factor activity; GO:0140110 transcription regulator activity;	PF00651; PF00096	PF00651 BTB/POZ domain; PF00096 Zinc finger, C2H2 type	R	KOG1721	FOG: Zn-finger
I3LR80	563	S	2.14658	0.0165339	Up	Interleukin 1 receptor accessory protein OS=Sus scrofa OX=9823 GN=IL1RAP PE=3 SV=3	IL1RAP	0.993	SGEQGLSYS(0.993)S(0.993)LK	3	5	S9	0.0170568	1415.55	398452	272273	449386	760517	693664	694763	1.00662e+06	691380	706401	0.632078	0.431916	0.712876	1.20643	1.10038	1.10213	1.59684	1.09676	1.12059	endoplasmic reticulum	K04723	IL1RAP; interleukin 1 receptor accessory protein	map04010 MAPK signaling pathway; map04060 Cytokine-cytokine receptor interaction; map04659 Th17 cell differentiation; map04750 Inflammatory mediator regulation of TRP channels	GO:0001816 cytokine production; GO:0001817 regulation of cytokine production; GO:0001819 positive regulation of cytokine production; GO:0002376 immune system process; GO:0002790 peptide secretion; GO:0002791 regulation of peptide secretion; GO:0002793 positive regulation of peptide secretion; GO:0006355 regulation of transcription, DNA-templated; GO:0006807 nitrogen compound metabolic process; GO…	GO:0005576 extracellular region; GO:0005622 intracellular anatomical structure; GO:0005737 cytoplasm; GO:0005886 plasma membrane; GO:0005887 integral component of plasma membrane; GO:0016020 membrane; GO:0016021 integral component of membrane; GO:0031224 intrinsic component of membrane; GO:0031226 intrinsic component of plasma membrane; GO:0032991 protein-containing complex; GO:0071944 cell perip…	GO:0002114 interleukin-33 receptor activity; GO:0004888 transmembrane signaling receptor activity; GO:0004896 cytokine receptor activity; GO:0004908 interleukin-1 receptor activity; GO:0005102 signaling receptor binding; GO:0005126 cytokine receptor binding; GO:0005149 interleukin-1 receptor binding; GO:0005488 binding; GO:0005515 protein binding; GO:0019899 enzyme binding; GO:0019900 kinase bind…	PF18452; PF13927	PF18452 Immunoglobulin domain; PF13927 Immunoglobulin domain
I3LR80	564	S	2.14658	0.0165339	Up	Interleukin 1 receptor accessory protein OS=Sus scrofa OX=9823 GN=IL1RAP PE=3 SV=3	IL1RAP	0.993	SGEQGLSYS(0.993)S(0.993)LK	5	5	S10	0.0170568	1415.55	398452	272273	449386	760517	693664	694763	1.00662e+06	691380	706401	0.632078	0.431916	0.712876	1.20643	1.10038	1.10213	1.59684	1.09676	1.12059	endoplasmic reticulum	K04723	IL1RAP; interleukin 1 receptor accessory protein	map04010 MAPK signaling pathway; map04060 Cytokine-cytokine receptor interaction; map04659 Th17 cell differentiation; map04750 Inflammatory mediator regulation of TRP channels	GO:0001816 cytokine production; GO:0001817 regulation of cytokine production; GO:0001819 positive regulation of cytokine production; GO:0002376 immune system process; GO:0002790 peptide secretion; GO:0002791 regulation of peptide secretion; GO:0002793 positive regulation of peptide secretion; GO:0006355 regulation of transcription, DNA-templated; GO:0006807 nitrogen compound metabolic process; GO…	GO:0005576 extracellular region; GO:0005622 intracellular anatomical structure; GO:0005737 cytoplasm; GO:0005886 plasma membrane; GO:0005887 integral component of plasma membrane; GO:0016020 membrane; GO:0016021 integral component of membrane; GO:0031224 intrinsic component of membrane; GO:0031226 intrinsic component of plasma membrane; GO:0032991 protein-containing complex; GO:0071944 cell perip…	GO:0002114 interleukin-33 receptor activity; GO:0004888 transmembrane signaling receptor activity; GO:0004896 cytokine receptor activity; GO:0004908 interleukin-1 receptor activity; GO:0005102 signaling receptor binding; GO:0005126 cytokine receptor binding; GO:0005149 interleukin-1 receptor binding; GO:0005488 binding; GO:0005515 protein binding; GO:0019899 enzyme binding; GO:0019900 kinase bind…	PF18452; PF13927	PF18452 Immunoglobulin domain; PF13927 Immunoglobulin domain
I3LQZ7	359	S	2.27855	0.000872836	Up	Splicing factor 3A subunit 1 OS=Sus scrofa OX=9823 GN=SF3A1 PE=1 SV=2	SF3A1	1	AEEPPSQLDQDTQVQDMDEGS(1.0)DDEEEGQK	116	51	S21	7.12316e-16	3345.27	3.40895e+07	3.96277e+07	4.64154e+07	8.62565e+07	1.06531e+08	9.07359e+07	9.30034e+07	8.64264e+07	9.42982e+07	0.452927	0.526509	0.616694	1.14604	1.41541	1.20555	1.23568	1.1483	1.25288	cytoplasm	K12825	SF3A1, SAP114; splicing factor 3A subunit 1	map03040 Spliceosome	GO:0000003 reproduction; GO:0000245 spliceosomal complex assembly; GO:0000375 RNA splicing, via transesterification reactions; GO:0000377 RNA splicing, via transesterification reactions with bulged adenosine as nucleophile; GO:0000381 regulation of alternative mRNA splicing, via spliceosome; GO:0000389 mRNA 3'-splice site recognition; GO:0000398 mRNA splicing, via spliceosome; GO:0006139 nucleoba…	GO:0005622 intracellular anatomical structure; GO:0005634 nucleus; GO:0005654 nucleoplasm; GO:0005681 spliceosomal complex; GO:0005684 U2-type spliceosomal complex; GO:0005686 U2 snRNP; GO:0016604 nuclear body; GO:0016607 nuclear speck; GO:0030532 small nuclear ribonucleoprotein complex; GO:0031974 membrane-enclosed lumen; GO:0031981 nuclear lumen; GO:0032991 protein-containing complex; GO:004322…	GO:0003676 nucleic acid binding; GO:0003723 RNA binding; GO:0005488 binding; GO:0005515 protein binding; GO:0097159 organic cyclic compound binding; GO:1901363 heterocyclic compound binding;			A	KOG0007	Splicing factor 3a, subunit 1
I3LQY9	395	S	0.408286	0.00456647	Down	UBX domain-containing protein OS=Sus scrofa OX=9823 GN=UBXN7 PE=1 SV=2	UBXN7	1	RS(1.0)LTEPPAR	3	3	S2	0.0124115	1106.54	430752	272106	412755	133282	147687	143041	163090	152144	140255	1.94313	1.22748	1.86195	0.60124	0.666218	0.645263	0.735704	0.686324	0.632695	nucleus	K24350	UBXN7; UBX domain-containing protein 7		GO:0006464 cellular protein modification process; GO:0006807 nitrogen compound metabolic process; GO:0008152 metabolic process; GO:0009987 cellular process; GO:0019538 protein metabolic process; GO:0036211 protein modification process; GO:0043170 macromolecule metabolic process; GO:0043412 macromolecule modification; GO:0043687 post-translational protein modification; GO:0044237 cellular metaboli…	GO:0005622 intracellular anatomical structure; GO:0005634 nucleus; GO:0005654 nucleoplasm; GO:0005737 cytoplasm; GO:0005783 endoplasmic reticulum; GO:0005789 endoplasmic reticulum membrane; GO:0005829 cytosol; GO:0012505 endomembrane system; GO:0016020 membrane; GO:0016604 nuclear body; GO:0031974 membrane-enclosed lumen; GO:0031981 nuclear lumen; GO:0031984 organelle subcompartment; GO:0032991 p…	GO:0005488 binding; GO:0005515 protein binding; GO:0008134 transcription factor binding; GO:0019899 enzyme binding; GO:0031625 ubiquitin protein ligase binding; GO:0032182 ubiquitin-like protein binding; GO:0043130 ubiquitin binding; GO:0044389 ubiquitin-like protein ligase binding;	PF14555; PF13899; PF00789	PF14555 UBA-like domain; PF13899 Thioredoxin-like; PF00789 UBX domain	O	KOG1364	Predicted ubiquitin regulatory protein, contains UAS and UBX domains
I3LQY2	401	S	3.34371	0.0171803	Up	Uncharacterized protein OS=Sus scrofa OX=9823 GN=ERCC5 PE=3 SV=3	ERCC5	1	ALEDS(1.0)DGEGSHQQAR	15	15	S5	1.09049e-08	1679.67	1.32431e+06	593028	1.78519e+06	5.28562e+06	5.28577e+06	3.81707e+06	4.45521e+06	3.8276e+06	4.09741e+06	0.39115	0.175157	0.527276	1.56117	1.56121	1.12741	1.31589	1.13052	1.21021	nucleus	K10846	ERCC5, XPG, RAD2; DNA excision repair protein ERCC-5	map03420 Nucleotide excision repair	GO:0006139 nucleobase-containing compound metabolic process; GO:0006259 DNA metabolic process; GO:0006281 DNA repair; GO:0006283 transcription-coupled nucleotide-excision repair; GO:0006289 nucleotide-excision repair; GO:0006293 nucleotide-excision repair, preincision complex stabilization; GO:0006294 nucleotide-excision repair, preincision complex assembly; GO:0006295 nucleotide-excision repair,…	GO:0005622 intracellular anatomical structure; GO:0005634 nucleus; GO:0005654 nucleoplasm; GO:0031974 membrane-enclosed lumen; GO:0031981 nuclear lumen; GO:0043226 organelle; GO:0043227 membrane-bounded organelle; GO:0043229 intracellular organelle; GO:0043231 intracellular membrane-bounded organelle; GO:0043233 organelle lumen; GO:0070013 intracellular organelle lumen;	GO:0000217 DNA secondary structure binding; GO:0000405 bubble DNA binding; GO:0003676 nucleic acid binding; GO:0003677 DNA binding; GO:0003690 double-stranded DNA binding; GO:0003697 single-stranded DNA binding; GO:0003824 catalytic activity; GO:0004518 nuclease activity; GO:0004519 endonuclease activity; GO:0004520 endodeoxyribonuclease activity; GO:0004536 deoxyribonuclease activity; GO:0005488…			L	KOG2520	5'-3' exonuclease
I3LQY2	580	S	4.1727	0.00184476	Up	Uncharacterized protein OS=Sus scrofa OX=9823 GN=ERCC5 PE=3 SV=3	ERCC5	1	YNTSVLSS(1.0)DDETEHER	1	1	S8	3.22601e-06	1961.78	68161.9	49475.5	85744.7	230017	359544	279238	260889	238696	349066	0.31937	0.231816	0.401754	1.07774	1.68463	1.30836	1.22239	1.1184	1.63554	nucleus	K10846	ERCC5, XPG, RAD2; DNA excision repair protein ERCC-5	map03420 Nucleotide excision repair	GO:0006139 nucleobase-containing compound metabolic process; GO:0006259 DNA metabolic process; GO:0006281 DNA repair; GO:0006283 transcription-coupled nucleotide-excision repair; GO:0006289 nucleotide-excision repair; GO:0006293 nucleotide-excision repair, preincision complex stabilization; GO:0006294 nucleotide-excision repair, preincision complex assembly; GO:0006295 nucleotide-excision repair,…	GO:0005622 intracellular anatomical structure; GO:0005634 nucleus; GO:0005654 nucleoplasm; GO:0031974 membrane-enclosed lumen; GO:0031981 nuclear lumen; GO:0043226 organelle; GO:0043227 membrane-bounded organelle; GO:0043229 intracellular organelle; GO:0043231 intracellular membrane-bounded organelle; GO:0043233 organelle lumen; GO:0070013 intracellular organelle lumen;	GO:0000217 DNA secondary structure binding; GO:0000405 bubble DNA binding; GO:0003676 nucleic acid binding; GO:0003677 DNA binding; GO:0003690 double-stranded DNA binding; GO:0003697 single-stranded DNA binding; GO:0003824 catalytic activity; GO:0004518 nuclease activity; GO:0004519 endonuclease activity; GO:0004520 endodeoxyribonuclease activity; GO:0004536 deoxyribonuclease activity; GO:0005488…			L	KOG2520	5'-3' exonuclease
I3LQY2	1140	S	2.24169	0.000174752	Up	Uncharacterized protein OS=Sus scrofa OX=9823 GN=ERCC5 PE=3 SV=3	ERCC5	1	GPAAAQSGPS(1.0)PPGFR	12	12	S10	3.81543e-07	1476.66	530509	479268	513012	1.21605e+06	1.47979e+06	1.41567e+06	1.217e+06	1.02592e+06	1.17071e+06	0.527699	0.47673	0.510295	1.20961	1.47195	1.40817	1.21055	1.02048	1.16451	nucleus	K10846	ERCC5, XPG, RAD2; DNA excision repair protein ERCC-5	map03420 Nucleotide excision repair	GO:0006139 nucleobase-containing compound metabolic process; GO:0006259 DNA metabolic process; GO:0006281 DNA repair; GO:0006283 transcription-coupled nucleotide-excision repair; GO:0006289 nucleotide-excision repair; GO:0006293 nucleotide-excision repair, preincision complex stabilization; GO:0006294 nucleotide-excision repair, preincision complex assembly; GO:0006295 nucleotide-excision repair,…	GO:0005622 intracellular anatomical structure; GO:0005634 nucleus; GO:0005654 nucleoplasm; GO:0031974 membrane-enclosed lumen; GO:0031981 nuclear lumen; GO:0043226 organelle; GO:0043227 membrane-bounded organelle; GO:0043229 intracellular organelle; GO:0043231 intracellular membrane-bounded organelle; GO:0043233 organelle lumen; GO:0070013 intracellular organelle lumen;	GO:0000217 DNA secondary structure binding; GO:0000405 bubble DNA binding; GO:0003676 nucleic acid binding; GO:0003677 DNA binding; GO:0003690 double-stranded DNA binding; GO:0003697 single-stranded DNA binding; GO:0003824 catalytic activity; GO:0004518 nuclease activity; GO:0004519 endonuclease activity; GO:0004520 endodeoxyribonuclease activity; GO:0004536 deoxyribonuclease activity; GO:0005488…			L	KOG2520	5'-3' exonuclease
I3LQU1	393	S	5.73576	0.000700317	Up	Smad nuclear-interacting protein 1 OS=Sus scrofa OX=9823 GN=SNIP1 PE=4 SV=2	SNIP1	0.997	KEDEDDEEEEEVS(0.997)DS	14	16	S13	8.49564e-05	1863.62	445966	323150	388655	1.16405e+06	1.58254e+06	2.57852e+06	1.967e+06	1.74072e+06	2.93296e+06	0.305838	0.221613	0.266535	0.798291	1.08529	1.76832	1.34895	1.19377	2.01139	nucleus	K13108	SNIP1; smad nuclear-interacting protein 1		GO:0006139 nucleobase-containing compound metabolic process; GO:0006355 regulation of transcription, DNA-templated; GO:0006396 RNA processing; GO:0006725 cellular aromatic compound metabolic process; GO:0006807 nitrogen compound metabolic process; GO:0007154 cell communication; GO:0007165 signal transduction; GO:0007249 I-kappaB kinase/NF-kappaB signaling; GO:0008152 metabolic process; GO:0009889…	GO:0005622 intracellular anatomical structure; GO:0005634 nucleus; GO:0005654 nucleoplasm; GO:0005737 cytoplasm; GO:0005829 cytosol; GO:0031974 membrane-enclosed lumen; GO:0031981 nuclear lumen; GO:0043226 organelle; GO:0043227 membrane-bounded organelle; GO:0043229 intracellular organelle; GO:0043231 intracellular membrane-bounded organelle; GO:0043233 organelle lumen; GO:0070013 intracellular o…	GO:0003676 nucleic acid binding; GO:0003723 RNA binding; GO:0003729 mRNA binding; GO:0005488 binding; GO:0097159 organic cyclic compound binding; GO:1901363 heterocyclic compound binding;			T	KOG1882	Transcriptional regulator SNIP1, contains FHA domain
I3LQU1	35	S	2.71656	3.30324e-06	Up	Smad nuclear-interacting protein 1 OS=Sus scrofa OX=9823 GN=SNIP1 PE=4 SV=2	SNIP1	1	LS(1.0)PESAPPVHR	109	38	S2	3.3165e-06	1682.8	7.79781e+07	7.54332e+07	77250136	1.59328e+08	1.94803e+08	1.77747e+08	2.18902e+08	2.06988e+08	2.00716e+08	0.505205	0.488717	0.500489	1.03226	1.26209	1.15159	1.41822	1.34103	1.3004	nucleus	K13108	SNIP1; smad nuclear-interacting protein 1		GO:0006139 nucleobase-containing compound metabolic process; GO:0006355 regulation of transcription, DNA-templated; GO:0006396 RNA processing; GO:0006725 cellular aromatic compound metabolic process; GO:0006807 nitrogen compound metabolic process; GO:0007154 cell communication; GO:0007165 signal transduction; GO:0007249 I-kappaB kinase/NF-kappaB signaling; GO:0008152 metabolic process; GO:0009889…	GO:0005622 intracellular anatomical structure; GO:0005634 nucleus; GO:0005654 nucleoplasm; GO:0005737 cytoplasm; GO:0005829 cytosol; GO:0031974 membrane-enclosed lumen; GO:0031981 nuclear lumen; GO:0043226 organelle; GO:0043227 membrane-bounded organelle; GO:0043229 intracellular organelle; GO:0043231 intracellular membrane-bounded organelle; GO:0043233 organelle lumen; GO:0070013 intracellular o…	GO:0003676 nucleic acid binding; GO:0003723 RNA binding; GO:0003729 mRNA binding; GO:0005488 binding; GO:0097159 organic cyclic compound binding; GO:1901363 heterocyclic compound binding;			T	KOG1882	Transcriptional regulator SNIP1, contains FHA domain
I3LQS7	51	S	3.02881	0.00863992	Up	Ribosomal RNA processing 9, U3 small nucleolar RNA binding protein OS=Sus scrofa OX=9823 GN=RRP9 PE=4 SV=2	RRP9	1	MNEEIS(1.0)S(1.0)DS(1.0)ENESIAPR	117	56	S7	0.000549174	2147.73	1.81092e+06	888986	1.23575e+06	2.91941e+06	3.78658e+06	4.36928e+06	3.41459e+06	3.55976e+06	4.94599e+06	0.60518	0.297085	0.412967	0.97562	1.26541	1.46014	1.1411	1.18962	1.65287	nucleus	K14793	RRP9; ribosomal RNA-processing protein 9		GO:0006139 nucleobase-containing compound metabolic process; GO:0006364 rRNA processing; GO:0006396 RNA processing; GO:0006725 cellular aromatic compound metabolic process; GO:0006807 nitrogen compound metabolic process; GO:0008152 metabolic process; GO:0009987 cellular process; GO:0010467 gene expression; GO:0016070 RNA metabolic process; GO:0016072 rRNA metabolic process; GO:0022613 ribonucleop…	GO:0005622 intracellular anatomical structure; GO:0005634 nucleus; GO:0005654 nucleoplasm; GO:0005730 nucleolus; GO:0005732 sno(s)RNA-containing ribonucleoprotein complex; GO:0030684 preribosome; GO:0031428 box C/D RNP complex; GO:0031974 membrane-enclosed lumen; GO:0031981 nuclear lumen; GO:0032040 small-subunit processome; GO:0032991 protein-containing complex; GO:0043226 organelle; GO:0043227 …	GO:0003676 nucleic acid binding; GO:0003723 RNA binding; GO:0005488 binding; GO:0030515 snoRNA binding; GO:0034511 U3 snoRNA binding; GO:0097159 organic cyclic compound binding; GO:1901363 heterocyclic compound binding;			A	KOG0299	U3 snoRNP-associated protein (contains WD40 repeats)
I3LQS7	50	S	3.06797	0.0119172	Up	Ribosomal RNA processing 9, U3 small nucleolar RNA binding protein OS=Sus scrofa OX=9823 GN=RRP9 PE=4 SV=2	RRP9	1	MNEEIS(1.0)S(1.0)DS(1.0)ENESIAPR	122	56	S6	0.000549174	2147.73	1.34664e+06	650880	807923	2.24365e+06	3.07053e+06	3.60283e+06	2.31638e+06	2.53164e+06	3.75902e+06	0.596168	0.288149	0.357673	0.99328	1.35934	1.595	1.02547	1.12077	1.66414	nucleus	K14793	RRP9; ribosomal RNA-processing protein 9		GO:0006139 nucleobase-containing compound metabolic process; GO:0006364 rRNA processing; GO:0006396 RNA processing; GO:0006725 cellular aromatic compound metabolic process; GO:0006807 nitrogen compound metabolic process; GO:0008152 metabolic process; GO:0009987 cellular process; GO:0010467 gene expression; GO:0016070 RNA metabolic process; GO:0016072 rRNA metabolic process; GO:0022613 ribonucleop…	GO:0005622 intracellular anatomical structure; GO:0005634 nucleus; GO:0005654 nucleoplasm; GO:0005730 nucleolus; GO:0005732 sno(s)RNA-containing ribonucleoprotein complex; GO:0030684 preribosome; GO:0031428 box C/D RNP complex; GO:0031974 membrane-enclosed lumen; GO:0031981 nuclear lumen; GO:0032040 small-subunit processome; GO:0032991 protein-containing complex; GO:0043226 organelle; GO:0043227 …	GO:0003676 nucleic acid binding; GO:0003723 RNA binding; GO:0005488 binding; GO:0030515 snoRNA binding; GO:0034511 U3 snoRNA binding; GO:0097159 organic cyclic compound binding; GO:1901363 heterocyclic compound binding;			A	KOG0299	U3 snoRNP-associated protein (contains WD40 repeats)
I3LQS7	53	S	4.32697	0.00677282	Up	Ribosomal RNA processing 9, U3 small nucleolar RNA binding protein OS=Sus scrofa OX=9823 GN=RRP9 PE=4 SV=2	RRP9	1	MNEEIS(1.0)S(1.0)DS(1.0)ENESIAPR	106	9	S9	2.8063e-08	1987.8	1.53403e+06	601806	798911	2.73202e+06	3.27391e+06	3.59699e+06	3.91765e+06	3.60497e+06	5.17592e+06	0.547081	0.214622	0.284916	0.974322	1.16757	1.2828	1.39715	1.28564	1.84589	nucleus	K14793	RRP9; ribosomal RNA-processing protein 9		GO:0006139 nucleobase-containing compound metabolic process; GO:0006364 rRNA processing; GO:0006396 RNA processing; GO:0006725 cellular aromatic compound metabolic process; GO:0006807 nitrogen compound metabolic process; GO:0008152 metabolic process; GO:0009987 cellular process; GO:0010467 gene expression; GO:0016070 RNA metabolic process; GO:0016072 rRNA metabolic process; GO:0022613 ribonucleop…	GO:0005622 intracellular anatomical structure; GO:0005634 nucleus; GO:0005654 nucleoplasm; GO:0005730 nucleolus; GO:0005732 sno(s)RNA-containing ribonucleoprotein complex; GO:0030684 preribosome; GO:0031428 box C/D RNP complex; GO:0031974 membrane-enclosed lumen; GO:0031981 nuclear lumen; GO:0032040 small-subunit processome; GO:0032991 protein-containing complex; GO:0043226 organelle; GO:0043227 …	GO:0003676 nucleic acid binding; GO:0003723 RNA binding; GO:0005488 binding; GO:0030515 snoRNA binding; GO:0034511 U3 snoRNA binding; GO:0097159 organic cyclic compound binding; GO:1901363 heterocyclic compound binding;			A	KOG0299	U3 snoRNP-associated protein (contains WD40 repeats)
I3LQS0	284	S	2.33749	0.000240507	Up	Heterogeneous nuclear ribonucleoprotein K OS=Sus scrofa OX=9823 GN=HNRNPK PE=1 SV=3	HNRNPK	1	DYDDMS(1.0)PR	194	108	S6	0.00168215	1078.35	3.22364e+07	3.69911e+07	4.06383e+07	1.11649e+08	9.03065e+07	9.63122e+07	8.33401e+07	8.62647e+07	8.72059e+07	0.436319	0.500673	0.550038	1.51117	1.2223	1.30358	1.12801	1.16759	1.18033	nucleus	K12886	HNRNPK; heterogeneous nuclear ribonucleoprotein K	map03040 Spliceosome	GO:0000003 reproduction; GO:0000122 negative regulation of transcription by RNA polymerase II; GO:0000375 RNA splicing, via transesterification reactions; GO:0000377 RNA splicing, via transesterification reactions with bulged adenosine as nucleophile; GO:0000398 mRNA splicing, via spliceosome; GO:0001101 response to acid chemical; GO:0001541 ovarian follicle development; GO:0001558 regulation of …	GO:0000228 nuclear chromosome; GO:0000785 chromatin; GO:0005622 intracellular anatomical structure; GO:0005634 nucleus; GO:0005654 nucleoplasm; GO:0005681 spliceosomal complex; GO:0005694 chromosome; GO:0005737 cytoplasm; GO:0005739 mitochondrion; GO:0005829 cytosol; GO:0005938 cell cortex; GO:0010494 cytoplasmic stress granule; GO:0014069 postsynaptic density; GO:0016604 nuclear body; GO:0016607…	GO:0000976 transcription cis-regulatory region binding; GO:0000977 RNA polymerase II transcription regulatory region sequence-specific DNA binding; GO:0000978 RNA polymerase II cis-regulatory region sequence-specific DNA binding; GO:0000981 DNA-binding transcription factor activity, RNA polymerase II-specific; GO:0000987 cis-regulatory region sequence-specific DNA binding; GO:0001067 transcriptio…	PF08067; PF00013	PF08067 ROKNT (NUC014) domain; PF00013 KH domain	AR	KOG2192	PolyC-binding hnRNP-K protein HRB57A/hnRNP, contains KH domain
I3LQG8	46	S	0.482123	0.00644349	Down	Ubiquitination factor E4B OS=Sus scrofa OX=9823 GN=UBE4B PE=3 SV=3	UBE4B	1	SQS(1.0)MDIDGVSCEK	15	15	S3	7.78188e-06	1535.58	3.49177e+06	2.43354e+06	3.59918e+06	858730	553305	1.04219e+06	1.57404e+06	1.36916e+06	1.64877e+06	1.89648	1.32172	1.95482	0.4664	0.300515	0.566041	0.854907	0.74363	0.895494	cytoplasm	K10597	UBE4B, UFD2; ubiquitin conjugation factor E4 B [EC:2.3.2.27]	map04120 Ubiquitin mediated proteolysis; map04141 Protein processing in endoplasmic reticulum	GO:0000209 protein polyubiquitination; GO:0003007 heart morphogenesis; GO:0003205 cardiac chamber development; GO:0003206 cardiac chamber morphogenesis; GO:0003208 cardiac ventricle morphogenesis; GO:0003222 ventricular trabecula myocardium morphogenesis; GO:0003229 ventricular cardiac muscle tissue development; GO:0003231 cardiac ventricle development; GO:0006457 protein folding; GO:0006464 cell…	GO:0000151 ubiquitin ligase complex; GO:0005622 intracellular anatomical structure; GO:0005634 nucleus; GO:0005737 cytoplasm; GO:0032991 protein-containing complex; GO:0043226 organelle; GO:0043227 membrane-bounded organelle; GO:0043229 intracellular organelle; GO:0043231 intracellular membrane-bounded organelle; GO:1902494 catalytic complex; GO:1990234 transferase complex;	GO:0000166 nucleotide binding; GO:0003824 catalytic activity; GO:0004842 ubiquitin-protein transferase activity; GO:0005488 binding; GO:0005515 protein binding; GO:0005524 ATP binding; GO:0016740 transferase activity; GO:0017076 purine nucleotide binding; GO:0019787 ubiquitin-like protein transferase activity; GO:0019899 enzyme binding; GO:0030554 adenyl nucleotide binding; GO:0031625 ubiquitin p…	PF04564	PF04564 U-box domain	O	KOG2042	Ubiquitin fusion degradation protein-2
I3LQF9	548	S	0.348727	0.000840193	Down	Cytoplasmic linker associated protein 2 OS=Sus scrofa OX=9823 GN=CLASP2 PE=1 SV=2	CLASP2	1	SRS(1.0)DIDVNAAAGAK	4	7	S3	3.76959e-08	1454.66	1.11038e+06	1.48488e+06	1.01789e+06	433473	531961	458945	431896	421205	406901	1.58688	2.12209	1.4547	0.61949	0.760243	0.655893	0.617237	0.601957	0.581515	cytoplasm	K16578	CLASP1_2; CLIP-associating protein 1/2		GO:0000003 reproduction; GO:0000022 mitotic spindle elongation; GO:0000070 mitotic sister chromatid segregation; GO:0000226 microtubule cytoskeleton organization; GO:0000278 mitotic cell cycle; GO:0000280 nuclear division; GO:0000819 sister chromatid segregation; GO:0000902 cell morphogenesis; GO:0000904 cell morphogenesis involved in differentiation; GO:0001558 regulation of cell growth; GO:0001…	GO:0000775 chromosome, centromeric region; GO:0000776 kinetochore; GO:0000922 spindle pole; GO:0001726 ruffle; GO:0005576 extracellular region; GO:0005622 intracellular anatomical structure; GO:0005634 nucleus; GO:0005694 chromosome; GO:0005737 cytoplasm; GO:0005794 Golgi apparatus; GO:0005802 trans-Golgi network; GO:0005813 centrosome; GO:0005815 microtubule organizing center; GO:0005819 spindle…	GO:0000166 nucleotide binding; GO:0001882 nucleoside binding; GO:0001883 purine nucleoside binding; GO:0002162 dystroglycan binding; GO:0003779 actin binding; GO:0005488 binding; GO:0005515 protein binding; GO:0005525 GTP binding; GO:0008017 microtubule binding; GO:0008092 cytoskeletal protein binding; GO:0015631 tubulin binding; GO:0017076 purine nucleotide binding; GO:0019001 guanyl nucleotide …			R	KOG2956	CLIP-associating protein
I3LQA2	1746	S	2.26314	0.00061341	Up	Kinesin family member 26B OS=Sus scrofa OX=9823 GN=KIF26B PE=3 SV=2	KIF26B	1	LLLAS(1.0)PK	2	2	S5	0.110584	821.453	260448	313059	319229	222176	251293	179909	732570	610273	677545	0.657235	0.789998	0.805569	0.560657	0.634134	0.453996	1.84863	1.54001	1.70977	nucleus	K10404	KIF26; kinesin family member 26		GO:0000003 reproduction; GO:0000902 cell morphogenesis; GO:0000904 cell morphogenesis involved in differentiation; GO:0001655 urogenital system development; GO:0001656 metanephros development; GO:0001657 ureteric bud development; GO:0001667 ameboidal-type cell migration; GO:0001764 neuron migration; GO:0001822 kidney development; GO:0001823 mesonephros development; GO:0002009 morphogenesis of an …	GO:0005622 intracellular anatomical structure; GO:0005856 cytoskeleton; GO:0005871 kinesin complex; GO:0005875 microtubule associated complex; GO:0015630 microtubule cytoskeleton; GO:0032991 protein-containing complex; GO:0043226 organelle; GO:0043228 non-membrane-bounded organelle; GO:0043229 intracellular organelle; GO:0043232 intracellular non-membrane-bounded organelle;	GO:0003774 cytoskeletal motor activity; GO:0003777 microtubule motor activity; GO:0003824 catalytic activity; GO:0005488 binding; GO:0005515 protein binding; GO:0008017 microtubule binding; GO:0008092 cytoskeletal protein binding; GO:0015631 tubulin binding; GO:0016462 pyrophosphatase activity; GO:0016787 hydrolase activity; GO:0016817 hydrolase activity, acting on acid anhydrides; GO:0016818 hyd…	PF00225	PF00225 Kinesin motor domain	Z	KOG4280	Kinesin-like protein
I3LQ81	877	S	0.431546	0.00864988	Down	Rho guanine nucleotide exchange factor 5 OS=Sus scrofa OX=9823 GN=ARHGEF5 PE=4 SV=2	ARHGEF5	0.996	TS(0.996)WPPAMGR	5	8	S2	0.0778843	1082.45	1.93287e+06	2.19495e+06	2.48142e+06	313020	417802	385981	1.09316e+06	1.09146e+06	667570	1.64449	1.86747	2.1112	0.266319	0.355467	0.328394	0.930062	0.928622	0.567971	nucleus	K20684	ARHGEF5; Rho guanine nucleotide exchange factor 5		GO:0001932 regulation of protein phosphorylation; GO:0001934 positive regulation of protein phosphorylation; GO:0002376 immune system process; GO:0002407 dendritic cell chemotaxis; GO:0002408 myeloid dendritic cell chemotaxis; GO:0006355 regulation of transcription, DNA-templated; GO:0006928 movement of cell or subcellular component; GO:0006935 chemotaxis; GO:0006996 organelle organization; GO:00…	GO:0005622 intracellular anatomical structure; GO:0005634 nucleus; GO:0005654 nucleoplasm; GO:0005737 cytoplasm; GO:0005829 cytosol; GO:0005886 plasma membrane; GO:0016020 membrane; GO:0031974 membrane-enclosed lumen; GO:0031981 nuclear lumen; GO:0043226 organelle; GO:0043227 membrane-bounded organelle; GO:0043229 intracellular organelle; GO:0043231 intracellular membrane-bounded organelle; GO:00…	GO:0000166 nucleotide binding; GO:0001882 nucleoside binding; GO:0001883 purine nucleoside binding; GO:0005085 guanyl-nucleotide exchange factor activity; GO:0005488 binding; GO:0005515 protein binding; GO:0005525 GTP binding; GO:0017076 purine nucleotide binding; GO:0019001 guanyl nucleotide binding; GO:0019899 enzyme binding; GO:0031267 small GTPase binding; GO:0032549 ribonucleoside binding; G…	PF00621; PF14604	PF00621 RhoGEF domain; PF14604 Variant SH3 domain	T	KOG3523	Putative guanine nucleotide exchange factor TIM
[truncated: 3,637 more rows]
