# Supplementary material for: Phosphoproteomic analysis reveals changes in A-Raf-related protein phosphorylation in response to Toxoplasma gondii infection in porcine macrophages
Source: Parasit Vectors. 2024 Apr 20;17:191. doi: 10.1186/s13071-024-06273-x (PMC11031963; doi:10.1186/s13071-024-06273-x)
Supplement: Supplementary file 3 — Additional file 3: Table S2. Details of DPSs and DEPPs of p3KT/p3T. [file 13071_2024_6273_MOESM3_ESM.xlsx]

## Sheet: Sheet1
Table S2 Details in DPSs and DEPPs of p3KT/p3T
Protein accession	Position	Amino acid	p3KT/p3T Ratio	p3KT/p3T P value	Regulated Type	Protein description	Gene name	Localization probability	Modified sequence	Modified PSMs	PSMs	Modifications	Qvality PEP	Theo. MH+ [Da]	Intensity pho3_1	Intensity pho3_2	Intensity pho3_3	Intensity p3KT_1	Intensity p3KT_2	Intensity p3KT_3	Intensity p3T_1	Intensity p3T_2	Intensity p3T_3	pho3_1	pho3_2	pho3_3	p3KT_1	p3KT_2	p3KT_3	p3T_1	p3T_2	p3T_3	Subcellular localization	KEGG KO No.	KEGG Gene	KEGG pathway	Biological Process	Cellular Component	Molecular Function	Pfam ID	Domain description	KOG category	KOG NO.	KOG description
R4JU57	192	S	0.259972	0.0313789	Down	LSM14A mRNA processing body assembly factor OS=Sus scrofa OX=9823 GN=LSM14A PE=2 SV=1	LSM14A	1	KS(1.0)PTMEQAVQTASAHLPAPAPVGR	10	10	S2	1.05228e-14	2524.24	4.77533e+06	5641692	5.21914e+06	265758	578710	1.38459e+06	2.51977e+06	3037418	3017049	1.62552	1.92043	1.7766	0.0904642	0.196993	0.471316	0.857732	1.03394	1.027	nucleus	K18749	LSM14, RAP55, SCD6; protein LSM14		GO:0000226 microtubule cytoskeleton organization; GO:0001817 regulation of cytokine production; GO:0001819 positive regulation of cytokine production; GO:0001959 regulation of cytokine-mediated signaling pathway; GO:0001961 positive regulation of cytokine-mediated signaling pathway; GO:0002218 activation of innate immune response; GO:0002221 pattern recognition receptor signaling pathway; GO:0002…	GO:0000242 pericentriolar material; GO:0000932 P-body; GO:0005622 intracellular anatomical structure; GO:0005737 cytoplasm; GO:0005813 centrosome; GO:0005815 microtubule organizing center; GO:0005819 spindle; GO:0005829 cytosol; GO:0005856 cytoskeleton; GO:0010494 cytoplasmic stress granule; GO:0015630 microtubule cytoskeleton; GO:0032991 protein-containing complex; GO:0035770 ribonucleoprotein g…	GO:0003676 nucleic acid binding; GO:0003677 DNA binding; GO:0003690 double-stranded DNA binding; GO:0003723 RNA binding; GO:0003725 double-stranded RNA binding; GO:0003727 single-stranded RNA binding; GO:0005488 binding; GO:0005515 protein binding; GO:0017151 DEAD/H-box RNA helicase binding; GO:0019899 enzyme binding; GO:0097159 organic cyclic compound binding; GO:1901363 heterocyclic compound bi…	PF12701; PF09532	PF12701 Scd6-like Sm domain; PF09532 FDF domain	U	KOG1073	Uncharacterized mRNA-associated protein RAP55
Q9GLP0	777	T	0.449244	0.000194682	Down	Integrin beta-1 OS=Sus scrofa OX=9823 GN=ITGB1 PE=2 SV=1	ITGB1	1	WDT(1.0)GENPIYK	21	21	T3	0.000119896	1302.54	1.36834e+06	900984	1.33275e+06	616862	575148	669616	1.4999e+06	1.33119e+06	1.31283e+06	1.2818	0.844004	1.24846	0.57785	0.538774	0.627268	1.40504	1.247	1.2298	extracellular	K05719	ITGB1, CD29; integrin beta 1	map04015 Rap1 signaling pathway; map04145 Phagosome; map04151 PI3K-Akt signaling pathway; map04360 Axon guidance; map04510 Focal adhesion; map04512 ECM-receptor interaction; map04514 Cell adhesion molecules; map04530 Tight junction; map04611 Platelet activation; map04670 Leukocyte transendothelial migration; map04810 Regulation of actin cytoskeleton	GO:0000003 reproduction; GO:0000082 G1/S transition of mitotic cell cycle; GO:0000278 mitotic cell cycle; GO:0000902 cell morphogenesis; GO:0000904 cell morphogenesis involved in differentiation; GO:0001525 angiogenesis; GO:0001568 blood vessel development; GO:0001667 ameboidal-type cell migration; GO:0001700 embryonic development via the syncytial blastoderm; GO:0001701 in utero embryonic develo…	GO:0001669 acrosomal vesicle; GO:0001726 ruffle; GO:0005576 extracellular region; GO:0005604 basement membrane; GO:0005622 intracellular anatomical structure; GO:0005737 cytoplasm; GO:0005886 plasma membrane; GO:0005887 integral component of plasma membrane; GO:0005911 cell-cell junction; GO:0005912 adherens junction; GO:0005925 focal adhesion; GO:0005927 muscle tendon junction; GO:0008305 integr…	GO:0001968 fibronectin binding; GO:0002020 protease binding; GO:0003779 actin binding; GO:0005102 signaling receptor binding; GO:0005178 integrin binding; GO:0005488 binding; GO:0005515 protein binding; GO:0005518 collagen binding; GO:0008092 cytoskeletal protein binding; GO:0015026 coreceptor activity; GO:0019899 enzyme binding; GO:0019900 kinase binding; GO:0019901 protein kinase binding; GO:00…	PF17205; PF00362; PF18372; PF07974; PF07965; PF08725	PF17205 Integrin plexin domain; PF00362 Integrin beta chain VWA domain; PF18372 Integrin beta epidermal growth factor like domain 1; PF07974 EGF-like domain; PF07965 Integrin beta tail domain; PF08725 Integrin beta cytoplasmic domain	TW	KOG1226	Integrin beta subunit (N-terminal portion of extracellular region)
Q95266	287	T	0.4953	0.002724	Down	Calcium/calmodulin-dependent protein kinase type II subunit delta OS=Sus scrofa OX=9823 GN=CAMK2D PE=2 SV=1	CAMK2D	1	QET(1.0)VDCLK	3	3	T3	0.0187769	1072.44	1.33191e+06	894961	1226905	100403	0	88046.1	205972	188745	175997	2.52919	1.69945	2.32978	0.190657		0.167192	0.391122	0.358409	0.334202	cytoplasm	K04515	CAMK2; calcium/calmodulin-dependent protein kinase (CaM kinase) II [EC:2.7.11.17]	map04012 ErbB signaling pathway; map04020 Calcium signaling pathway; map04024 cAMP signaling pathway; map04066 HIF-1 signaling pathway; map04114 Oocyte meiosis; map04217 Necroptosis; map04261 Adrenergic signaling in cardiomyocytes; map04310 Wnt signaling pathway; map04360 Axon guidance; map04713 Circadian entrainment; map04720 Long-term potentiation; map04722 Neurotrophin signaling pathway; map04…	GO:0000003 reproduction; GO:0000082 G1/S transition of mitotic cell cycle; GO:0000165 MAPK cascade; GO:0000278 mitotic cell cycle; GO:0001558 regulation of cell growth; GO:0001666 response to hypoxia; GO:0001932 regulation of protein phosphorylation; GO:0001934 positive regulation of protein phosphorylation; GO:0002026 regulation of the force of heart contraction; GO:0002027 regulation of heart r…	GO:0005622 intracellular anatomical structure; GO:0005634 nucleus; GO:0005654 nucleoplasm; GO:0005737 cytoplasm; GO:0005783 endoplasmic reticulum; GO:0005829 cytosol; GO:0005886 plasma membrane; GO:0005911 cell-cell junction; GO:0005954 calcium- and calmodulin-dependent protein kinase complex; GO:0012505 endomembrane system; GO:0012506 vesicle membrane; GO:0014704 intercalated disc; GO:0016020 me…	GO:0003824 catalytic activity; GO:0004672 protein kinase activity; GO:0004674 protein serine/threonine kinase activity; GO:0004683 calmodulin-dependent protein kinase activity; GO:0005085 guanyl-nucleotide exchange factor activity; GO:0005488 binding; GO:0005515 protein binding; GO:0005516 calmodulin binding; GO:0008092 cytoskeletal protein binding; GO:0008200 ion channel inhibitor activity; GO:0…	PF00069; PF08332	PF00069 Protein kinase domain; PF08332 Calcium/calmodulin dependent protein kinase II association domain	T	KOG0033	Ca2+/calmodulin-dependent protein kinase, EF-Hand protein superfamily
Q95266	337	T	0.285794	0.00276401	Down	Calcium/calmodulin-dependent protein kinase type II subunit delta OS=Sus scrofa OX=9823 GN=CAMK2D PE=2 SV=1	CAMK2D	1	ESTESSNTT(1.0)IEDEDVK	35	17	T9	9.13635e-08	1863.74	6.98324e+06	3.84962e+06	6.57659e+06	515739	544162	944088	2.49221e+06	2.29635e+06	2.22344e+06	2.37836	1.31111	2.23986	0.175651	0.185331	0.321538	0.848798	0.782092	0.757262	cytoplasm	K04515	CAMK2; calcium/calmodulin-dependent protein kinase (CaM kinase) II [EC:2.7.11.17]	map04012 ErbB signaling pathway; map04020 Calcium signaling pathway; map04024 cAMP signaling pathway; map04066 HIF-1 signaling pathway; map04114 Oocyte meiosis; map04217 Necroptosis; map04261 Adrenergic signaling in cardiomyocytes; map04310 Wnt signaling pathway; map04360 Axon guidance; map04713 Circadian entrainment; map04720 Long-term potentiation; map04722 Neurotrophin signaling pathway; map04…	GO:0000003 reproduction; GO:0000082 G1/S transition of mitotic cell cycle; GO:0000165 MAPK cascade; GO:0000278 mitotic cell cycle; GO:0001558 regulation of cell growth; GO:0001666 response to hypoxia; GO:0001932 regulation of protein phosphorylation; GO:0001934 positive regulation of protein phosphorylation; GO:0002026 regulation of the force of heart contraction; GO:0002027 regulation of heart r…	GO:0005622 intracellular anatomical structure; GO:0005634 nucleus; GO:0005654 nucleoplasm; GO:0005737 cytoplasm; GO:0005783 endoplasmic reticulum; GO:0005829 cytosol; GO:0005886 plasma membrane; GO:0005911 cell-cell junction; GO:0005954 calcium- and calmodulin-dependent protein kinase complex; GO:0012505 endomembrane system; GO:0012506 vesicle membrane; GO:0014704 intercalated disc; GO:0016020 me…	GO:0003824 catalytic activity; GO:0004672 protein kinase activity; GO:0004674 protein serine/threonine kinase activity; GO:0004683 calmodulin-dependent protein kinase activity; GO:0005085 guanyl-nucleotide exchange factor activity; GO:0005488 binding; GO:0005515 protein binding; GO:0005516 calmodulin binding; GO:0008092 cytoskeletal protein binding; GO:0008200 ion channel inhibitor activity; GO:0…	PF00069; PF08332	PF00069 Protein kinase domain; PF08332 Calcium/calmodulin dependent protein kinase II association domain	T	KOG0033	Ca2+/calmodulin-dependent protein kinase, EF-Hand protein superfamily
Q95266	333	S	0.396668	0.0253181	Down	Calcium/calmodulin-dependent protein kinase type II subunit delta OS=Sus scrofa OX=9823 GN=CAMK2D PE=2 SV=1	CAMK2D	1	KPDGVKES(0.997)TES(1.0)SNTTIEDEDVK	19	33	S11	2.74401e-11	2568.06	5.99881e+06	3.67826e+06	5.01274e+06	584086	617511	1.37967e+06	2.31283e+06	1.85697e+06	2.33759e+06	2.27051	1.3922	1.89729	0.221073	0.233724	0.522198	0.875391	0.70285	0.884764	cytoplasm	K04515	CAMK2; calcium/calmodulin-dependent protein kinase (CaM kinase) II [EC:2.7.11.17]	map04012 ErbB signaling pathway; map04020 Calcium signaling pathway; map04024 cAMP signaling pathway; map04066 HIF-1 signaling pathway; map04114 Oocyte meiosis; map04217 Necroptosis; map04261 Adrenergic signaling in cardiomyocytes; map04310 Wnt signaling pathway; map04360 Axon guidance; map04713 Circadian entrainment; map04720 Long-term potentiation; map04722 Neurotrophin signaling pathway; map04…	GO:0000003 reproduction; GO:0000082 G1/S transition of mitotic cell cycle; GO:0000165 MAPK cascade; GO:0000278 mitotic cell cycle; GO:0001558 regulation of cell growth; GO:0001666 response to hypoxia; GO:0001932 regulation of protein phosphorylation; GO:0001934 positive regulation of protein phosphorylation; GO:0002026 regulation of the force of heart contraction; GO:0002027 regulation of heart r…	GO:0005622 intracellular anatomical structure; GO:0005634 nucleus; GO:0005654 nucleoplasm; GO:0005737 cytoplasm; GO:0005783 endoplasmic reticulum; GO:0005829 cytosol; GO:0005886 plasma membrane; GO:0005911 cell-cell junction; GO:0005954 calcium- and calmodulin-dependent protein kinase complex; GO:0012505 endomembrane system; GO:0012506 vesicle membrane; GO:0014704 intercalated disc; GO:0016020 me…	GO:0003824 catalytic activity; GO:0004672 protein kinase activity; GO:0004674 protein serine/threonine kinase activity; GO:0004683 calmodulin-dependent protein kinase activity; GO:0005085 guanyl-nucleotide exchange factor activity; GO:0005488 binding; GO:0005515 protein binding; GO:0005516 calmodulin binding; GO:0008092 cytoskeletal protein binding; GO:0008200 ion channel inhibitor activity; GO:0…	PF00069; PF08332	PF00069 Protein kinase domain; PF08332 Calcium/calmodulin dependent protein kinase II association domain	T	KOG0033	Ca2+/calmodulin-dependent protein kinase, EF-Hand protein superfamily
Q863Z5	460	S	0.474013	0.00913132	Down	Interleukin-4 receptor subunit alpha OS=Sus scrofa OX=9823 GN=IL4R PE=2 SV=1	IL4R	1	VGS(1.0)PEASSQGK	8	8	S3	0.00165304	1126.48	639675	540678	674700	631848	545678	374461	1.19272e+06	1.02901e+06	1.05241e+06	0.861685	0.728329	0.908866	0.851142	0.735065	0.504424	1.60668	1.38615	1.41766	plasma membrane	K05071	IL4R, CD124; interleukin 4 receptor	map04060 Cytokine-cytokine receptor interaction; map04151 PI3K-Akt signaling pathway; map04630 JAK-STAT signaling pathway; map04640 Hematopoietic cell lineage; map04658 Th1 and Th2 cell differentiation; map04659 Th17 cell differentiation	GO:0000003 reproduction; GO:0001562 response to protozoan; GO:0001817 regulation of cytokine production; GO:0001819 positive regulation of cytokine production; GO:0002250 adaptive immune response; GO:0002252 immune effector process; GO:0002376 immune system process; GO:0002443 leukocyte mediated immunity; GO:0002449 lymphocyte mediated immunity; GO:0002460 adaptive immune response based on somati…	GO:0005576 extracellular region; GO:0005615 extracellular space; GO:0005886 plasma membrane; GO:0005887 integral component of plasma membrane; GO:0016020 membrane; GO:0016021 integral component of membrane; GO:0031224 intrinsic component of membrane; GO:0031226 intrinsic component of plasma membrane; GO:0032991 protein-containing complex; GO:0043235 receptor complex; GO:0071944 cell periphery;	GO:0004888 transmembrane signaling receptor activity; GO:0004896 cytokine receptor activity; GO:0004913 interleukin-4 receptor activity; GO:0005488 binding; GO:0005515 protein binding; GO:0038023 signaling receptor activity; GO:0046982 protein heterodimerization activity; GO:0046983 protein dimerization activity; GO:0060089 molecular transducer activity;	PF09238	PF09238 Interleukin-4 receptor alpha chain, N-terminal
Q5FZP5	267	S	0.048949	9.86616e-06	Down	Secretogranin-2 OS=Sus scrofa OX=9823 GN=SCG2 PE=2 SV=1	SCG2	1	IESQTQEEVRDS(1.0)K	39	36	S12	4.67361e-07	2242.02	2.33357e+07	7.22492e+06	1.38881e+07	237073	223979	174808	3.88119e+06	4.66066e+06	4.44841e+06	3.61639	1.11966	2.15227	0.0367398	0.0347107	0.0270904	0.601478	0.722274	0.689381	extracellular	K25732	SCG2; secretogranin-2		GO:0000165 MAPK cascade; GO:0001525 angiogenesis; GO:0001568 blood vessel development; GO:0001667 ameboidal-type cell migration; GO:0001936 regulation of endothelial cell proliferation; GO:0001937 negative regulation of endothelial cell proliferation; GO:0001938 positive regulation of endothelial cell proliferation; GO:0001944 vasculature development; GO:0002376 immune system process; GO:0002790 …	GO:0005576 extracellular region; GO:0005615 extracellular space; GO:0005622 intracellular anatomical structure; GO:0005737 cytoplasm; GO:0005783 endoplasmic reticulum; GO:0005788 endoplasmic reticulum lumen; GO:0012505 endomembrane system; GO:0030141 secretory granule; GO:0031045 dense core granule; GO:0031410 cytoplasmic vesicle; GO:0031974 membrane-enclosed lumen; GO:0031982 vesicle; GO:0043226…	GO:0005102 signaling receptor binding; GO:0005125 cytokine activity; GO:0005488 binding; GO:0005515 protein binding; GO:0030545 signaling receptor regulator activity; GO:0042056 chemoattractant activity; GO:0048018 receptor ligand activity; GO:0098772 molecular function regulator;
Q2QLE3	168	S	0.388523	0.0101475	Down	Testin OS=Sus scrofa OX=9823 GN=TES PE=3 SV=1	TES	1	CHELS(1.0)PK	6	6	S5	0.025986	950.38	1.61013e+06	1.21461e+06	1.9879e+06	520114	656441	344722	1.2807e+06	1.53548e+06	1.09936e+06	1.41385	1.06654	1.74557	0.456709	0.576418	0.302699	1.12458	1.3483	0.96534	nucleus	K24270	TES; testin		GO:0001667 ameboidal-type cell migration; GO:0001755 neural crest cell migration; GO:0006928 movement of cell or subcellular component; GO:0007275 multicellular organism development; GO:0008285 negative regulation of cell population proliferation; GO:0009888 tissue development; GO:0009987 cellular process; GO:0014031 mesenchymal cell development; GO:0014032 neural crest cell development; GO:00140…	GO:0005622 intracellular anatomical structure; GO:0005737 cytoplasm; GO:0005829 cytosol; GO:0005886 plasma membrane; GO:0005912 adherens junction; GO:0005925 focal adhesion; GO:0005938 cell cortex; GO:0016020 membrane; GO:0030054 cell junction; GO:0030055 cell-substrate junction; GO:0032991 protein-containing complex; GO:0070161 anchoring junction; GO:0071944 cell periphery; GO:0099568 cytoplasmi…	GO:0005488 binding; GO:0008270 zinc ion binding; GO:0043167 ion binding; GO:0043169 cation binding; GO:0046872 metal ion binding; GO:0046914 transition metal ion binding;	PF06297; PF00412	PF06297 PET Domain; PF00412 LIM domain	TZR	KOG1704	FOG: LIM domain
Q2EN76	94	T	0.340014	0.000688709	Down	Nucleoside diphosphate kinase B OS=Sus scrofa OX=9823 GN=NME2 PE=2 SV=1	NME2	1	VMLGET(1.0)NPADSKPGTIR	9	8	T6	9.80768e-09	1865.88	1.72048e+06	1.27156e+06	1.48043e+06	152039	179622	161659	410450	580195	460233	2.41314	1.78349	2.07644	0.213249	0.251938	0.226743	0.575697	0.813782	0.645523	cytoplasm	K00940	ndk, NME; nucleoside-diphosphate kinase [EC:2.7.4.6]	map00230 Purine metabolism; map00240 Pyrimidine metabolism; map00983 Drug metabolism - other enzymes; map01100 Metabolic pathways; map01240 Biosynthesis of cofactors	GO:0001101 response to acid chemical; GO:0001678 cellular glucose homeostasis; GO:0001775 cell activation; GO:0001932 regulation of protein phosphorylation; GO:0001934 positive regulation of protein phosphorylation; GO:0002252 immune effector process; GO:0002263 cell activation involved in immune response; GO:0002274 myeloid leukocyte activation; GO:0002275 myeloid cell activation involved in imm…	GO:0001726 ruffle; GO:0005576 extracellular region; GO:0005615 extracellular space; GO:0005622 intracellular anatomical structure; GO:0005737 cytoplasm; GO:0005739 mitochondrion; GO:0005740 mitochondrial envelope; GO:0005829 cytosol; GO:0005886 plasma membrane; GO:0012505 endomembrane system; GO:0016020 membrane; GO:0030027 lamellipodium; GO:0030141 secretory granule; GO:0031090 organelle membran…	GO:0003700 DNA-binding transcription factor activity; GO:0003824 catalytic activity; GO:0004550 nucleoside diphosphate kinase activity; GO:0004672 protein kinase activity; GO:0004674 protein serine/threonine kinase activity; GO:0005488 binding; GO:0005504 fatty acid binding; GO:0005515 protein binding; GO:0008289 lipid binding; GO:0016301 kinase activity; GO:0016740 transferase activity; GO:00167…	PF00334	PF00334 Nucleoside diphosphate kinase	F	KOG0888	Nucleoside diphosphate kinase
Q29223	12	S	0.305369	0.000744109	Down	60S ribosomal protein L34 OS=Sus scrofa OX=9823 GN=RPL34 PE=1 SV=3	RPL34	1	LS(1.0)YNTASNK	26	23	S2	8.53345e-06	1233.56	9.26604e+06	9.06589e+06	1.03918e+07	1.2022e+06	1.74787e+06	1.36276e+06	4.74413e+06	5.22356e+06	4.15562e+06	1.76833	1.73014	1.98318	0.229428	0.333564	0.260069	0.905371	0.996865	0.793059	nucleus	K02915	RP-L34e, RPL34; large subunit ribosomal protein L34e	map03010 Ribosome	GO:0000184 nuclear-transcribed mRNA catabolic process, nonsense-mediated decay; GO:0000956 nuclear-transcribed mRNA catabolic process; GO:0002181 cytoplasmic translation; GO:0006139 nucleobase-containing compound metabolic process; GO:0006401 RNA catabolic process; GO:0006402 mRNA catabolic process; GO:0006412 translation; GO:0006413 translational initiation; GO:0006518 peptide metabolic process;…	GO:0005622 intracellular anatomical structure; GO:0005737 cytoplasm; GO:0005829 cytosol; GO:0005840 ribosome; GO:0015934 large ribosomal subunit; GO:0022625 cytosolic large ribosomal subunit; GO:0022626 cytosolic ribosome; GO:0032991 protein-containing complex; GO:0043226 organelle; GO:0043228 non-membrane-bounded organelle; GO:0043229 intracellular organelle; GO:0043232 intracellular non-membran…	GO:0003676 nucleic acid binding; GO:0003723 RNA binding; GO:0003735 structural constituent of ribosome; GO:0005198 structural molecule activity; GO:0005488 binding; GO:0005515 protein binding; GO:0008092 cytoskeletal protein binding; GO:0017022 myosin binding; GO:0097159 organic cyclic compound binding; GO:1901363 heterocyclic compound binding;			J	KOG1790	60s ribosomal protein L34
Q06AU4	241	S	0.476253	0.000241701	Down	Ras-related protein Rab-34 OS=Sus scrofa OX=9823 GN=RAB34 PE=2 SV=1	RAB34	1	LNS(1.0)DDSNLYLTASK	13	27	S3	5.84159e-08	1620.72	1.09973e+07	7.08539e+06	1.0673e+07	4650573	5.08848e+06	5.28857e+06	1.14833e+07	9.87234e+06	10198203	1.31377	0.846442	1.27503	0.555572	0.607885	0.631788	1.37183	1.17938	1.21831	extracellular	K07921	RAB34; Ras-related protein Rab-34		GO:0001678 cellular glucose homeostasis; GO:0001845 phagolysosome assembly; GO:0002376 immune system process; GO:0002791 regulation of peptide secretion; GO:0002793 positive regulation of peptide secretion; GO:0002831 regulation of response to biotic stimulus; GO:0002833 positive regulation of response to biotic stimulus; GO:0006810 transport; GO:0006892 post-Golgi vesicle-mediated transport; GO:…	GO:0001726 ruffle; GO:0005622 intracellular anatomical structure; GO:0005737 cytoplasm; GO:0005768 endosome; GO:0005769 early endosome; GO:0005770 late endosome; GO:0005794 Golgi apparatus; GO:0005795 Golgi stack; GO:0012505 endomembrane system; GO:0030139 endocytic vesicle; GO:0031252 cell leading edge; GO:0031410 cytoplasmic vesicle; GO:0031982 vesicle; GO:0031984 organelle subcompartment; GO:0…	GO:0000166 nucleotide binding; GO:0003824 catalytic activity; GO:0003924 GTPase activity; GO:0005488 binding; GO:0005515 protein binding; GO:0016462 pyrophosphatase activity; GO:0016787 hydrolase activity; GO:0016817 hydrolase activity, acting on acid anhydrides; GO:0016818 hydrolase activity, acting on acid anhydrides, in phosphorus-containing anhydrides; GO:0017076 purine nucleotide binding; GO…	PF00071	PF00071 Ras family	U	KOG0094	GTPase Rab6/YPT6/Ryh1, small G protein superfamily
P60588	272	T	0.472587	0.000465651	Down	Phospholipid phosphatase 1 OS=Sus scrofa OX=9823 GN=PLPP1 PE=1 SV=2	PLPP1	1	KEEDS(1.0)HTTLHET(1.0)PTTGNHYR	19	52	T12	7.1642e-14	2433.05	3.25227e+06	2.64815e+06	4.50231e+06	3.89454e+06	4.01994e+06	4.40793e+06	8.40751e+06	7.93527e+06	9.73162e+06	0.599809	0.488393	0.830352	0.718263	0.74139	0.812946	1.55058	1.46348	1.79478	plasma membrane	K01080	PLPP1_2_3; phosphatidate phosphatase [EC:3.1.3.4]	map00561 Glycerolipid metabolism; map00564 Glycerophospholipid metabolism; map00565 Ether lipid metabolism; map00600 Sphingolipid metabolism; map01100 Metabolic pathways; map04072 Phospholipase D signaling pathway; map04666 Fc gamma R-mediated phagocytosis; map04975 Fat digestion and absorption	GO:0000003 reproduction; GO:0003006 developmental process involved in reproduction; GO:0006629 lipid metabolic process; GO:0006644 phospholipid metabolic process; GO:0006793 phosphorus metabolic process; GO:0006796 phosphate-containing compound metabolic process; GO:0006810 transport; GO:0006869 lipid transport; GO:0006928 movement of cell or subcellular component; GO:0006935 chemotaxis; GO:00070…	GO:0005886 plasma membrane; GO:0005887 integral component of plasma membrane; GO:0005911 cell-cell junction; GO:0005918 septate junction; GO:0016020 membrane; GO:0016021 integral component of membrane; GO:0030054 cell junction; GO:0031224 intrinsic component of membrane; GO:0031226 intrinsic component of plasma membrane; GO:0043296 apical junction complex; GO:0045177 apical part of cell; GO:00701…	GO:0003824 catalytic activity; GO:0005215 transporter activity; GO:0005319 lipid transporter activity; GO:0005488 binding; GO:0005515 protein binding; GO:0008195 phosphatidate phosphatase activity; GO:0016787 hydrolase activity; GO:0016788 hydrolase activity, acting on ester bonds; GO:0016791 phosphatase activity; GO:0042577 lipid phosphatase activity; GO:0042578 phosphoric ester hydrolase activi…			I	KOG3030	Lipid phosphate phosphatase and related enzymes of the PAP2 family
P60588	268	T	0.437796	0.0177576	Down	Phospholipid phosphatase 1 OS=Sus scrofa OX=9823 GN=PLPP1 PE=1 SV=2	PLPP1	0.997	EEDSHTT(0.997)LHETPTTGNHYR	19	11	T7	1.17736e-07	2304.95	663513	204922	665064	383238	592850	650281	1.31486e+06	1.47243e+06	927617	0.868628	0.26827	0.870658	0.501711	0.77612	0.851306	1.72132	1.92761	1.21437	plasma membrane	K01080	PLPP1_2_3; phosphatidate phosphatase [EC:3.1.3.4]	map00561 Glycerolipid metabolism; map00564 Glycerophospholipid metabolism; map00565 Ether lipid metabolism; map00600 Sphingolipid metabolism; map01100 Metabolic pathways; map04072 Phospholipase D signaling pathway; map04666 Fc gamma R-mediated phagocytosis; map04975 Fat digestion and absorption	GO:0000003 reproduction; GO:0003006 developmental process involved in reproduction; GO:0006629 lipid metabolic process; GO:0006644 phospholipid metabolic process; GO:0006793 phosphorus metabolic process; GO:0006796 phosphate-containing compound metabolic process; GO:0006810 transport; GO:0006869 lipid transport; GO:0006928 movement of cell or subcellular component; GO:0006935 chemotaxis; GO:00070…	GO:0005886 plasma membrane; GO:0005887 integral component of plasma membrane; GO:0005911 cell-cell junction; GO:0005918 septate junction; GO:0016020 membrane; GO:0016021 integral component of membrane; GO:0030054 cell junction; GO:0031224 intrinsic component of membrane; GO:0031226 intrinsic component of plasma membrane; GO:0043296 apical junction complex; GO:0045177 apical part of cell; GO:00701…	GO:0003824 catalytic activity; GO:0005215 transporter activity; GO:0005319 lipid transporter activity; GO:0005488 binding; GO:0005515 protein binding; GO:0008195 phosphatidate phosphatase activity; GO:0016787 hydrolase activity; GO:0016788 hydrolase activity, acting on ester bonds; GO:0016791 phosphatase activity; GO:0042577 lipid phosphatase activity; GO:0042578 phosphoric ester hydrolase activi…			I	KOG3030	Lipid phosphate phosphatase and related enzymes of the PAP2 family
P60588	265	S	0.462392	0.00514144	Down	Phospholipid phosphatase 1 OS=Sus scrofa OX=9823 GN=PLPP1 PE=1 SV=2	PLPP1	1	KEEDS(1.0)HTTLHET(1.0)PTTGNHYR	14	32	S5	4.83536e-08	2513.01	611853	598211	823646	1.70747e+06	2.33159e+06	2.72666e+06	4.66926e+06	4.74102e+06	5.22173e+06	0.235012	0.229772	0.316362	0.65584	0.895563	1.04731	1.79346	1.82102	2.00566	plasma membrane	K01080	PLPP1_2_3; phosphatidate phosphatase [EC:3.1.3.4]	map00561 Glycerolipid metabolism; map00564 Glycerophospholipid metabolism; map00565 Ether lipid metabolism; map00600 Sphingolipid metabolism; map01100 Metabolic pathways; map04072 Phospholipase D signaling pathway; map04666 Fc gamma R-mediated phagocytosis; map04975 Fat digestion and absorption	GO:0000003 reproduction; GO:0003006 developmental process involved in reproduction; GO:0006629 lipid metabolic process; GO:0006644 phospholipid metabolic process; GO:0006793 phosphorus metabolic process; GO:0006796 phosphate-containing compound metabolic process; GO:0006810 transport; GO:0006869 lipid transport; GO:0006928 movement of cell or subcellular component; GO:0006935 chemotaxis; GO:00070…	GO:0005886 plasma membrane; GO:0005887 integral component of plasma membrane; GO:0005911 cell-cell junction; GO:0005918 septate junction; GO:0016020 membrane; GO:0016021 integral component of membrane; GO:0030054 cell junction; GO:0031224 intrinsic component of membrane; GO:0031226 intrinsic component of plasma membrane; GO:0043296 apical junction complex; GO:0045177 apical part of cell; GO:00701…	GO:0003824 catalytic activity; GO:0005215 transporter activity; GO:0005319 lipid transporter activity; GO:0005488 binding; GO:0005515 protein binding; GO:0008195 phosphatidate phosphatase activity; GO:0016787 hydrolase activity; GO:0016788 hydrolase activity, acting on ester bonds; GO:0016791 phosphatase activity; GO:0042577 lipid phosphatase activity; GO:0042578 phosphoric ester hydrolase activi…			I	KOG3030	Lipid phosphate phosphatase and related enzymes of the PAP2 family
P56432	73	S	0.435938	0.000460795	Down	Transcription factor Jun OS=Sus scrofa OX=9823 GN=JUN PE=2 SV=1	JUN	1	LAS(1.0)PELER	41	41	S3	0.00141222	994.461	10933236	7.46457e+06	1.18207e+07	15946475	14634228	18450084	39973128	34699608	3.77993e+07	0.51324	0.35041	0.5549	0.748577	0.686977	0.866105	1.87646	1.62891	1.77442	nucleus	K04448	JUN; transcription factor AP-1	map04010 MAPK signaling pathway; map04012 ErbB signaling pathway; map04013 MAPK signaling pathway - fly; map04024 cAMP signaling pathway; map04137 Mitophagy - animal; map04210 Apoptosis; map04214 Apoptosis - fly; map04310 Wnt signaling pathway; map04380 Osteoclast differentiation; map04510 Focal adhesion; map04530 Tight junction; map04620 Toll-like receptor signaling pathway; map04621 NOD-like re…	GO:0000003 reproduction; GO:0000122 negative regulation of transcription by RNA polymerase II; GO:0000165 MAPK cascade; GO:0000302 response to reactive oxygen species; GO:0001525 angiogenesis; GO:0001558 regulation of cell growth; GO:0001568 blood vessel development; GO:0001654 eye development; GO:0001700 embryonic development via the syncytial blastoderm; GO:0001736 establishment of planar polar…	GO:0000228 nuclear chromosome; GO:0000785 chromatin; GO:0000791 euchromatin; GO:0005622 intracellular anatomical structure; GO:0005634 nucleus; GO:0005654 nucleoplasm; GO:0005667 transcription regulator complex; GO:0005694 chromosome; GO:0005737 cytoplasm; GO:0005829 cytosol; GO:0017053 transcription repressor complex; GO:0031974 membrane-enclosed lumen; GO:0031981 nuclear lumen; GO:0032991 prote…	GO:0000976 transcription cis-regulatory region binding; GO:0000977 RNA polymerase II transcription regulatory region sequence-specific DNA binding; GO:0000978 RNA polymerase II cis-regulatory region sequence-specific DNA binding; GO:0000981 DNA-binding transcription factor activity, RNA polymerase II-specific; GO:0000987 cis-regulatory region sequence-specific DNA binding; GO:0001067 transcriptio…			K	KOG0837	Transcriptional activator of the JUN family
P48762	703	S	0.44737	0.000175243	Down	Sodium/hydrogen exchanger 1 OS=Sus scrofa OX=9823 GN=SLC9A1 PE=2 SV=1	SLC9A1	1	IGS(1.0)DPLAYEPK	10	10	S3	7.56959e-06	1269.58	23099262	20643550	26475434	8475926	8.36238e+06	7101168	18285486	17189840	18036286	1.40783	1.25816	1.6136	0.516582	0.509662	0.432795	1.11445	1.04767	1.09926	plasma membrane	K05742	SLC9A1, NHE1; solute carrier family 9 (sodium/hydrogen exchanger), member 1	map04024 cAMP signaling pathway; map04260 Cardiac muscle contraction; map04261 Adrenergic signaling in cardiomyocytes; map04371 Apelin signaling pathway; map04810 Regulation of actin cytoskeleton; map04919 Thyroid hormone signaling pathway; map04970 Salivary secretion; map04971 Gastric acid secretion; map04972 Pancreatic secretion; map04976 Bile secretion	GO:0001558 regulation of cell growth; GO:0001654 eye development; GO:0001666 response to hypoxia; GO:0001745 compound eye morphogenesis; GO:0001952 regulation of cell-matrix adhesion; GO:0002026 regulation of the force of heart contraction; GO:0002028 regulation of sodium ion transport; GO:0003008 system process; GO:0003012 muscle system process; GO:0003013 circulatory system process; GO:0003015 …	GO:0005622 intracellular anatomical structure; GO:0005634 nucleus; GO:0005654 nucleoplasm; GO:0005737 cytoplasm; GO:0005739 mitochondrion; GO:0005783 endoplasmic reticulum; GO:0005789 endoplasmic reticulum membrane; GO:0005886 plasma membrane; GO:0005887 integral component of plasma membrane; GO:0005911 cell-cell junction; GO:0009986 cell surface; GO:0012505 endomembrane system; GO:0014704 interc…	GO:0005198 structural molecule activity; GO:0005215 transporter activity; GO:0005451 monovalent cation:proton antiporter activity; GO:0005488 binding; GO:0005515 protein binding; GO:0005543 phospholipid binding; GO:0005546 phosphatidylinositol-4,5-bisphosphate binding; GO:0008289 lipid binding; GO:0008324 cation transmembrane transporter activity; GO:0015075 ion transmembrane transporter activity…	PF16644	PF16644 Regulatory region of Na+/H+ exchanger NHE binds to calmodulin	P	KOG1966	Sodium/hydrogen exchanger protein
P48762	605	S	0.434354	0.000104454	Down	Sodium/hydrogen exchanger 1 OS=Sus scrofa OX=9823 GN=SLC9A1 PE=2 SV=1	SLC9A1	1	IPS(1.0)AVSTVS(1.0)MQNIHPK	18	9	S9	3.41573e-07	1788.87	5.20856e+06	6.00919e+06	5.77346e+06	2.65218e+06	2.40334e+06	2.69327e+06	5.56077e+06	6.39913e+06	5.8799e+06	1.10092	1.27015	1.22032	0.560585	0.50799	0.56927	1.17537	1.35257	1.24282	plasma membrane	K05742	SLC9A1, NHE1; solute carrier family 9 (sodium/hydrogen exchanger), member 1	map04024 cAMP signaling pathway; map04260 Cardiac muscle contraction; map04261 Adrenergic signaling in cardiomyocytes; map04371 Apelin signaling pathway; map04810 Regulation of actin cytoskeleton; map04919 Thyroid hormone signaling pathway; map04970 Salivary secretion; map04971 Gastric acid secretion; map04972 Pancreatic secretion; map04976 Bile secretion	GO:0001558 regulation of cell growth; GO:0001654 eye development; GO:0001666 response to hypoxia; GO:0001745 compound eye morphogenesis; GO:0001952 regulation of cell-matrix adhesion; GO:0002026 regulation of the force of heart contraction; GO:0002028 regulation of sodium ion transport; GO:0003008 system process; GO:0003012 muscle system process; GO:0003013 circulatory system process; GO:0003015 …	GO:0005622 intracellular anatomical structure; GO:0005634 nucleus; GO:0005654 nucleoplasm; GO:0005737 cytoplasm; GO:0005739 mitochondrion; GO:0005783 endoplasmic reticulum; GO:0005789 endoplasmic reticulum membrane; GO:0005886 plasma membrane; GO:0005887 integral component of plasma membrane; GO:0005911 cell-cell junction; GO:0009986 cell surface; GO:0012505 endomembrane system; GO:0014704 interc…	GO:0005198 structural molecule activity; GO:0005215 transporter activity; GO:0005451 monovalent cation:proton antiporter activity; GO:0005488 binding; GO:0005515 protein binding; GO:0005543 phospholipid binding; GO:0005546 phosphatidylinositol-4,5-bisphosphate binding; GO:0008289 lipid binding; GO:0008324 cation transmembrane transporter activity; GO:0015075 ion transmembrane transporter activity…	PF16644	PF16644 Regulatory region of Na+/H+ exchanger NHE binds to calmodulin	P	KOG1966	Sodium/hydrogen exchanger protein
P42174	410	T	0.251784	0.00190438	Down	Glutamate dehydrogenase 1, mitochondrial OS=Sus scrofa OX=9823 GN=GLUD1 PE=1 SV=2	GLUD1	1	IIAEGANGPTT(1.0)PEADK	6	6	T11	5.50172e-08	1663.76	766643	627296	789566	197889	268606	293207	1.25089e+06	1.01149e+06	754893	1.15759	0.947183	1.1922	0.298802	0.40558	0.442727	1.88878	1.52729	1.13985	mitochondria	K00261	GLUD1_2, gdhA; glutamate dehydrogenase (NAD(P)+) [EC:1.4.1.3]	map00220 Arginine biosynthesis; map00250 Alanine, aspartate and glutamate metabolism; map00910 Nitrogen metabolism; map01100 Metabolic pathways; map01200 Carbon metabolism; map04217 Necroptosis; map04964 Proximal tubule bicarbonate reclamation	GO:0002791 regulation of peptide secretion; GO:0002793 positive regulation of peptide secretion; GO:0003008 system process; GO:0006082 organic acid metabolic process; GO:0006103 2-oxoglutarate metabolic process; GO:0006106 fumarate metabolic process; GO:0006116 NADH oxidation; GO:0006139 nucleobase-containing compound metabolic process; GO:0006520 cellular amino acid metabolic process; GO:0006536…	GO:0005622 intracellular anatomical structure; GO:0005737 cytoplasm; GO:0005739 mitochondrion; GO:0005740 mitochondrial envelope; GO:0005743 mitochondrial inner membrane; GO:0005759 mitochondrial matrix; GO:0016020 membrane; GO:0019866 organelle inner membrane; GO:0031090 organelle membrane; GO:0031966 mitochondrial membrane; GO:0031967 organelle envelope; GO:0031974 membrane-enclosed lumen; GO:0…	GO:0000166 nucleotide binding; GO:0001882 nucleoside binding; GO:0001883 purine nucleoside binding; GO:0003824 catalytic activity; GO:0004352 glutamate dehydrogenase (NAD+) activity; GO:0004353 glutamate dehydrogenase [NAD(P)+] activity; GO:0005488 binding; GO:0005515 protein binding; GO:0005525 GTP binding; GO:0016491 oxidoreductase activity; GO:0016597 amino acid binding; GO:0016638 oxidoreduct…	PF02812; PF00208	PF02812 Glu/Leu/Phe/Val dehydrogenase, dimerisation domain; PF00208 Glutamate/Leucine/Phenylalanine/Valine dehydrogenase	E	KOG2250	Glutamate/leucine/phenylalanine/valine dehydrogenases
P16611	150	S	0.16339	5.63057e-06	Down	Insulin-like growth factor-binding protein 3 OS=Sus scrofa OX=9823 GN=IGFBP3 PE=1 SV=3	IGFBP3	1	SVDS(1.0)MENQALPSTHR	101	76	S4	1.52954e-09	1751.74	4.33963e+07	2.82908e+07	4.33069e+07	5.82796e+06	6.78818e+06	6.98731e+06	4.02108e+07	4.02339e+07	3.95348e+07	1.53418	1.00016	1.53102	0.206035	0.239981	0.247021	1.42156	1.42238	1.39767	extracellular	K10138	IGFBP3; insulin-like growth factor-binding protein 3	map04115 p53 signaling pathway; map04218 Cellular senescence; map04935 Growth hormone synthesis, secretion and action	GO:0000003 reproduction; GO:0001503 ossification; GO:0001558 regulation of cell growth; GO:0001649 osteoblast differentiation; GO:0001666 response to hypoxia; GO:0001932 regulation of protein phosphorylation; GO:0001933 negative regulation of protein phosphorylation; GO:0001934 positive regulation of protein phosphorylation; GO:0002237 response to molecule of bacterial origin; GO:0006109 regulati…	GO:0000228 nuclear chromosome; GO:0000785 chromatin; GO:0000792 heterochromatin; GO:0005576 extracellular region; GO:0005615 extracellular space; GO:0005622 intracellular anatomical structure; GO:0005634 nucleus; GO:0005694 chromosome; GO:0005737 cytoplasm; GO:0005783 endoplasmic reticulum; GO:0005788 endoplasmic reticulum lumen; GO:0012505 endomembrane system; GO:0016942 insulin-like growth fact…	GO:0001968 fibronectin binding; GO:0005488 binding; GO:0005515 protein binding; GO:0005520 insulin-like growth factor binding; GO:0008047 enzyme activator activity; GO:0008160 protein tyrosine phosphatase activator activity; GO:0019208 phosphatase regulator activity; GO:0019211 phosphatase activator activity; GO:0019838 growth factor binding; GO:0019888 protein phosphatase regulator activity; GO:…	PF00219; PF00086	PF00219 Insulin-like growth factor binding protein; PF00086 Thyroglobulin type-1 repeat
P16611	203	S	0.131299	0.000591342	Down	Insulin-like growth factor-binding protein 3 OS=Sus scrofa OX=9823 GN=IGFBP3 PE=1 SV=3	IGFBP3	0.996	VDYESQSTDTQNFS(0.996)SESK	17	15	S14	7.15551e-08	2131.83	1.04025e+06	1.27687e+06	1.52263e+06	125864	0	96966.2	867440	937021	741223	1.25933	1.54578	1.8433	0.152372		0.117388	1.05013	1.13436	0.897329	extracellular	K10138	IGFBP3; insulin-like growth factor-binding protein 3	map04115 p53 signaling pathway; map04218 Cellular senescence; map04935 Growth hormone synthesis, secretion and action	GO:0000003 reproduction; GO:0001503 ossification; GO:0001558 regulation of cell growth; GO:0001649 osteoblast differentiation; GO:0001666 response to hypoxia; GO:0001932 regulation of protein phosphorylation; GO:0001933 negative regulation of protein phosphorylation; GO:0001934 positive regulation of protein phosphorylation; GO:0002237 response to molecule of bacterial origin; GO:0006109 regulati…	GO:0000228 nuclear chromosome; GO:0000785 chromatin; GO:0000792 heterochromatin; GO:0005576 extracellular region; GO:0005615 extracellular space; GO:0005622 intracellular anatomical structure; GO:0005634 nucleus; GO:0005694 chromosome; GO:0005737 cytoplasm; GO:0005783 endoplasmic reticulum; GO:0005788 endoplasmic reticulum lumen; GO:0012505 endomembrane system; GO:0016942 insulin-like growth fact…	GO:0001968 fibronectin binding; GO:0005488 binding; GO:0005515 protein binding; GO:0005520 insulin-like growth factor binding; GO:0008047 enzyme activator activity; GO:0008160 protein tyrosine phosphatase activator activity; GO:0019208 phosphatase regulator activity; GO:0019211 phosphatase activator activity; GO:0019838 growth factor binding; GO:0019888 protein phosphatase regulator activity; GO:…	PF00219; PF00086	PF00219 Insulin-like growth factor binding protein; PF00086 Thyroglobulin type-1 repeat
P14287	238	S	2.27785	0.00142326	Up	Osteopontin OS=Sus scrofa OX=9823 GN=SPP1 PE=1 SV=1	SPP1	1	S(1.0)QEQS(1.0)KEYTIK	20	2	S5	5.48835e-05	1420.64	306092	0	165488	5.73124e+06	6.38206e+06	7.15614e+06	3.30584e+06	2.53958e+06	2.61407e+06	0.0868329		0.0469461	1.62585	1.81048	2.03007	0.937811	0.720434	0.741568	extracellular	K06250	SPP1, BNSP, OPN; secreted phosphoprotein 1	map04151 PI3K-Akt signaling pathway; map04371 Apelin signaling pathway; map04510 Focal adhesion; map04512 ECM-receptor interaction; map04620 Toll-like receptor signaling pathway; map04929 GnRH secretion	GO:0000003 reproduction; GO:0001503 ossification; GO:0001558 regulation of cell growth; GO:0001649 osteoblast differentiation; GO:0001890 placenta development; GO:0001893 maternal placenta development; GO:0002376 immune system process; GO:0003006 developmental process involved in reproduction; GO:0006355 regulation of transcription, DNA-templated; GO:0006464 cellular protein modification process;…	GO:0005576 extracellular region; GO:0005615 extracellular space; GO:0005622 intracellular anatomical structure; GO:0005737 cytoplasm; GO:0005783 endoplasmic reticulum; GO:0005788 endoplasmic reticulum lumen; GO:0005794 Golgi apparatus; GO:0012505 endomembrane system; GO:0031012 extracellular matrix; GO:0031974 membrane-enclosed lumen; GO:0031982 vesicle; GO:0042995 cell projection; GO:0043226 org…	GO:0005102 signaling receptor binding; GO:0005125 cytokine activity; GO:0005488 binding; GO:0005515 protein binding; GO:0005539 glycosaminoglycan binding; GO:0008201 heparin binding; GO:0030545 signaling receptor regulator activity; GO:0043167 ion binding; GO:0043168 anion binding; GO:0048018 receptor ligand activity; GO:0050840 extracellular matrix binding; GO:0097367 carbohydrate derivative bin…
P14287	281	S	3.10038	0.000620033	Up	Osteopontin OS=Sus scrofa OX=9823 GN=SPP1 PE=1 SV=1	SPP1	1	LVPDS(1.0)KS(1.0)EEDK	37	25	S7	0.000452383	1784.79	608217	638000	763946	2.92859e+07	3.96693e+07	3.50137e+07	1.29187e+07	1.0354e+07	1.02615e+07	0.0392361	0.0411574	0.0492822	1.88923	2.55906	2.25873	0.833387	0.667935	0.661971	extracellular	K06250	SPP1, BNSP, OPN; secreted phosphoprotein 1	map04151 PI3K-Akt signaling pathway; map04371 Apelin signaling pathway; map04510 Focal adhesion; map04512 ECM-receptor interaction; map04620 Toll-like receptor signaling pathway; map04929 GnRH secretion	GO:0000003 reproduction; GO:0001503 ossification; GO:0001558 regulation of cell growth; GO:0001649 osteoblast differentiation; GO:0001890 placenta development; GO:0001893 maternal placenta development; GO:0002376 immune system process; GO:0003006 developmental process involved in reproduction; GO:0006355 regulation of transcription, DNA-templated; GO:0006464 cellular protein modification process;…	GO:0005576 extracellular region; GO:0005615 extracellular space; GO:0005622 intracellular anatomical structure; GO:0005737 cytoplasm; GO:0005783 endoplasmic reticulum; GO:0005788 endoplasmic reticulum lumen; GO:0005794 Golgi apparatus; GO:0012505 endomembrane system; GO:0031012 extracellular matrix; GO:0031974 membrane-enclosed lumen; GO:0031982 vesicle; GO:0042995 cell projection; GO:0043226 org…	GO:0005102 signaling receptor binding; GO:0005125 cytokine activity; GO:0005488 binding; GO:0005515 protein binding; GO:0005539 glycosaminoglycan binding; GO:0008201 heparin binding; GO:0030545 signaling receptor regulator activity; GO:0043167 ion binding; GO:0043168 anion binding; GO:0048018 receptor ligand activity; GO:0050840 extracellular matrix binding; GO:0097367 carbohydrate derivative bin…
P14287	279	S	2.97517	0.000641271	Up	Osteopontin OS=Sus scrofa OX=9823 GN=SPP1 PE=1 SV=1	SPP1	1	LVPDS(1.0)KS(1.0)EEDK	41	25	S5	0.000452383	1784.79	791342	744715	1.06793e+06	32691057	4.36941e+07	39358590	1.49536e+07	1.20474e+07	1.19022e+07	0.0452912	0.0426225	0.0611211	1.87102	2.50076	2.25263	0.855844	0.689513	0.681204	extracellular	K06250	SPP1, BNSP, OPN; secreted phosphoprotein 1	map04151 PI3K-Akt signaling pathway; map04371 Apelin signaling pathway; map04510 Focal adhesion; map04512 ECM-receptor interaction; map04620 Toll-like receptor signaling pathway; map04929 GnRH secretion	GO:0000003 reproduction; GO:0001503 ossification; GO:0001558 regulation of cell growth; GO:0001649 osteoblast differentiation; GO:0001890 placenta development; GO:0001893 maternal placenta development; GO:0002376 immune system process; GO:0003006 developmental process involved in reproduction; GO:0006355 regulation of transcription, DNA-templated; GO:0006464 cellular protein modification process;…	GO:0005576 extracellular region; GO:0005615 extracellular space; GO:0005622 intracellular anatomical structure; GO:0005737 cytoplasm; GO:0005783 endoplasmic reticulum; GO:0005788 endoplasmic reticulum lumen; GO:0005794 Golgi apparatus; GO:0012505 endomembrane system; GO:0031012 extracellular matrix; GO:0031974 membrane-enclosed lumen; GO:0031982 vesicle; GO:0042995 cell projection; GO:0043226 org…	GO:0005102 signaling receptor binding; GO:0005125 cytokine activity; GO:0005488 binding; GO:0005515 protein binding; GO:0005539 glycosaminoglycan binding; GO:0008201 heparin binding; GO:0030545 signaling receptor regulator activity; GO:0043167 ion binding; GO:0043168 anion binding; GO:0048018 receptor ligand activity; GO:0050840 extracellular matrix binding; GO:0097367 carbohydrate derivative bin…
P14287	223	S	3.0276	0.00246468	Up	Osteopontin OS=Sus scrofa OX=9823 GN=SPP1 PE=1 SV=1	SPP1	0.994	LHVASDLDSQEKDS(1.0)QETS(0.994)QPDDR	6	8	S18	1.9607e-06	2840.07	0	0	0	1.22933e+06	1.30308e+06	1.20103e+06	507824	291402	433908				1.48512	1.57422	1.45094	0.613491	0.352037	0.524195	extracellular	K06250	SPP1, BNSP, OPN; secreted phosphoprotein 1	map04151 PI3K-Akt signaling pathway; map04371 Apelin signaling pathway; map04510 Focal adhesion; map04512 ECM-receptor interaction; map04620 Toll-like receptor signaling pathway; map04929 GnRH secretion	GO:0000003 reproduction; GO:0001503 ossification; GO:0001558 regulation of cell growth; GO:0001649 osteoblast differentiation; GO:0001890 placenta development; GO:0001893 maternal placenta development; GO:0002376 immune system process; GO:0003006 developmental process involved in reproduction; GO:0006355 regulation of transcription, DNA-templated; GO:0006464 cellular protein modification process;…	GO:0005576 extracellular region; GO:0005615 extracellular space; GO:0005622 intracellular anatomical structure; GO:0005737 cytoplasm; GO:0005783 endoplasmic reticulum; GO:0005788 endoplasmic reticulum lumen; GO:0005794 Golgi apparatus; GO:0012505 endomembrane system; GO:0031012 extracellular matrix; GO:0031974 membrane-enclosed lumen; GO:0031982 vesicle; GO:0042995 cell projection; GO:0043226 org…	GO:0005102 signaling receptor binding; GO:0005125 cytokine activity; GO:0005488 binding; GO:0005515 protein binding; GO:0005539 glycosaminoglycan binding; GO:0008201 heparin binding; GO:0030545 signaling receptor regulator activity; GO:0043167 ion binding; GO:0043168 anion binding; GO:0048018 receptor ligand activity; GO:0050840 extracellular matrix binding; GO:0097367 carbohydrate derivative bin…
P14287	104	S	2.26356	0.00496656	Up	Osteopontin OS=Sus scrofa OX=9823 GN=SPP1 PE=1 SV=1	SPP1	1	DTDS(1.0)EEADHADDADR	14	16	S4	4.15285e-08	1741.58	55394.7	37338	46192.1	1.8739e+06	2.41309e+06	2.35581e+06	1.1922e+06	777956	964508	0.0513105	0.0345851	0.0427864	1.73573	2.23517	2.18212	1.1043	0.720597	0.893396	extracellular	K06250	SPP1, BNSP, OPN; secreted phosphoprotein 1	map04151 PI3K-Akt signaling pathway; map04371 Apelin signaling pathway; map04510 Focal adhesion; map04512 ECM-receptor interaction; map04620 Toll-like receptor signaling pathway; map04929 GnRH secretion	GO:0000003 reproduction; GO:0001503 ossification; GO:0001558 regulation of cell growth; GO:0001649 osteoblast differentiation; GO:0001890 placenta development; GO:0001893 maternal placenta development; GO:0002376 immune system process; GO:0003006 developmental process involved in reproduction; GO:0006355 regulation of transcription, DNA-templated; GO:0006464 cellular protein modification process;…	GO:0005576 extracellular region; GO:0005615 extracellular space; GO:0005622 intracellular anatomical structure; GO:0005737 cytoplasm; GO:0005783 endoplasmic reticulum; GO:0005788 endoplasmic reticulum lumen; GO:0005794 Golgi apparatus; GO:0012505 endomembrane system; GO:0031012 extracellular matrix; GO:0031974 membrane-enclosed lumen; GO:0031982 vesicle; GO:0042995 cell projection; GO:0043226 org…	GO:0005102 signaling receptor binding; GO:0005125 cytokine activity; GO:0005488 binding; GO:0005515 protein binding; GO:0005539 glycosaminoglycan binding; GO:0008201 heparin binding; GO:0030545 signaling receptor regulator activity; GO:0043167 ion binding; GO:0043168 anion binding; GO:0048018 receptor ligand activity; GO:0050840 extracellular matrix binding; GO:0097367 carbohydrate derivative bin…
P14287	219	S	2.45901	0.000852075	Up	Osteopontin OS=Sus scrofa OX=9823 GN=SPP1 PE=1 SV=1	SPP1	1	LHVASDLDSQEKDS(1.0)QETS(0.994)QPDDR	34	8	S14	1.9607e-06	2840.07	0	0	0	1.36978e+06	1.45098e+06	1.50469e+06	633641	478337	647041				1.35076	1.43084	1.4838	0.624845	0.471697	0.638059	extracellular	K06250	SPP1, BNSP, OPN; secreted phosphoprotein 1	map04151 PI3K-Akt signaling pathway; map04371 Apelin signaling pathway; map04510 Focal adhesion; map04512 ECM-receptor interaction; map04620 Toll-like receptor signaling pathway; map04929 GnRH secretion	GO:0000003 reproduction; GO:0001503 ossification; GO:0001558 regulation of cell growth; GO:0001649 osteoblast differentiation; GO:0001890 placenta development; GO:0001893 maternal placenta development; GO:0002376 immune system process; GO:0003006 developmental process involved in reproduction; GO:0006355 regulation of transcription, DNA-templated; GO:0006464 cellular protein modification process;…	GO:0005576 extracellular region; GO:0005615 extracellular space; GO:0005622 intracellular anatomical structure; GO:0005737 cytoplasm; GO:0005783 endoplasmic reticulum; GO:0005788 endoplasmic reticulum lumen; GO:0005794 Golgi apparatus; GO:0012505 endomembrane system; GO:0031012 extracellular matrix; GO:0031974 membrane-enclosed lumen; GO:0031982 vesicle; GO:0042995 cell projection; GO:0043226 org…	GO:0005102 signaling receptor binding; GO:0005125 cytokine activity; GO:0005488 binding; GO:0005515 protein binding; GO:0005539 glycosaminoglycan binding; GO:0008201 heparin binding; GO:0030545 signaling receptor regulator activity; GO:0043167 ion binding; GO:0043168 anion binding; GO:0048018 receptor ligand activity; GO:0050840 extracellular matrix binding; GO:0097367 carbohydrate derivative bin…
P14287	232	T	2.73575	0.00158468	Up	Osteopontin OS=Sus scrofa OX=9823 GN=SPP1 PE=1 SV=1	SPP1	1	SVET(1.0)RSQEQSKEYTIK	3	3	T4	0.0316483	2152.86	0	0	0	492487	325969	441094	147618	166485	146301				1.71802	1.13713	1.53874	0.514959	0.580778	0.510366	extracellular	K06250	SPP1, BNSP, OPN; secreted phosphoprotein 1	map04151 PI3K-Akt signaling pathway; map04371 Apelin signaling pathway; map04510 Focal adhesion; map04512 ECM-receptor interaction; map04620 Toll-like receptor signaling pathway; map04929 GnRH secretion	GO:0000003 reproduction; GO:0001503 ossification; GO:0001558 regulation of cell growth; GO:0001649 osteoblast differentiation; GO:0001890 placenta development; GO:0001893 maternal placenta development; GO:0002376 immune system process; GO:0003006 developmental process involved in reproduction; GO:0006355 regulation of transcription, DNA-templated; GO:0006464 cellular protein modification process;…	GO:0005576 extracellular region; GO:0005615 extracellular space; GO:0005622 intracellular anatomical structure; GO:0005737 cytoplasm; GO:0005783 endoplasmic reticulum; GO:0005788 endoplasmic reticulum lumen; GO:0005794 Golgi apparatus; GO:0012505 endomembrane system; GO:0031012 extracellular matrix; GO:0031974 membrane-enclosed lumen; GO:0031982 vesicle; GO:0042995 cell projection; GO:0043226 org…	GO:0005102 signaling receptor binding; GO:0005125 cytokine activity; GO:0005488 binding; GO:0005515 protein binding; GO:0005539 glycosaminoglycan binding; GO:0008201 heparin binding; GO:0030545 signaling receptor regulator activity; GO:0043167 ion binding; GO:0043168 anion binding; GO:0048018 receptor ligand activity; GO:0050840 extracellular matrix binding; GO:0097367 carbohydrate derivative bin…
P14287	292	S	2.98325	0.00160229	Up	Osteopontin OS=Sus scrofa OX=9823 GN=SPP1 PE=1 SV=1	SPP1	1	LRVS(1.0)HELESASSEIN	6	6	S4	4.1831e-05	1750.8	0	0	0	2.03287e+06	1.84549e+06	2.55657e+06	786267	574748	796010				1.41961	1.28876	1.78532	0.549072	0.401362	0.555876	extracellular	K06250	SPP1, BNSP, OPN; secreted phosphoprotein 1	map04151 PI3K-Akt signaling pathway; map04371 Apelin signaling pathway; map04510 Focal adhesion; map04512 ECM-receptor interaction; map04620 Toll-like receptor signaling pathway; map04929 GnRH secretion	GO:0000003 reproduction; GO:0001503 ossification; GO:0001558 regulation of cell growth; GO:0001649 osteoblast differentiation; GO:0001890 placenta development; GO:0001893 maternal placenta development; GO:0002376 immune system process; GO:0003006 developmental process involved in reproduction; GO:0006355 regulation of transcription, DNA-templated; GO:0006464 cellular protein modification process;…	GO:0005576 extracellular region; GO:0005615 extracellular space; GO:0005622 intracellular anatomical structure; GO:0005737 cytoplasm; GO:0005783 endoplasmic reticulum; GO:0005788 endoplasmic reticulum lumen; GO:0005794 Golgi apparatus; GO:0012505 endomembrane system; GO:0031012 extracellular matrix; GO:0031974 membrane-enclosed lumen; GO:0031982 vesicle; GO:0042995 cell projection; GO:0043226 org…	GO:0005102 signaling receptor binding; GO:0005125 cytokine activity; GO:0005488 binding; GO:0005515 protein binding; GO:0005539 glycosaminoglycan binding; GO:0008201 heparin binding; GO:0030545 signaling receptor regulator activity; GO:0043167 ion binding; GO:0043168 anion binding; GO:0048018 receptor ligand activity; GO:0050840 extracellular matrix binding; GO:0097367 carbohydrate derivative bin…
P14287	234	S	2.14432	0.00197334	Up	Osteopontin OS=Sus scrofa OX=9823 GN=SPP1 PE=1 SV=1	SPP1	1	S(1.0)QEQS(1.0)KEYTIK	18	15	S1	0.000405824	1500.6	162306	0	165488	4.70529e+06	4.75116e+06	5.46762e+06	2.77777e+06	2.05331e+06	2.12874e+06	0.058458		0.059604	1.69471	1.71123	1.96928	1.00047	0.739543	0.766709	extracellular	K06250	SPP1, BNSP, OPN; secreted phosphoprotein 1	map04151 PI3K-Akt signaling pathway; map04371 Apelin signaling pathway; map04510 Focal adhesion; map04512 ECM-receptor interaction; map04620 Toll-like receptor signaling pathway; map04929 GnRH secretion	GO:0000003 reproduction; GO:0001503 ossification; GO:0001558 regulation of cell growth; GO:0001649 osteoblast differentiation; GO:0001890 placenta development; GO:0001893 maternal placenta development; GO:0002376 immune system process; GO:0003006 developmental process involved in reproduction; GO:0006355 regulation of transcription, DNA-templated; GO:0006464 cellular protein modification process;…	GO:0005576 extracellular region; GO:0005615 extracellular space; GO:0005622 intracellular anatomical structure; GO:0005737 cytoplasm; GO:0005783 endoplasmic reticulum; GO:0005788 endoplasmic reticulum lumen; GO:0005794 Golgi apparatus; GO:0012505 endomembrane system; GO:0031012 extracellular matrix; GO:0031974 membrane-enclosed lumen; GO:0031982 vesicle; GO:0042995 cell projection; GO:0043226 org…	GO:0005102 signaling receptor binding; GO:0005125 cytokine activity; GO:0005488 binding; GO:0005515 protein binding; GO:0005539 glycosaminoglycan binding; GO:0008201 heparin binding; GO:0030545 signaling receptor regulator activity; GO:0043167 ion binding; GO:0043168 anion binding; GO:0048018 receptor ligand activity; GO:0050840 extracellular matrix binding; GO:0097367 carbohydrate derivative bin…
P08059	109	T	0.176669	7.0838e-05	Down	Glucose-6-phosphate isomerase OS=Sus scrofa OX=9823 GN=GPI PE=1 SV=3	GPI	1	SNT(1.0)PILVDGK	6	6	T3	0.00651877	1123.54	1.02266e+06	628535	928278	89764.8	78639.1	0	488464	458715	482646	1.95831	1.2036	1.77759	0.171893	0.150588		0.935375	0.878408	0.924233	cytoplasm	K01810	GPI, pgi; glucose-6-phosphate isomerase [EC:5.3.1.9]	map00010 Glycolysis / Gluconeogenesis; map00030 Pentose phosphate pathway; map00500 Starch and sucrose metabolism; map00520 Amino sugar and nucleotide sugar metabolism; map01100 Metabolic pathways; map01200 Carbon metabolism; map01250 Biosynthesis of nucleotide sugars	GO:0001701 in utero embryonic development; GO:0001704 formation of primary germ layer; GO:0001707 mesoderm formation; GO:0001775 cell activation; GO:0002252 immune effector process; GO:0002262 myeloid cell homeostasis; GO:0002263 cell activation involved in immune response; GO:0002274 myeloid leukocyte activation; GO:0002275 myeloid cell activation involved in immune response; GO:0002283 neutroph…	GO:0005576 extracellular region; GO:0005622 intracellular anatomical structure; GO:0005634 nucleus; GO:0005654 nucleoplasm; GO:0005737 cytoplasm; GO:0005829 cytosol; GO:0005886 plasma membrane; GO:0005929 cilium; GO:0012505 endomembrane system; GO:0016020 membrane; GO:0030141 secretory granule; GO:0031090 organelle membrane; GO:0031253 cell projection membrane; GO:0031410 cytoplasmic vesicle; GO:…	GO:0003824 catalytic activity; GO:0004347 glucose-6-phosphate isomerase activity; GO:0005488 binding; GO:0005515 protein binding; GO:0016853 isomerase activity; GO:0016860 intramolecular oxidoreductase activity; GO:0016861 intramolecular oxidoreductase activity, interconverting aldoses and ketoses; GO:0016866 intramolecular transferase activity; GO:0019899 enzyme binding; GO:0030246 carbohydrate …	PF00342	PF00342 Phosphoglucose isomerase	G	KOG2446	Glucose-6-phosphate isomerase
P02543	412	S	2.01278	0.00198454	Up	Vimentin OS=Sus scrofa OX=9823 GN=VIM PE=1 SV=2	VIM	1	IS(1.0)LPLPNFSSLNLR	13	13	S2	3.21117e-06	1650.86	0	0	56028.2	697156	630852	749944	383862	358310	290206			0.123864	1.54123	1.39465	1.65793	0.84862	0.79213	0.64157	nucleus	K07606	VIM; vimentin		GO:0000003 reproduction; GO:0001654 eye development; GO:0001701 in utero embryonic development; GO:0001890 placenta development; GO:0001893 maternal placenta development; GO:0002064 epithelial cell development; GO:0002088 lens development in camera-type eye; GO:0002376 immune system process; GO:0003006 developmental process involved in reproduction; GO:0003008 system process; GO:0003012 muscle sy…	GO:0005622 intracellular anatomical structure; GO:0005634 nucleus; GO:0005737 cytoplasm; GO:0005777 peroxisome; GO:0005829 cytosol; GO:0005844 polysome; GO:0005856 cytoskeleton; GO:0005882 intermediate filament; GO:0005886 plasma membrane; GO:0005911 cell-cell junction; GO:0014704 intercalated disc; GO:0016020 membrane; GO:0030016 myofibril; GO:0030017 sarcomere; GO:0030018 Z disc; GO:0030054 cel…	GO:0003676 nucleic acid binding; GO:0003723 RNA binding; GO:0003725 double-stranded RNA binding; GO:0005198 structural molecule activity; GO:0005200 structural constituent of cytoskeleton; GO:0005212 structural constituent of eye lens; GO:0005488 binding; GO:0005515 protein binding; GO:0008022 protein C-terminus binding; GO:0019215 intermediate filament binding; GO:0019899 enzyme binding; GO:0019…			DY	KOG0977	Nuclear envelope protein lamin, intermediate filament superfamily
P02543	430	S	2.1125	1.17714e-05	Up	Vimentin OS=Sus scrofa OX=9823 GN=VIM PE=1 SV=2	VIM	1	ETNLES(1.0)LPLVDTHSK	9	12	S6	7.75245e-09	1762.83	3.31139e+06	1.98786e+06	3222761	1.13352e+07	1.04633e+07	1.04694e+07	5.1656e+06	5.00952e+06	5.09964e+06	0.531573	0.319109	0.517346	1.81962	1.67967	1.68064	0.829228	0.804173	0.81864	nucleus	K07606	VIM; vimentin		GO:0000003 reproduction; GO:0001654 eye development; GO:0001701 in utero embryonic development; GO:0001890 placenta development; GO:0001893 maternal placenta development; GO:0002064 epithelial cell development; GO:0002088 lens development in camera-type eye; GO:0002376 immune system process; GO:0003006 developmental process involved in reproduction; GO:0003008 system process; GO:0003012 muscle sy…	GO:0005622 intracellular anatomical structure; GO:0005634 nucleus; GO:0005737 cytoplasm; GO:0005777 peroxisome; GO:0005829 cytosol; GO:0005844 polysome; GO:0005856 cytoskeleton; GO:0005882 intermediate filament; GO:0005886 plasma membrane; GO:0005911 cell-cell junction; GO:0014704 intercalated disc; GO:0016020 membrane; GO:0030016 myofibril; GO:0030017 sarcomere; GO:0030018 Z disc; GO:0030054 cel…	GO:0003676 nucleic acid binding; GO:0003723 RNA binding; GO:0003725 double-stranded RNA binding; GO:0005198 structural molecule activity; GO:0005200 structural constituent of cytoskeleton; GO:0005212 structural constituent of eye lens; GO:0005488 binding; GO:0005515 protein binding; GO:0008022 protein C-terminus binding; GO:0019215 intermediate filament binding; GO:0019899 enzyme binding; GO:0019…			DY	KOG0977	Nuclear envelope protein lamin, intermediate filament superfamily
P00348	13	S	0.299804	0.000204905	Down	Hydroxyacyl-coenzyme A dehydrogenase, mitochondrial OS=Sus scrofa OX=9823 GN=HADH PE=1 SV=2	HADH	1	SLS(1.0)SSSTAAASAK	9	9	S3	5.43807e-05	1247.55	5.26569e+06	3.65898e+06	5.64068e+06	486904	661993	569497	1.89672e+06	2.01558e+06	1.81942e+06	2.15263	1.4958	2.30593	0.199048	0.270625	0.232812	0.775386	0.823976	0.743787	mitochondria	K00022	HADH; 3-hydroxyacyl-CoA dehydrogenase [EC:1.1.1.35]	map00062 Fatty acid elongation; map00071 Fatty acid degradation; map00280 Valine, leucine and isoleucine degradation; map00310 Lysine degradation; map00380 Tryptophan metabolism; map00650 Butanoate metabolism; map01100 Metabolic pathways; map01212 Fatty acid metabolism	GO:0002791 regulation of peptide secretion; GO:0002792 negative regulation of peptide secretion; GO:0006082 organic acid metabolic process; GO:0006629 lipid metabolic process; GO:0006631 fatty acid metabolic process; GO:0006635 fatty acid beta-oxidation; GO:0008152 metabolic process; GO:0009056 catabolic process; GO:0009062 fatty acid catabolic process; GO:0009719 response to endogenous stimulus;…	GO:0005622 intracellular anatomical structure; GO:0005634 nucleus; GO:0005654 nucleoplasm; GO:0005737 cytoplasm; GO:0005739 mitochondrion; GO:0005759 mitochondrial matrix; GO:0031974 membrane-enclosed lumen; GO:0031981 nuclear lumen; GO:0043226 organelle; GO:0043227 membrane-bounded organelle; GO:0043229 intracellular organelle; GO:0043231 intracellular membrane-bounded organelle; GO:0043233 orga…	GO:0003824 catalytic activity; GO:0003857 3-hydroxyacyl-CoA dehydrogenase activity; GO:0016491 oxidoreductase activity; GO:0016614 oxidoreductase activity, acting on CH-OH group of donors; GO:0016616 oxidoreductase activity, acting on the CH-OH group of donors, NAD or NADP as acceptor;			I	KOG2304	3-hydroxyacyl-CoA dehydrogenase
O46374	1213	S	2.42656	0.000190821	Up	DNA topoisomerase 2-alpha OS=Sus scrofa OX=9823 GN=TOP2A PE=2 SV=1	TOP2A	1	KTQMAEVLPS(1.0)PCGK	8	8	S10	0.00378943	1625.74	54442.4	49306.4	53908.2	652690	735522	813984	292945	300683	313910	0.149961	0.135814	0.14849	1.79783	2.02599	2.24211	0.806915	0.828228	0.864662	nucleus	K03164	TOP2; DNA topoisomerase II [EC:5.6.2.2]		GO:0000003 reproduction; GO:0000070 mitotic sister chromatid segregation; GO:0000075 cell cycle checkpoint signaling; GO:0000278 mitotic cell cycle; GO:0000280 nuclear division; GO:0000712 resolution of meiotic recombination intermediates; GO:0000819 sister chromatid segregation; GO:0002244 hematopoietic progenitor cell differentiation; GO:0002376 immune system process; GO:0002520 immune system d…	GO:0000228 nuclear chromosome; GO:0000785 chromatin; GO:0000792 heterochromatin; GO:0000793 condensed chromosome; GO:0005622 intracellular anatomical structure; GO:0005634 nucleus; GO:0005654 nucleoplasm; GO:0005694 chromosome; GO:0005730 nucleolus; GO:0008623 CHRAC; GO:0009330 DNA topoisomerase type II (double strand cut, ATP-hydrolyzing) complex; GO:0031010 ISWI-type complex; GO:0031974 membran…	GO:0000166 nucleotide binding; GO:0000182 rDNA binding; GO:0000217 DNA secondary structure binding; GO:0000287 magnesium ion binding; GO:0000400 four-way junction DNA binding; GO:0003676 nucleic acid binding; GO:0003677 DNA binding; GO:0003682 chromatin binding; GO:0003690 double-stranded DNA binding; GO:0003696 satellite DNA binding; GO:0003723 RNA binding; GO:0003729 mRNA binding; GO:0003824 ca…	PF02518; PF00204	PF02518 Histidine kinase-, DNA gyrase B-, and HSP90-like ATPase; PF00204 DNA gyrase B	B	KOG0355	DNA topoisomerase type II
O46374	1247	S	2.17591	0.00224318	Up	DNA topoisomerase 2-alpha OS=Sus scrofa OX=9823 GN=TOP2A PE=2 SV=1	TOP2A	1	SENTEGS(1.0)PQEDGMEVEGLK	44	33	S7	3.22823e-09	2115.84	1.52718e+06	377837	2.0569e+06	9.71688e+06	1.13711e+07	1.29763e+07	4.97471e+06	4.68908e+06	5.9914e+06	0.256042	0.0633466	0.344852	1.62909	1.90643	2.17555	0.83404	0.786152	1.0045	nucleus	K03164	TOP2; DNA topoisomerase II [EC:5.6.2.2]		GO:0000003 reproduction; GO:0000070 mitotic sister chromatid segregation; GO:0000075 cell cycle checkpoint signaling; GO:0000278 mitotic cell cycle; GO:0000280 nuclear division; GO:0000712 resolution of meiotic recombination intermediates; GO:0000819 sister chromatid segregation; GO:0002244 hematopoietic progenitor cell differentiation; GO:0002376 immune system process; GO:0002520 immune system d…	GO:0000228 nuclear chromosome; GO:0000785 chromatin; GO:0000792 heterochromatin; GO:0000793 condensed chromosome; GO:0005622 intracellular anatomical structure; GO:0005634 nucleus; GO:0005654 nucleoplasm; GO:0005694 chromosome; GO:0005730 nucleolus; GO:0008623 CHRAC; GO:0009330 DNA topoisomerase type II (double strand cut, ATP-hydrolyzing) complex; GO:0031010 ISWI-type complex; GO:0031974 membran…	GO:0000166 nucleotide binding; GO:0000182 rDNA binding; GO:0000217 DNA secondary structure binding; GO:0000287 magnesium ion binding; GO:0000400 four-way junction DNA binding; GO:0003676 nucleic acid binding; GO:0003677 DNA binding; GO:0003682 chromatin binding; GO:0003690 double-stranded DNA binding; GO:0003696 satellite DNA binding; GO:0003723 RNA binding; GO:0003729 mRNA binding; GO:0003824 ca…	PF02518; PF00204	PF02518 Histidine kinase-, DNA gyrase B-, and HSP90-like ATPase; PF00204 DNA gyrase B	B	KOG0355	DNA topoisomerase type II
K9J6H2	323	Y	0.438651	0.0014746	Down	Oxysterol-binding protein OS=Sus scrofa OX=9823 GN=OSBPL8 PE=1 SV=1	OSBPL8	1	SEESDTDTSERQDDS(1.0)Y(1.0)IEPEPVEPLK	1	1	Y16	5.85832e-07	3155.25	5.11435e+06	3672482	4.9256e+06	1.05183e+06	1.1357e+06	1.16947e+06	2.75578e+06	0	2.34622e+06	1.84538	1.32512	1.77728	0.379526	0.409788	0.421974	0.994354		0.846574	cytoplasm,nucleus	K22285	OSBPL8, ORP8; oxysterol-binding protein-related protein 8		GO:0001932 regulation of protein phosphorylation; GO:0001934 positive regulation of protein phosphorylation; GO:0006575 cellular modified amino acid metabolic process; GO:0006629 lipid metabolic process; GO:0006644 phospholipid metabolic process; GO:0006650 glycerophospholipid metabolic process; GO:0006658 phosphatidylserine metabolic process; GO:0006793 phosphorus metabolic process; GO:0006796 p…	GO:0005622 intracellular anatomical structure; GO:0005634 nucleus; GO:0005635 nuclear envelope; GO:0005737 cytoplasm; GO:0005783 endoplasmic reticulum; GO:0005829 cytosol; GO:0005938 cell cortex; GO:0012505 endomembrane system; GO:0016020 membrane; GO:0031090 organelle membrane; GO:0031965 nuclear membrane; GO:0031967 organelle envelope; GO:0031975 envelope; GO:0031984 organelle subcompartment; G…	GO:0001786 phosphatidylserine binding; GO:0005215 transporter activity; GO:0005319 lipid transporter activity; GO:0005488 binding; GO:0005496 steroid binding; GO:0005543 phospholipid binding; GO:0005548 phospholipid transporter activity; GO:0008289 lipid binding; GO:0015485 cholesterol binding; GO:0032934 sterol binding; GO:0035091 phosphatidylinositol binding; GO:0036094 small molecule binding; …	PF00169	PF00169 PH domain	T	KOG2210	Oxysterol-binding protein
K9J6H2	322	S	0.438651	0.0014746	Down	Oxysterol-binding protein OS=Sus scrofa OX=9823 GN=OSBPL8 PE=1 SV=1	OSBPL8	1	SEESDTDTSERQDDS(1.0)Y(1.0)IEPEPVEPLK	1	1	S15	5.85832e-07	3155.25	5.11435e+06	3672482	4.9256e+06	1.05183e+06	1.1357e+06	1.16947e+06	2.75578e+06	0	2.34622e+06	1.84538	1.32512	1.77728	0.379526	0.409788	0.421974	0.994354		0.846574	cytoplasm,nucleus	K22285	OSBPL8, ORP8; oxysterol-binding protein-related protein 8		GO:0001932 regulation of protein phosphorylation; GO:0001934 positive regulation of protein phosphorylation; GO:0006575 cellular modified amino acid metabolic process; GO:0006629 lipid metabolic process; GO:0006644 phospholipid metabolic process; GO:0006650 glycerophospholipid metabolic process; GO:0006658 phosphatidylserine metabolic process; GO:0006793 phosphorus metabolic process; GO:0006796 p…	GO:0005622 intracellular anatomical structure; GO:0005634 nucleus; GO:0005635 nuclear envelope; GO:0005737 cytoplasm; GO:0005783 endoplasmic reticulum; GO:0005829 cytosol; GO:0005938 cell cortex; GO:0012505 endomembrane system; GO:0016020 membrane; GO:0031090 organelle membrane; GO:0031965 nuclear membrane; GO:0031967 organelle envelope; GO:0031975 envelope; GO:0031984 organelle subcompartment; G…	GO:0001786 phosphatidylserine binding; GO:0005215 transporter activity; GO:0005319 lipid transporter activity; GO:0005488 binding; GO:0005496 steroid binding; GO:0005543 phospholipid binding; GO:0005548 phospholipid transporter activity; GO:0008289 lipid binding; GO:0015485 cholesterol binding; GO:0032934 sterol binding; GO:0035091 phosphatidylinositol binding; GO:0036094 small molecule binding; …	PF00169	PF00169 PH domain	T	KOG2210	Oxysterol-binding protein
K9J6H2	756	S	0.482842	0.00236973	Down	Oxysterol-binding protein OS=Sus scrofa OX=9823 GN=OSBPL8 PE=1 SV=1	OSBPL8	1	GYS(1.0)SPEPDIQDS(1.0)S(1.0)GS(1.0)EAQSVKPSAR	12	19	S3	4.94813e-08	2739.12	876669	867384	956550	814075	1.108e+06	1.08854e+06	2190576	1.92256e+06	2.12208e+06	0.66045	0.653454	0.720629	0.613294	0.834729	0.820068	1.6503	1.44838	1.5987	cytoplasm,nucleus	K22285	OSBPL8, ORP8; oxysterol-binding protein-related protein 8		GO:0001932 regulation of protein phosphorylation; GO:0001934 positive regulation of protein phosphorylation; GO:0006575 cellular modified amino acid metabolic process; GO:0006629 lipid metabolic process; GO:0006644 phospholipid metabolic process; GO:0006650 glycerophospholipid metabolic process; GO:0006658 phosphatidylserine metabolic process; GO:0006793 phosphorus metabolic process; GO:0006796 p…	GO:0005622 intracellular anatomical structure; GO:0005634 nucleus; GO:0005635 nuclear envelope; GO:0005737 cytoplasm; GO:0005783 endoplasmic reticulum; GO:0005829 cytosol; GO:0005938 cell cortex; GO:0012505 endomembrane system; GO:0016020 membrane; GO:0031090 organelle membrane; GO:0031965 nuclear membrane; GO:0031967 organelle envelope; GO:0031975 envelope; GO:0031984 organelle subcompartment; G…	GO:0001786 phosphatidylserine binding; GO:0005215 transporter activity; GO:0005319 lipid transporter activity; GO:0005488 binding; GO:0005496 steroid binding; GO:0005543 phospholipid binding; GO:0005548 phospholipid transporter activity; GO:0008289 lipid binding; GO:0015485 cholesterol binding; GO:0032934 sterol binding; GO:0035091 phosphatidylinositol binding; GO:0036094 small molecule binding; …	PF00169	PF00169 PH domain	T	KOG2210	Oxysterol-binding protein
K9IWB2	65	S	0.379732	0.0215301	Down	Induced myeloid leukemia cell differentiation protein Mcl-1 OS=Sus scrofa OX=9823 GN=MCL1 PE=1 SV=1	MCL1	1	QEVGGGEAGMVIGGSAGAS(1.0)PPSTPAPDAR	3	3	S19	3.92042e-12	2703.21	1.46479e+06	1.29345e+06	1.40596e+06	1.34439e+06	0	1.05634e+06	3842931	3.33293e+06	2.30736e+06	0.730196	0.644787	0.700869	0.670177		0.526583	1.9157	1.66147	1.15022	mitochondria,peroxisome	K02539	MCL1; myeloid leukemia cell differntiation protein MCL-1	map04151 PI3K-Akt signaling pathway; map04210 Apoptosis; map04630 JAK-STAT signaling pathway	GO:0001709 cell fate determination; GO:0006810 transport; GO:0006915 apoptotic process; GO:0006950 response to stress; GO:0006974 cellular response to DNA damage stimulus; GO:0006996 organelle organization; GO:0007005 mitochondrion organization; GO:0007154 cell communication; GO:0007165 signal transduction; GO:0007166 cell surface receptor signaling pathway; GO:0008104 protein localization; GO:00…	GO:0005622 intracellular anatomical structure; GO:0005634 nucleus; GO:0005654 nucleoplasm; GO:0005737 cytoplasm; GO:0005739 mitochondrion; GO:0005740 mitochondrial envelope; GO:0005741 mitochondrial outer membrane; GO:0005759 mitochondrial matrix; GO:0005829 cytosol; GO:0016020 membrane; GO:0019867 outer membrane; GO:0031090 organelle membrane; GO:0031966 mitochondrial membrane; GO:0031967 organe…	GO:0005215 transporter activity; GO:0005488 binding; GO:0005515 protein binding; GO:0008320 protein transmembrane transporter activity; GO:0019904 protein domain specific binding; GO:0022857 transmembrane transporter activity; GO:0022884 macromolecule transmembrane transporter activity; GO:0042802 identical protein binding; GO:0042803 protein homodimerization activity; GO:0042887 amide transmembr…			T	KOG4728	Anti-apoptotic Bcl-2 family proteins, prevent opening of mitochondrial porin channel
K9IVT3	691	S	0.449718	2.34014e-05	Down	E3 ubiquitin-protein ligase RBBP6 OS=Sus scrofa OX=9823 GN=RBBP6 PE=2 SV=1	RBBP6	1	SPYS(1.0)GSSYSR	35	34	S4	0.0010519	1170.45	1.60387e+06	1.68662e+06	2.14947e+06	2.61534e+06	2.7534e+06	2.67871e+06	5.6323e+06	5.96212e+06	6.30001e+06	0.459974	0.483705	0.616446	0.750053	0.789648	0.768228	1.61529	1.70988	1.80678	nucleus	K10624	RBBP6; E3 ubiquitin-protein ligase RBBP6 [EC:2.3.2.27]		GO:0000209 protein polyubiquitination; GO:0001654 eye development; GO:0001701 in utero embryonic development; GO:0001745 compound eye morphogenesis; GO:0006275 regulation of DNA replication; GO:0006464 cellular protein modification process; GO:0006508 proteolysis; GO:0006511 ubiquitin-dependent protein catabolic process; GO:0006807 nitrogen compound metabolic process; GO:0006915 apoptotic process…	GO:0005622 intracellular anatomical structure; GO:0005634 nucleus; GO:0005654 nucleoplasm; GO:0005694 chromosome; GO:0005730 nucleolus; GO:0005737 cytoplasm; GO:0005815 microtubule organizing center; GO:0005829 cytosol; GO:0005856 cytoskeleton; GO:0015630 microtubule cytoskeleton; GO:0016604 nuclear body; GO:0016607 nuclear speck; GO:0031974 membrane-enclosed lumen; GO:0031981 nuclear lumen; GO:0…	GO:0003824 catalytic activity; GO:0004842 ubiquitin-protein transferase activity; GO:0005488 binding; GO:0005515 protein binding; GO:0008270 zinc ion binding; GO:0016740 transferase activity; GO:0019787 ubiquitin-like protein transferase activity; GO:0019899 enzyme binding; GO:0019900 kinase binding; GO:0019901 protein kinase binding; GO:0043167 ion binding; GO:0043169 cation binding; GO:0046872 …	PF08783; PF13696; PF04564	PF08783 DWNN domain; PF13696 Zinc knuckle; PF04564 U-box domain	O	KOG0314	Predicted E3 ubiquitin ligase
K7GSM4	52	S	0.445018	0.00137559	Down	ADP ribosylation factor guanine nucleotide exchange factor 1 OS=Sus scrofa OX=9823 GN=ARFGEF1 PE=1 SV=3	ARFGEF1	1	AETEKQS(1.0)PPHGEAK	17	17	S7	1.50329e-07	1588.7	4.25225e+06	4.51874e+06	4.38538e+06	733201	925036	1.03915e+06	2.00409e+06	1.98046e+06	2.07676e+06	1.7463	1.85574	1.80097	0.301109	0.37989	0.426756	0.823031	0.813328	0.852876	cytoplasm	K18442	ARFGEF, BIG; brefeldin A-inhibited guanine nucleotide-exchange protein	map04144 Endocytosis	GO:0006810 transport; GO:0006887 exocytosis; GO:0006892 post-Golgi vesicle-mediated transport; GO:0006893 Golgi to plasma membrane transport; GO:0006996 organelle organization; GO:0007030 Golgi organization; GO:0007275 multicellular organism development; GO:0007399 nervous system development; GO:0008064 regulation of actin polymerization or depolymerization; GO:0008104 protein localization; GO:00…	GO:0000139 Golgi membrane; GO:0005622 intracellular anatomical structure; GO:0005634 nucleus; GO:0005654 nucleoplasm; GO:0005730 nucleolus; GO:0005737 cytoplasm; GO:0005794 Golgi apparatus; GO:0005802 trans-Golgi network; GO:0005829 cytosol; GO:0012505 endomembrane system; GO:0016020 membrane; GO:0016363 nuclear matrix; GO:0030532 small nuclear ribonucleoprotein complex; GO:0031090 organelle memb…	GO:0005085 guanyl-nucleotide exchange factor activity; GO:0005488 binding; GO:0005515 protein binding; GO:0008092 cytoskeletal protein binding; GO:0017022 myosin binding; GO:0019899 enzyme binding; GO:0031267 small GTPase binding; GO:0034237 protein kinase A regulatory subunit binding; GO:0051018 protein kinase A binding; GO:0051020 GTPase binding; GO:0098772 molecular function regulator;	PF12783; PF01369	PF12783 Guanine nucleotide exchange factor in Golgi transport N-terminal; PF01369 Sec7 domain	U	KOG0929	Guanine nucleotide exchange factor
K7GSE8	233	S	2.69038	0.000459202	Up	Tyrosine-protein kinase OS=Sus scrofa OX=9823 GN=JAK3 PE=3 SV=1	JAK3	1	HS(1.0)LMAKY(1.0)IMDLER	1	1	S2	0.011779	1766.74	0	0	0	940404	957833	1.07229e+06	338472	432985	332671				1.38476	1.41043	1.57897	0.498406	0.637578	0.489864	cytoplasm,nucleus	K11218	JAK3; Janus kinase 3 [EC:2.7.10.2]	map04062 Chemokine signaling pathway; map04151 PI3K-Akt signaling pathway; map04217 Necroptosis; map04550 Signaling pathways regulating pluripotency of stem cells; map04630 JAK-STAT signaling pathway; map04658 Th1 and Th2 cell differentiation; map04659 Th17 cell differentiation	GO:0000003 reproduction; GO:0000165 MAPK cascade; GO:0000902 cell morphogenesis; GO:0000904 cell morphogenesis involved in differentiation; GO:0001654 eye development; GO:0001667 ameboidal-type cell migration; GO:0001672 regulation of chromatin assembly or disassembly; GO:0001736 establishment of planar polarity; GO:0001738 morphogenesis of a polarized epithelium; GO:0001745 compound eye morphoge…	GO:0005622 intracellular anatomical structure; GO:0005634 nucleus; GO:0005737 cytoplasm; GO:0005768 endosome; GO:0005829 cytosol; GO:0005886 plasma membrane; GO:0009898 cytoplasmic side of plasma membrane; GO:0012505 endomembrane system; GO:0016020 membrane; GO:0019897 extrinsic component of plasma membrane; GO:0019898 extrinsic component of membrane; GO:0031234 extrinsic component of cytoplasmic…	GO:0003824 catalytic activity; GO:0004672 protein kinase activity; GO:0004713 protein tyrosine kinase activity; GO:0004715 non-membrane spanning protein tyrosine kinase activity; GO:0005085 guanyl-nucleotide exchange factor activity; GO:0005102 signaling receptor binding; GO:0005126 cytokine receptor binding; GO:0005131 growth hormone receptor binding; GO:0005488 binding; GO:0005515 protein bindi…	PF18379; PF18377; PF17887; PF07714	PF18379 FERM F1 ubiquitin-like domain; PF18377 FERM F2 acyl-CoA binding protein-like domain; PF17887 Jak1 pleckstrin homology-like domain; PF07714 Protein tyrosine and serine/threonine kinase	T	KOG0197	Tyrosine kinases
K7GSE8	238	Y	2.69038	0.000459202	Up	Tyrosine-protein kinase OS=Sus scrofa OX=9823 GN=JAK3 PE=3 SV=1	JAK3	1	HS(1.0)LMAKY(1.0)IMDLER	1	1	Y7	0.011779	1766.74	0	0	0	940404	957833	1.07229e+06	338472	432985	332671				1.38476	1.41043	1.57897	0.498406	0.637578	0.489864	cytoplasm,nucleus	K11218	JAK3; Janus kinase 3 [EC:2.7.10.2]	map04062 Chemokine signaling pathway; map04151 PI3K-Akt signaling pathway; map04217 Necroptosis; map04550 Signaling pathways regulating pluripotency of stem cells; map04630 JAK-STAT signaling pathway; map04658 Th1 and Th2 cell differentiation; map04659 Th17 cell differentiation	GO:0000003 reproduction; GO:0000165 MAPK cascade; GO:0000902 cell morphogenesis; GO:0000904 cell morphogenesis involved in differentiation; GO:0001654 eye development; GO:0001667 ameboidal-type cell migration; GO:0001672 regulation of chromatin assembly or disassembly; GO:0001736 establishment of planar polarity; GO:0001738 morphogenesis of a polarized epithelium; GO:0001745 compound eye morphoge…	GO:0005622 intracellular anatomical structure; GO:0005634 nucleus; GO:0005737 cytoplasm; GO:0005768 endosome; GO:0005829 cytosol; GO:0005886 plasma membrane; GO:0009898 cytoplasmic side of plasma membrane; GO:0012505 endomembrane system; GO:0016020 membrane; GO:0019897 extrinsic component of plasma membrane; GO:0019898 extrinsic component of membrane; GO:0031234 extrinsic component of cytoplasmic…	GO:0003824 catalytic activity; GO:0004672 protein kinase activity; GO:0004713 protein tyrosine kinase activity; GO:0004715 non-membrane spanning protein tyrosine kinase activity; GO:0005085 guanyl-nucleotide exchange factor activity; GO:0005102 signaling receptor binding; GO:0005126 cytokine receptor binding; GO:0005131 growth hormone receptor binding; GO:0005488 binding; GO:0005515 protein bindi…	PF18379; PF18377; PF17887; PF07714	PF18379 FERM F1 ubiquitin-like domain; PF18377 FERM F2 acyl-CoA binding protein-like domain; PF17887 Jak1 pleckstrin homology-like domain; PF07714 Protein tyrosine and serine/threonine kinase	T	KOG0197	Tyrosine kinases
K7GQZ0	1228	S	0.424704	6.83114e-05	Down	Shroom family member 2 OS=Sus scrofa OX=9823 GN=SHROOM2 PE=1 SV=2	SHROOM2	1	AS(1.0)PPALGYAK	15	15	S2	0.00844226	1054.5	3.54576e+06	3.45088e+06	3.63417e+06	1224902	1.06633e+06	1.20362e+06	2.61969e+06	2757184	2.85206e+06	1.42753	1.38933	1.46312	0.493148	0.429306	0.484581	1.05469	1.11005	1.14824	nucleus	K18625	SHROOM; protein Shroom		GO:0000902 cell morphogenesis; GO:0001654 eye development; GO:0001736 establishment of planar polarity; GO:0001738 morphogenesis of a polarized epithelium; GO:0002009 morphogenesis of an epithelium; GO:0002088 lens development in camera-type eye; GO:0002089 lens morphogenesis in camera-type eye; GO:0006810 transport; GO:0006811 ion transport; GO:0006812 cation transport; GO:0006814 sodium ion tra…	GO:0005622 intracellular anatomical structure; GO:0005737 cytoplasm; GO:0005856 cytoskeleton; GO:0005886 plasma membrane; GO:0005911 cell-cell junction; GO:0005912 adherens junction; GO:0005923 bicellular tight junction; GO:0005938 cell cortex; GO:0015629 actin cytoskeleton; GO:0016020 membrane; GO:0016324 apical plasma membrane; GO:0030054 cell junction; GO:0030863 cortical cytoskeleton; GO:0030…	GO:0003779 actin binding; GO:0005215 transporter activity; GO:0005216 ion channel activity; GO:0005261 cation channel activity; GO:0005272 sodium channel activity; GO:0005488 binding; GO:0005515 protein binding; GO:0008013 beta-catenin binding; GO:0008092 cytoskeletal protein binding; GO:0008324 cation transmembrane transporter activity; GO:0015075 ion transmembrane transporter activity; GO:00150…	PF00595	PF00595 PDZ domain
K7GQZ0	1112	S	0.456225	0.00188801	Down	Shroom family member 2 OS=Sus scrofa OX=9823 GN=SHROOM2 PE=1 SV=2	SHROOM2	1	S(1.0)PS(1.0)PQFAPQK	16	16	S1	0.000446289	1246.49	1.47855e+06	1686224	1.52001e+06	464050	619296	651326	1.2397e+06	1.22522e+06	1337304	1.30184	1.48469	1.33834	0.408587	0.545279	0.57348	1.09153	1.07878	1.17747	nucleus	K18625	SHROOM; protein Shroom		GO:0000902 cell morphogenesis; GO:0001654 eye development; GO:0001736 establishment of planar polarity; GO:0001738 morphogenesis of a polarized epithelium; GO:0002009 morphogenesis of an epithelium; GO:0002088 lens development in camera-type eye; GO:0002089 lens morphogenesis in camera-type eye; GO:0006810 transport; GO:0006811 ion transport; GO:0006812 cation transport; GO:0006814 sodium ion tra…	GO:0005622 intracellular anatomical structure; GO:0005737 cytoplasm; GO:0005856 cytoskeleton; GO:0005886 plasma membrane; GO:0005911 cell-cell junction; GO:0005912 adherens junction; GO:0005923 bicellular tight junction; GO:0005938 cell cortex; GO:0015629 actin cytoskeleton; GO:0016020 membrane; GO:0016324 apical plasma membrane; GO:0030054 cell junction; GO:0030863 cortical cytoskeleton; GO:0030…	GO:0003779 actin binding; GO:0005215 transporter activity; GO:0005216 ion channel activity; GO:0005261 cation channel activity; GO:0005272 sodium channel activity; GO:0005488 binding; GO:0005515 protein binding; GO:0008013 beta-catenin binding; GO:0008092 cytoskeletal protein binding; GO:0008324 cation transmembrane transporter activity; GO:0015075 ion transmembrane transporter activity; GO:00150…	PF00595	PF00595 PDZ domain
K7GQV6	288	S	0.468805	0.00104252	Down	NF-kappa-B essential modulator OS=Sus scrofa OX=9823 GN=IKBKG PE=4 SV=3	IKBKG	1	RS(1.0)PPEEPPNFCCPK	7	7	S2	9.79624e-05	1794.73	1.53753e+06	1.32939e+06	1.51053e+06	311614	286921	295322	562130	600255	744286	1.92781	1.66683	1.89396	0.390712	0.359751	0.370285	0.704818	0.75262	0.933212	nucleus	K07210	IKBKG, IKKG, NEMO; inhibitor of nuclear factor kappa-B kinase subunit gamma	map04010 MAPK signaling pathway; map04014 Ras signaling pathway; map04062 Chemokine signaling pathway; map04064 NF-kappa B signaling pathway; map04151 PI3K-Akt signaling pathway; map04210 Apoptosis; map04380 Osteoclast differentiation; map04620 Toll-like receptor signaling pathway; map04621 NOD-like receptor signaling pathway; map04622 RIG-I-like receptor signaling pathway; map04623 Cytosolic DNA…	GO:0000165 MAPK cascade; GO:0001776 leukocyte homeostasis; GO:0001782 B cell homeostasis; GO:0001932 regulation of protein phosphorylation; GO:0001934 positive regulation of protein phosphorylation; GO:0001959 regulation of cytokine-mediated signaling pathway; GO:0002218 activation of innate immune response; GO:0002220 innate immune response activating cell surface receptor signaling pathway; GO:…	GO:0000151 ubiquitin ligase complex; GO:0000922 spindle pole; GO:0005622 intracellular anatomical structure; GO:0005634 nucleus; GO:0005737 cytoplasm; GO:0005819 spindle; GO:0005829 cytosol; GO:0005856 cytoskeleton; GO:0008385 IkappaB kinase complex; GO:0015630 microtubule cytoskeleton; GO:0032991 protein-containing complex; GO:0043226 organelle; GO:0043227 membrane-bounded organelle; GO:0043228 …	GO:0005102 signaling receptor binding; GO:0005488 binding; GO:0005515 protein binding; GO:0019899 enzyme binding; GO:0019904 protein domain specific binding; GO:0031593 polyubiquitin modification-dependent protein binding; GO:0031625 ubiquitin protein ligase binding; GO:0032182 ubiquitin-like protein binding; GO:0042802 identical protein binding; GO:0042803 protein homodimerization activity; GO:0…	PF18414	PF18414 C2H2 type zinc-finger
K7GQJ8	273	S	0.185691	0.00141386	Down	RALBP1 associated Eps domain containing 1 OS=Sus scrofa OX=9823 GN=REPS1 PE=1 SV=2	REPS1	1	QSS(1.0)SYDDPWK	16	21	S3	0.000671933	1292.48	2.91959e+06	1.9896e+06	2.5029e+06	220346	331658	155603	1.32333e+06	1.27341e+06	1.21392e+06	2.20248	1.50091	1.88813	0.166224	0.250195	0.117384	0.998294	0.960634	0.915756	nucleus	K20068	REPS; RalBP1-associated Eps domain-containing protein		GO:0009987 cellular process; GO:0016043 cellular component organization; GO:0061024 membrane organization; GO:0071840 cellular component organization or biogenesis;	GO:0005622 intracellular anatomical structure; GO:0005737 cytoplasm; GO:0005829 cytosol; GO:0005886 plasma membrane; GO:0005905 clathrin-coated pit; GO:0012505 endomembrane system; GO:0016020 membrane; GO:0071944 cell periphery;	GO:0005488 binding; GO:0005515 protein binding; GO:0017124 SH3 domain binding; GO:0019904 protein domain specific binding;			U	KOG1955	Ral-GTPase effector RALBP1
K7GQJ8	455	S	0.359669	9.6657e-05	Down	RALBP1 associated Eps domain containing 1 OS=Sus scrofa OX=9823 GN=REPS1 PE=1 SV=2	REPS1	1	TSSDHTNPTS(1.0)PLLVK	19	24	S10	3.81543e-07	1676.79	6.92603e+06	7.36208e+06	7.61172e+06	2.24385e+06	2.74852e+06	2.44524e+06	6.59187e+06	6.81908e+06	7.26808e+06	1.24628	1.32474	1.36966	0.40376	0.49457	0.439999	1.18615	1.22703	1.30782	nucleus	K20068	REPS; RalBP1-associated Eps domain-containing protein		GO:0009987 cellular process; GO:0016043 cellular component organization; GO:0061024 membrane organization; GO:0071840 cellular component organization or biogenesis;	GO:0005622 intracellular anatomical structure; GO:0005737 cytoplasm; GO:0005829 cytosol; GO:0005886 plasma membrane; GO:0005905 clathrin-coated pit; GO:0012505 endomembrane system; GO:0016020 membrane; GO:0071944 cell periphery;	GO:0005488 binding; GO:0005515 protein binding; GO:0017124 SH3 domain binding; GO:0019904 protein domain specific binding;			U	KOG1955	Ral-GTPase effector RALBP1
K7GQJ8	681	S	0.483568	0.0068954	Down	RALBP1 associated Eps domain containing 1 OS=Sus scrofa OX=9823 GN=REPS1 PE=1 SV=2	REPS1	1	LKS(1.0)EDELRPEIDEHTQK	63	63	S3	1.51023e-07	2147	13142336	2.83389e+06	9.11151e+06	7.14664e+06	7.70091e+06	9.88121e+06	1.54421e+07	1.50111e+07	2.0685e+07	1.17163	0.252638	0.812281	0.637115	0.686528	0.880899	1.37664	1.33822	1.84405	nucleus	K20068	REPS; RalBP1-associated Eps domain-containing protein		GO:0009987 cellular process; GO:0016043 cellular component organization; GO:0061024 membrane organization; GO:0071840 cellular component organization or biogenesis;	GO:0005622 intracellular anatomical structure; GO:0005737 cytoplasm; GO:0005829 cytosol; GO:0005886 plasma membrane; GO:0005905 clathrin-coated pit; GO:0012505 endomembrane system; GO:0016020 membrane; GO:0071944 cell periphery;	GO:0005488 binding; GO:0005515 protein binding; GO:0017124 SH3 domain binding; GO:0019904 protein domain specific binding;			U	KOG1955	Ral-GTPase effector RALBP1
K7GQJ8	162	S	0.469984	0.00557095	Down	RALBP1 associated Eps domain containing 1 OS=Sus scrofa OX=9823 GN=REPS1 PE=1 SV=2	REPS1	1	VSADQQEPAS(1.0)PVVSPQQS(1.0)PPTS(0.973)PHTWR	3	3	S10	1.56804e-05	3153.31	751811	532412	945899	0	929271	1.17969e+06	2.11525e+06	2.17104e+06	2.44468e+06	0.543311	0.384758	0.683573		0.671557	0.852529	1.52863	1.56895	1.7667	nucleus	K20068	REPS; RalBP1-associated Eps domain-containing protein		GO:0009987 cellular process; GO:0016043 cellular component organization; GO:0061024 membrane organization; GO:0071840 cellular component organization or biogenesis;	GO:0005622 intracellular anatomical structure; GO:0005737 cytoplasm; GO:0005829 cytosol; GO:0005886 plasma membrane; GO:0005905 clathrin-coated pit; GO:0012505 endomembrane system; GO:0016020 membrane; GO:0071944 cell periphery;	GO:0005488 binding; GO:0005515 protein binding; GO:0017124 SH3 domain binding; GO:0019904 protein domain specific binding;			U	KOG1955	Ral-GTPase effector RALBP1
K7GQJ8	272	S	0.432508	0.000638104	Down	RALBP1 associated Eps domain containing 1 OS=Sus scrofa OX=9823 GN=REPS1 PE=1 SV=2	REPS1	1	RQS(1.0)SSYDDPWK	25	15	S3	5.8204e-06	1448.58	5.75273e+06	4.6373e+06	7.12196e+06	1.39102e+06	1.52587e+06	1.20363e+06	3070039	2.94792e+06	3.50908e+06	1.6616	1.33942	2.05708	0.401776	0.440727	0.347652	0.886738	0.851465	1.01355	nucleus	K20068	REPS; RalBP1-associated Eps domain-containing protein		GO:0009987 cellular process; GO:0016043 cellular component organization; GO:0061024 membrane organization; GO:0071840 cellular component organization or biogenesis;	GO:0005622 intracellular anatomical structure; GO:0005737 cytoplasm; GO:0005829 cytosol; GO:0005886 plasma membrane; GO:0005905 clathrin-coated pit; GO:0012505 endomembrane system; GO:0016020 membrane; GO:0071944 cell periphery;	GO:0005488 binding; GO:0005515 protein binding; GO:0017124 SH3 domain binding; GO:0019904 protein domain specific binding;			U	KOG1955	Ral-GTPase effector RALBP1
K7GQJ8	174	S	0.469984	0.00557095	Down	RALBP1 associated Eps domain containing 1 OS=Sus scrofa OX=9823 GN=REPS1 PE=1 SV=2	REPS1	0.973	VSADQQEPAS(1.0)PVVSPQQS(1.0)PPTS(0.973)PHTWR	1	3	S22	1.56804e-05	3153.31	751811	532412	945899	0	929271	1.17969e+06	2.11525e+06	2.17104e+06	2.44468e+06	0.543311	0.384758	0.683573		0.671557	0.852529	1.52863	1.56895	1.7667	nucleus	K20068	REPS; RalBP1-associated Eps domain-containing protein		GO:0009987 cellular process; GO:0016043 cellular component organization; GO:0061024 membrane organization; GO:0071840 cellular component organization or biogenesis;	GO:0005622 intracellular anatomical structure; GO:0005737 cytoplasm; GO:0005829 cytosol; GO:0005886 plasma membrane; GO:0005905 clathrin-coated pit; GO:0012505 endomembrane system; GO:0016020 membrane; GO:0071944 cell periphery;	GO:0005488 binding; GO:0005515 protein binding; GO:0017124 SH3 domain binding; GO:0019904 protein domain specific binding;			U	KOG1955	Ral-GTPase effector RALBP1
K7GQJ8	143	S	0.360296	0.00402867	Down	RALBP1 associated Eps domain containing 1 OS=Sus scrofa OX=9823 GN=REPS1 PE=1 SV=2	REPS1	1	KGS(1.0)ISHDPVQPR	14	22	S3	5.23484e-06	1400.67	5.91301e+06	3.54361e+06	6.11763e+06	1.03501e+06	1.09013e+06	1.21992e+06	3.67704e+06	2.1949e+06	3.41226e+06	1.8869	1.1308	1.95219	0.33028	0.347872	0.389289	1.17338	0.700412	1.08888	nucleus	K20068	REPS; RalBP1-associated Eps domain-containing protein		GO:0009987 cellular process; GO:0016043 cellular component organization; GO:0061024 membrane organization; GO:0071840 cellular component organization or biogenesis;	GO:0005622 intracellular anatomical structure; GO:0005737 cytoplasm; GO:0005829 cytosol; GO:0005886 plasma membrane; GO:0005905 clathrin-coated pit; GO:0012505 endomembrane system; GO:0016020 membrane; GO:0071944 cell periphery;	GO:0005488 binding; GO:0005515 protein binding; GO:0017124 SH3 domain binding; GO:0019904 protein domain specific binding;			U	KOG1955	Ral-GTPase effector RALBP1
K7GPY0	258	S	0.326881	0.00667805	Down	Mitogen-activated protein kinase kinase kinase 3 OS=Sus scrofa OX=9823 GN=MAP3K3 PE=4 SV=3	MAP3K3	1	AQS(1.0)FPDNR	9	9	S3	0.071349	1014.4	554921	895915	566506	76545.4	163322	104359	329736	336975	386352	1.46261	2.36138	1.49315	0.201752	0.43047	0.275062	0.86909	0.88817	1.01831	nucleus	K04421	MAP3K3, MEKK3; mitogen-activated protein kinase kinase kinase 3 [EC:2.7.11.25]	map04010 MAPK signaling pathway; map04722 Neurotrophin signaling pathway; map04912 GnRH signaling pathway	GO:0000165 MAPK cascade; GO:0001568 blood vessel development; GO:0001932 regulation of protein phosphorylation; GO:0001934 positive regulation of protein phosphorylation; GO:0001944 vasculature development; GO:0006464 cellular protein modification process; GO:0006468 protein phosphorylation; GO:0006793 phosphorus metabolic process; GO:0006796 phosphate-containing compound metabolic process; GO:00…	GO:0005622 intracellular anatomical structure; GO:0005737 cytoplasm; GO:0005829 cytosol;	GO:0003824 catalytic activity; GO:0004672 protein kinase activity; GO:0004674 protein serine/threonine kinase activity; GO:0004709 MAP kinase kinase kinase activity; GO:0016301 kinase activity; GO:0016740 transferase activity; GO:0016772 transferase activity, transferring phosphorus-containing groups; GO:0016773 phosphotransferase activity, alcohol group as acceptor; GO:0140096 catalytic activity…	PF00564; PF00069	PF00564 PB1 domain; PF00069 Protein kinase domain	T	KOG0198	MEKK and related serine/threonine protein kinases
K7GP80	715	S	0.171105	0.00104757	Down	Eukaryotic translation initiation factor 2 alpha kinase 3 OS=Sus scrofa OX=9823 GN=EIF2AK3 PE=4 SV=3	EIF2AK3	1	EHIEIIAPS(1.0)PR	11	11	S9	0.000115044	1341.66	2.78845e+06	2.0593e+06	2.49995e+06	281837	139479	172993	1.23858e+06	1.16807e+06	1066719	2.19845	1.62357	1.97098	0.222203	0.109967	0.136389	0.976513	0.920915	0.841013	plasma membrane	K08860	EIF2AK3; eukaryotic translation initiation factor 2-alpha kinase 3 [EC:2.7.11.1]	map04137 Mitophagy - animal; map04140 Autophagy - animal; map04141 Protein processing in endoplasmic reticulum; map04210 Apoptosis; map04214 Apoptosis - fly	GO:0001501 skeletal system development; GO:0001503 ossification; GO:0001525 angiogenesis; GO:0001558 regulation of cell growth; GO:0001568 blood vessel development; GO:0001817 regulation of cytokine production; GO:0001819 positive regulation of cytokine production; GO:0001932 regulation of protein phosphorylation; GO:0001934 positive regulation of protein phosphorylation; GO:0001944 vasculature d…	GO:0005622 intracellular anatomical structure; GO:0005737 cytoplasm; GO:0005783 endoplasmic reticulum; GO:0005789 endoplasmic reticulum membrane; GO:0012505 endomembrane system; GO:0016020 membrane; GO:0016021 integral component of membrane; GO:0030176 integral component of endoplasmic reticulum membrane; GO:0031224 intrinsic component of membrane; GO:0031227 intrinsic component of endoplasmic re…	GO:0003824 catalytic activity; GO:0004672 protein kinase activity; GO:0004674 protein serine/threonine kinase activity; GO:0004683 calmodulin-dependent protein kinase activity; GO:0004686 elongation factor-2 kinase activity; GO:0004694 eukaryotic translation initiation factor 2alpha kinase activity; GO:0005488 binding; GO:0005515 protein binding; GO:0016301 kinase activity; GO:0016740 transferase…	PF00069	PF00069 Protein kinase domain	J	KOG1033	eIF-2alpha kinase PEK/EIF2AK3
K7GP66	1097	S	0.221577	0.000424247	Down	Integrin subunit beta 4 OS=Sus scrofa OX=9823 GN=ITGB4 PE=1 SV=3	ITGB4	1	S(1.0)PAGS(0.994)QRPSVSDDTEHLVNGR	78	28	S1	2.79023e-10	2368.99	4.59577e+06	4.85166e+06	5.60097e+06	342226	515412	390848	2.11851e+06	1.64453e+06	1.8715e+06	1.88597	1.99097	2.29847	0.140439	0.21151	0.160392	0.869373	0.674867	0.768007	nucleus	K06525	ITGB4, CD104; integrin beta 4	map04151 PI3K-Akt signaling pathway; map04510 Focal adhesion; map04512 ECM-receptor interaction; map04810 Regulation of actin cytoskeleton	GO:0000003 reproduction; GO:0001655 urogenital system development; GO:0001667 ameboidal-type cell migration; GO:0001704 formation of primary germ layer; GO:0001707 mesoderm formation; GO:0006914 autophagy; GO:0006928 movement of cell or subcellular component; GO:0006950 response to stress; GO:0007044 cell-substrate junction assembly; GO:0007154 cell communication; GO:0007155 cell adhesion; GO:000…	GO:0005576 extracellular region; GO:0005604 basement membrane; GO:0005615 extracellular space; GO:0005622 intracellular anatomical structure; GO:0005737 cytoplasm; GO:0005886 plasma membrane; GO:0005887 integral component of plasma membrane; GO:0005938 cell cortex; GO:0008305 integrin complex; GO:0009925 basal plasma membrane; GO:0009986 cell surface; GO:0016020 membrane; GO:0016021 integral comp…	GO:0001664 G protein-coupled receptor binding; GO:0005102 signaling receptor binding; GO:0005488 binding; GO:0005515 protein binding; GO:0050839 cell adhesion molecule binding;	PF18372; PF07965; PF03160; PF00041	PF18372 Integrin beta epidermal growth factor like domain 1; PF07965 Integrin beta tail domain; PF03160 Calx-beta domain; PF00041 Fibronectin type III domain	TW	KOG1226	Integrin beta subunit (N-terminal portion of extracellular region)
K7GP66	1101	S	0.221577	0.000424247	Down	Integrin subunit beta 4 OS=Sus scrofa OX=9823 GN=ITGB4 PE=1 SV=3	ITGB4	0.994	S(1.0)PAGS(0.994)QRPSVSDDTEHLVNGR	11	28	S5	2.79023e-10	2368.99	4.59577e+06	4.85166e+06	5.60097e+06	342226	515412	390848	2.11851e+06	1.64453e+06	1.8715e+06	1.88597	1.99097	2.29847	0.140439	0.21151	0.160392	0.869373	0.674867	0.768007	nucleus	K06525	ITGB4, CD104; integrin beta 4	map04151 PI3K-Akt signaling pathway; map04510 Focal adhesion; map04512 ECM-receptor interaction; map04810 Regulation of actin cytoskeleton	GO:0000003 reproduction; GO:0001655 urogenital system development; GO:0001667 ameboidal-type cell migration; GO:0001704 formation of primary germ layer; GO:0001707 mesoderm formation; GO:0006914 autophagy; GO:0006928 movement of cell or subcellular component; GO:0006950 response to stress; GO:0007044 cell-substrate junction assembly; GO:0007154 cell communication; GO:0007155 cell adhesion; GO:000…	GO:0005576 extracellular region; GO:0005604 basement membrane; GO:0005615 extracellular space; GO:0005622 intracellular anatomical structure; GO:0005737 cytoplasm; GO:0005886 plasma membrane; GO:0005887 integral component of plasma membrane; GO:0005938 cell cortex; GO:0008305 integrin complex; GO:0009925 basal plasma membrane; GO:0009986 cell surface; GO:0016020 membrane; GO:0016021 integral comp…	GO:0001664 G protein-coupled receptor binding; GO:0005102 signaling receptor binding; GO:0005488 binding; GO:0005515 protein binding; GO:0050839 cell adhesion molecule binding;	PF18372; PF07965; PF03160; PF00041	PF18372 Integrin beta epidermal growth factor like domain 1; PF07965 Integrin beta tail domain; PF03160 Calx-beta domain; PF00041 Fibronectin type III domain	TW	KOG1226	Integrin beta subunit (N-terminal portion of extracellular region)
K7GNS7	168	S	0.434969	0.000151795	Down	Gamma-aminobutyric acid type B receptor subunit 1 OS=Sus scrofa OX=9823 GN=GABBR1 PE=3 SV=3	GABBR1	1	S(1.0)PAPPPPAPR	20	20	S1	0.0558425	1066.51	2.24932e+06	2.25924e+06	2.50378e+06	302223	269985	319172	638770	712935	697588	2.03394	2.04292	2.26404	0.273285	0.244133	0.288611	0.577608	0.644671	0.630794	plasma membrane	K04615	GABBR; gamma-aminobutyric acid type B receptor	map04024 cAMP signaling pathway; map04080 Neuroactive ligand-receptor interaction; map04727 GABAergic synapse; map04742 Taste transduction; map04915 Estrogen signaling pathway; map04929 GnRH secretion	GO:0001503 ossification; GO:0001649 osteoblast differentiation; GO:0002791 regulation of peptide secretion; GO:0002793 positive regulation of peptide secretion; GO:0007154 cell communication; GO:0007165 signal transduction; GO:0007186 G protein-coupled receptor signaling pathway; GO:0007187 G protein-coupled receptor signaling pathway, coupled to cyclic nucleotide second messenger; GO:0007188 ade…	GO:0005576 extracellular region; GO:0005615 extracellular space; GO:0005622 intracellular anatomical structure; GO:0005737 cytoplasm; GO:0005739 mitochondrion; GO:0005740 mitochondrial envelope; GO:0005783 endoplasmic reticulum; GO:0005789 endoplasmic reticulum membrane; GO:0005886 plasma membrane; GO:0005887 integral component of plasma membrane; GO:0008021 synaptic vesicle; GO:0012505 endomembr…	GO:0004888 transmembrane signaling receptor activity; GO:0004930 G protein-coupled receptor activity; GO:0004965 G protein-coupled GABA receptor activity; GO:0005488 binding; GO:0005515 protein binding; GO:0008134 transcription factor binding; GO:0016917 GABA receptor activity; GO:0030594 neurotransmitter receptor activity; GO:0038023 signaling receptor activity; GO:0046982 protein heterodimeriza…			PET	KOG1055	GABA-B ion channel receptor subunit GABABR1 and related subunits, G-protein coupled receptor superfamily
K7GMF6	824	S	0.447751	0.00102804	Down	Adhesion G protein-coupled receptor E5 OS=Sus scrofa OX=9823 GN=ADGRE5 PE=1 SV=3	ADGRE5	1	ALRPS(1.0)QSGM	19	21	S5	0.00863565	1026.44	1.34861e+07	1.02413e+07	1.24184e+07	5.97847e+06	6.92593e+06	6.67657e+06	1.23363e+07	1.51862e+07	1.62094e+07	1.22036	0.926734	1.12374	0.540991	0.626726	0.604162	1.11631	1.37419	1.46679	plasma membrane	K08446	ADGRE5, CD97; CD97 antigen		GO:0001775 cell activation; GO:0002252 immune effector process; GO:0002263 cell activation involved in immune response; GO:0002274 myeloid leukocyte activation; GO:0002275 myeloid cell activation involved in immune response; GO:0002283 neutrophil activation involved in immune response; GO:0002366 leukocyte activation involved in immune response; GO:0002376 immune system process; GO:0002443 leukoc…	GO:0005576 extracellular region; GO:0005615 extracellular space; GO:0005622 intracellular anatomical structure; GO:0005737 cytoplasm; GO:0005886 plasma membrane; GO:0005887 integral component of plasma membrane; GO:0012505 endomembrane system; GO:0012506 vesicle membrane; GO:0016020 membrane; GO:0016021 integral component of membrane; GO:0030141 secretory granule; GO:0030659 cytoplasmic vesicle m…	GO:0004888 transmembrane signaling receptor activity; GO:0004930 G protein-coupled receptor activity; GO:0038023 signaling receptor activity; GO:0060089 molecular transducer activity;	PF07645	PF07645 Calcium-binding EGF domain	T	KOG4193	G protein-coupled receptors
K7GL93	545	S	0.410892	0.000199699	Down	TGF-beta receptor type-2 OS=Sus scrofa OX=9823 GN=TGFBR2 PE=3 SV=3	TGFBR2	1	FSELEHLDRLS(1.0)GR	6	6	S11	0.00198467	1638.76	1.27976e+06	1.115e+06	1.37164e+06	508411	545679	616341	1.31262e+06	1.46155e+06	1.29121e+06	1.21212	1.05607	1.29915	0.481541	0.516839	0.583766	1.24324	1.38431	1.22296	peroxisome	K04388	TGFBR2; TGF-beta receptor type-2 [EC:2.7.11.30]	map04010 MAPK signaling pathway; map04060 Cytokine-cytokine receptor interaction; map04068 FoxO signaling pathway; map04144 Endocytosis; map04218 Cellular senescence; map04350 TGF-beta signaling pathway; map04380 Osteoclast differentiation; map04390 Hippo signaling pathway; map04520 Adherens junction; map04659 Th17 cell differentiation; map04926 Relaxin signaling pathway	GO:0000003 reproduction; GO:0001501 skeletal system development; GO:0001525 angiogenesis; GO:0001568 blood vessel development; GO:0001569 branching involved in blood vessel morphogenesis; GO:0001570 vasculogenesis; GO:0001654 eye development; GO:0001666 response to hypoxia; GO:0001701 in utero embryonic development; GO:0001763 morphogenesis of a branching structure; GO:0001773 myeloid dendritic c…	GO:0005576 extracellular region; GO:0005622 intracellular anatomical structure; GO:0005737 cytoplasm; GO:0005829 cytosol; GO:0005886 plasma membrane; GO:0005887 integral component of plasma membrane; GO:0005901 caveola; GO:0009897 external side of plasma membrane; GO:0009986 cell surface; GO:0016020 membrane; GO:0016021 integral component of membrane; GO:0031012 extracellular matrix; GO:0031224 i…	GO:0003824 catalytic activity; GO:0004672 protein kinase activity; GO:0004674 protein serine/threonine kinase activity; GO:0004675 transmembrane receptor protein serine/threonine kinase activity; GO:0004888 transmembrane signaling receptor activity; GO:0005024 transforming growth factor beta-activated receptor activity; GO:0005026 transforming growth factor beta receptor activity, type II; GO:000…	PF08917; PF07714	PF08917 Transforming growth factor beta receptor 2 ectodomain; PF07714 Protein tyrosine and serine/threonine kinase	T	KOG3653	Transforming growth factor beta/activin receptor subfamily of serine/threonine kinases
K7GL93	550	S	0.306908	0.000956951	Down	TGF-beta receptor type-2 OS=Sus scrofa OX=9823 GN=TGFBR2 PE=3 SV=3	TGFBR2	1	SSS(1.0)EEKIPEHGSLNTTK	6	8	S3	3.06325e-08	1923.87	482682	559017	633721	93662.6	138504	140004	431782	379722	401143	1.33246	1.54319	1.74941	0.258559	0.382346	0.386486	1.19195	1.04823	1.10737	peroxisome	K04388	TGFBR2; TGF-beta receptor type-2 [EC:2.7.11.30]	map04010 MAPK signaling pathway; map04060 Cytokine-cytokine receptor interaction; map04068 FoxO signaling pathway; map04144 Endocytosis; map04218 Cellular senescence; map04350 TGF-beta signaling pathway; map04380 Osteoclast differentiation; map04390 Hippo signaling pathway; map04520 Adherens junction; map04659 Th17 cell differentiation; map04926 Relaxin signaling pathway	GO:0000003 reproduction; GO:0001501 skeletal system development; GO:0001525 angiogenesis; GO:0001568 blood vessel development; GO:0001569 branching involved in blood vessel morphogenesis; GO:0001570 vasculogenesis; GO:0001654 eye development; GO:0001666 response to hypoxia; GO:0001701 in utero embryonic development; GO:0001763 morphogenesis of a branching structure; GO:0001773 myeloid dendritic c…	GO:0005576 extracellular region; GO:0005622 intracellular anatomical structure; GO:0005737 cytoplasm; GO:0005829 cytosol; GO:0005886 plasma membrane; GO:0005887 integral component of plasma membrane; GO:0005901 caveola; GO:0009897 external side of plasma membrane; GO:0009986 cell surface; GO:0016020 membrane; GO:0016021 integral component of membrane; GO:0031012 extracellular matrix; GO:0031224 i…	GO:0003824 catalytic activity; GO:0004672 protein kinase activity; GO:0004674 protein serine/threonine kinase activity; GO:0004675 transmembrane receptor protein serine/threonine kinase activity; GO:0004888 transmembrane signaling receptor activity; GO:0005024 transforming growth factor beta-activated receptor activity; GO:0005026 transforming growth factor beta receptor activity, type II; GO:000…	PF08917; PF07714	PF08917 Transforming growth factor beta receptor 2 ectodomain; PF07714 Protein tyrosine and serine/threonine kinase	T	KOG3653	Transforming growth factor beta/activin receptor subfamily of serine/threonine kinases
I3LVP6	276	S	0.478067	0.00029951	Down	Ankyrin repeat and LEM domain containing 2 OS=Sus scrofa OX=9823 GN=ANKLE2 PE=3 SV=3	ANKLE2	1	TSLPLS(1.0)PVK	8	8	S6	0.00654754	1021.53	1.71084e+06	1.91362e+06	1.99614e+06	1.60237e+06	1.33391e+06	1.3363e+06	3.07193e+06	2.96415e+06	2.90113e+06	0.817695	0.914618	0.954058	0.765853	0.637545	0.638686	1.46823	1.41672	1.3866	extracellular,plasma membrane	K21412	ANKLE2, LEM4; ankyrin repeat and LEM domain-containing protein 2		GO:0000278 mitotic cell cycle; GO:0000902 cell morphogenesis; GO:0006996 organelle organization; GO:0006997 nucleus organization; GO:0006998 nuclear envelope organization; GO:0007049 cell cycle; GO:0007084 mitotic nuclear membrane reassembly; GO:0007275 multicellular organism development; GO:0007399 nervous system development; GO:0007417 central nervous system development; GO:0009653 anatomical s…	GO:0005622 intracellular anatomical structure; GO:0005634 nucleus; GO:0005635 nuclear envelope; GO:0005737 cytoplasm; GO:0005783 endoplasmic reticulum; GO:0005789 endoplasmic reticulum membrane; GO:0012505 endomembrane system; GO:0016020 membrane; GO:0016021 integral component of membrane; GO:0030176 integral component of endoplasmic reticulum membrane; GO:0031224 intrinsic component of membrane;…	GO:0005488 binding; GO:0005515 protein binding; GO:0019208 phosphatase regulator activity; GO:0019888 protein phosphatase regulator activity; GO:0019899 enzyme binding; GO:0019902 phosphatase binding; GO:0019903 protein phosphatase binding; GO:0030234 enzyme regulator activity; GO:0051721 protein phosphatase 2A binding; GO:0098772 molecular function regulator;	PF03020	PF03020 LEM domain
I3LVF0	841	T	0.429265	0.0108905	Down	Zinc finger CCCH-type containing 3 OS=Sus scrofa OX=9823 GN=ZC3H3 PE=4 SV=3	ZC3H3	1	AAT(1.0)PTAPEPR	3	3	T3	0.0280357	1090.49	356861	307806	329775	48388.1	0	38237	120392	92543.1	89763.1	2.06313	1.77953	1.90654	0.279748		0.221061	0.696026	0.535022	0.51895	nucleus				GO:0006139 nucleobase-containing compound metabolic process; GO:0006355 regulation of transcription, DNA-templated; GO:0006357 regulation of transcription by RNA polymerase II; GO:0006378 mRNA polyadenylation; GO:0006396 RNA processing; GO:0006397 mRNA processing; GO:0006403 RNA localization; GO:0006405 RNA export from nucleus; GO:0006406 mRNA export from nucleus; GO:0006611 protein export from n…	GO:0005622 intracellular anatomical structure; GO:0005634 nucleus; GO:0005654 nucleoplasm; GO:0005847 mRNA cleavage and polyadenylation specificity factor complex; GO:0005849 mRNA cleavage factor complex; GO:0031974 membrane-enclosed lumen; GO:0031981 nuclear lumen; GO:0032991 protein-containing complex; GO:0043226 organelle; GO:0043227 membrane-bounded organelle; GO:0043229 intracellular organel…	GO:0000981 DNA-binding transcription factor activity, RNA polymerase II-specific; GO:0003676 nucleic acid binding; GO:0003700 DNA-binding transcription factor activity; GO:0003723 RNA binding; GO:0003824 catalytic activity; GO:0004518 nuclease activity; GO:0004519 endonuclease activity; GO:0004521 endoribonuclease activity; GO:0004540 ribonuclease activity; GO:0005488 binding; GO:0005515 protein …			R	KOG1492	C3H1-type Zn-finger protein
I3LVD4	445	S	0.181429	2.06876e-05	Down	Zinc finger with KRAB and SCAN domains 2 OS=Sus scrofa OX=9823 GN=ZKSCAN2 PE=4 SV=3	ZKSCAN2	1	EILS(1.0)LPR	5	5	S4	0.183916	907.465	9266404	8460752	9476192	450876	379464	478946	2.45658e+06	2.28901e+06	2.47095e+06	2.33416	2.13122	2.38701	0.113573	0.095585	0.120644	0.6188	0.576591	0.622419	nucleus	K09229	ZKSCAN; KRAB and SCAN domains-containing zinc finger protein		GO:0006355 regulation of transcription, DNA-templated; GO:0006357 regulation of transcription by RNA polymerase II; GO:0009889 regulation of biosynthetic process; GO:0010468 regulation of gene expression; GO:0010556 regulation of macromolecule biosynthetic process; GO:0019219 regulation of nucleobase-containing compound metabolic process; GO:0019222 regulation of metabolic process; GO:0031323 reg…	GO:0005622 intracellular anatomical structure; GO:0005634 nucleus; GO:0043226 organelle; GO:0043227 membrane-bounded organelle; GO:0043229 intracellular organelle; GO:0043231 intracellular membrane-bounded organelle;	GO:0000981 DNA-binding transcription factor activity, RNA polymerase II-specific; GO:0003700 DNA-binding transcription factor activity; GO:0140110 transcription regulator activity;	PF02023; PF13837; PF00096	PF02023 SCAN domain; PF13837 Myb/SANT-like DNA-binding domain; PF00096 Zinc finger, C2H2 type	R	KOG1721	FOG: Zn-finger
I3LV20	161	S	0.18282	4.35946e-05	Down	Oxidation resistance 1 OS=Sus scrofa OX=9823 GN=OXR1 PE=1 SV=2	OXR1	1	VVSSTS(1.0)EEEEAFTEK	5	9	S6	3.61636e-08	1751.73	2.84662e+06	1.22745e+06	1.87499e+06	201905	163363	153164	981318	888626	965807	2.75384	1.18744	1.81387	0.195324	0.158038	0.148171	0.949332	0.859661	0.934326	nucleus	K25437	OXR1; oxidation resistance protein 1		GO:0006915 apoptotic process; GO:0006950 response to stress; GO:0006979 response to oxidative stress; GO:0007275 multicellular organism development; GO:0007568 aging; GO:0007610 behavior; GO:0007626 locomotory behavior; GO:0007628 adult walking behavior; GO:0008152 metabolic process; GO:0008219 cell death; GO:0008340 determination of adult lifespan; GO:0008344 adult locomotory behavior; GO:000926…	GO:0005622 intracellular anatomical structure; GO:0005634 nucleus; GO:0005654 nucleoplasm; GO:0005730 nucleolus; GO:0031974 membrane-enclosed lumen; GO:0031981 nuclear lumen; GO:0043226 organelle; GO:0043227 membrane-bounded organelle; GO:0043228 non-membrane-bounded organelle; GO:0043229 intracellular organelle; GO:0043231 intracellular membrane-bounded organelle; GO:0043232 intracellular non-me…	GO:0003824 catalytic activity; GO:0016491 oxidoreductase activity;	PF07534	PF07534 TLD	L	KOG2372	Oxidation resistance protein
I3LUY9	1276	S	0.400911	0.00513482	Down	Crystallin beta-gamma domain containing 3 OS=Sus scrofa OX=9823 GN=CRYBG3 PE=1 SV=2	CRYBG3	1	ACVS(1.0)PVVGEK	10	10	S4	0.0031092	1125.5	6293248	5738774	6545187	0	772007	918894	1.78459e+06	2.21961e+06	2322264	1.89309	1.7263	1.96888		0.23223	0.276415	0.536829	0.667688	0.698568	nucleus					GO:0032991 protein-containing complex;	GO:0005488 binding; GO:0005515 protein binding; GO:0051018 protein kinase A binding;	PF00030; PF00652	PF00030 Beta/Gamma crystallin; PF00652 Ricin-type beta-trefoil lectin domain
I3LUY9	401	S	2.55265	0.0020087	Up	Crystallin beta-gamma domain containing 3 OS=Sus scrofa OX=9823 GN=CRYBG3 PE=1 SV=2	CRYBG3	1	TAS(1.0)PETMIR	3	3	S3	0.0538635	1085.47	0	42994.2	0	73318048	64717312	79926608	29738576	33225438	22422384		0.000991984		1.69163	1.49319	1.84411	0.686144	0.766594	0.517341	nucleus					GO:0032991 protein-containing complex;	GO:0005488 binding; GO:0005515 protein binding; GO:0051018 protein kinase A binding;	PF00030; PF00652	PF00030 Beta/Gamma crystallin; PF00652 Ricin-type beta-trefoil lectin domain
I3LUQ9	436	S	0.460185	0.000747876	Down	Oxysterol-binding protein OS=Sus scrofa OX=9823 GN=OSBPL3 PE=3 SV=2	OSBPL3	1	ALVHQLS(1.0)NESR	41	44	S7	3.26215e-05	1333.63	23372024	2.02235e+07	20430706	5.05991e+06	5.48898e+06	6.18508e+06	1.07408e+07	1.25507e+07	1.3072e+07	1.79595	1.55401	1.56993	0.388812	0.421783	0.475273	0.825345	0.964418	1.00448	nucleus	K20463	OSBPL3_6_7, ORP3_6_7; oxysterol-binding protein-related protein 3/6/7		GO:0006082 organic acid metabolic process; GO:0006629 lipid metabolic process; GO:0006694 steroid biosynthetic process; GO:0006699 bile acid biosynthetic process; GO:0006810 transport; GO:0006869 lipid transport; GO:0008152 metabolic process; GO:0008202 steroid metabolic process; GO:0008206 bile acid metabolic process; GO:0008610 lipid biosynthetic process; GO:0009058 biosynthetic process; GO:000…	GO:0005622 intracellular anatomical structure; GO:0005634 nucleus; GO:0005635 nuclear envelope; GO:0005737 cytoplasm; GO:0005783 endoplasmic reticulum; GO:0005829 cytosol; GO:0005886 plasma membrane; GO:0012505 endomembrane system; GO:0016020 membrane; GO:0031090 organelle membrane; GO:0031965 nuclear membrane; GO:0031967 organelle envelope; GO:0031975 envelope; GO:0043226 organelle; GO:0043227 m…	GO:0005215 transporter activity; GO:0005319 lipid transporter activity; GO:0005488 binding; GO:0005496 steroid binding; GO:0008289 lipid binding; GO:0015248 sterol transporter activity; GO:0015485 cholesterol binding; GO:0032934 sterol binding; GO:0036094 small molecule binding; GO:0043178 alcohol binding; GO:0097159 organic cyclic compound binding;	PF15409	PF15409 Pleckstrin homology domain	I	KOG1737	Oxysterol-binding protein
I3LUQ9	264	S	0.483803	0.0142712	Down	Oxysterol-binding protein OS=Sus scrofa OX=9823 GN=OSBPL3 PE=3 SV=2	OSBPL3	1	TYSAPAINAIQGGAFES(1.0)PKK	8	8	S17	1.43805e-08	2130.03	731062	713046	803973	289152	0	409145	654615	742851	767561	1.14421	1.11601	1.25832	0.45256		0.640364	1.02456	1.16266	1.20133	nucleus	K20463	OSBPL3_6_7, ORP3_6_7; oxysterol-binding protein-related protein 3/6/7		GO:0006082 organic acid metabolic process; GO:0006629 lipid metabolic process; GO:0006694 steroid biosynthetic process; GO:0006699 bile acid biosynthetic process; GO:0006810 transport; GO:0006869 lipid transport; GO:0008152 metabolic process; GO:0008202 steroid metabolic process; GO:0008206 bile acid metabolic process; GO:0008610 lipid biosynthetic process; GO:0009058 biosynthetic process; GO:000…	GO:0005622 intracellular anatomical structure; GO:0005634 nucleus; GO:0005635 nuclear envelope; GO:0005737 cytoplasm; GO:0005783 endoplasmic reticulum; GO:0005829 cytosol; GO:0005886 plasma membrane; GO:0012505 endomembrane system; GO:0016020 membrane; GO:0031090 organelle membrane; GO:0031965 nuclear membrane; GO:0031967 organelle envelope; GO:0031975 envelope; GO:0043226 organelle; GO:0043227 m…	GO:0005215 transporter activity; GO:0005319 lipid transporter activity; GO:0005488 binding; GO:0005496 steroid binding; GO:0008289 lipid binding; GO:0015248 sterol transporter activity; GO:0015485 cholesterol binding; GO:0032934 sterol binding; GO:0036094 small molecule binding; GO:0043178 alcohol binding; GO:0097159 organic cyclic compound binding;	PF15409	PF15409 Pleckstrin homology domain	I	KOG1737	Oxysterol-binding protein
I3LUQ9	303	S	0.454914	0.00108818	Down	Oxysterol-binding protein OS=Sus scrofa OX=9823 GN=OSBPL3 PE=3 SV=2	OSBPL3	0.996	LHSS(0.996)NPNLSTLDFGEEK	5	16	S4	2.1501e-06	1967.87	11597975	12429939	13632908	1.40829e+06	1.63051e+06	1651698	2966871	3.463e+06	3.88087e+06	1.98211	2.12429	2.32988	0.240678	0.278656	0.282277	0.507041	0.59183	0.663244	nucleus	K20463	OSBPL3_6_7, ORP3_6_7; oxysterol-binding protein-related protein 3/6/7		GO:0006082 organic acid metabolic process; GO:0006629 lipid metabolic process; GO:0006694 steroid biosynthetic process; GO:0006699 bile acid biosynthetic process; GO:0006810 transport; GO:0006869 lipid transport; GO:0008152 metabolic process; GO:0008202 steroid metabolic process; GO:0008206 bile acid metabolic process; GO:0008610 lipid biosynthetic process; GO:0009058 biosynthetic process; GO:000…	GO:0005622 intracellular anatomical structure; GO:0005634 nucleus; GO:0005635 nuclear envelope; GO:0005737 cytoplasm; GO:0005783 endoplasmic reticulum; GO:0005829 cytosol; GO:0005886 plasma membrane; GO:0012505 endomembrane system; GO:0016020 membrane; GO:0031090 organelle membrane; GO:0031965 nuclear membrane; GO:0031967 organelle envelope; GO:0031975 envelope; GO:0043226 organelle; GO:0043227 m…	GO:0005215 transporter activity; GO:0005319 lipid transporter activity; GO:0005488 binding; GO:0005496 steroid binding; GO:0008289 lipid binding; GO:0015248 sterol transporter activity; GO:0015485 cholesterol binding; GO:0032934 sterol binding; GO:0036094 small molecule binding; GO:0043178 alcohol binding; GO:0097159 organic cyclic compound binding;	PF15409	PF15409 Pleckstrin homology domain	I	KOG1737	Oxysterol-binding protein
I3LUQ2	481	S	2.81915	0.000869837	Up	Coiled-coil domain containing 149 OS=Sus scrofa OX=9823 GN=CCDC149 PE=3 SV=3	CCDC149	1	QES(1.0)AVEGPR	7	7	S3	0.0354059	1052.44	81804.1	428510	82401.5	2.30035e+06	2.1463e+06	3.10667e+06	919839	888700	870752	0.0680105	0.356256	0.0685072	1.91247	1.7844	2.58284	0.764739	0.738851	0.723929	nucleus					GO:0005929 cilium; GO:0042995 cell projection; GO:0043226 organelle; GO:0097546 ciliary base; GO:0120025 plasma membrane bounded cell projection;				S	KOG4687	Uncharacterized coiled-coil protein
I3LTT7	534	S	0.476081	0.00205687	Down	Solute carrier family 39 member 6 OS=Sus scrofa OX=9823 GN=SLC39A6 PE=4 SV=2	SLC39A6	1	YESQLS(1.0)TNEEK	35	14	S6	8.00675e-09	2836.27	9.54631e+06	4792237	7.29633e+06	5.39856e+06	4161657	5.5478e+06	1.078e+07	1.13853e+07	9.56882e+06	1.25468	0.629848	0.958964	0.709537	0.54697	0.729153	1.41682	1.49639	1.25764	plasma membrane	K14712	SLC39A6, LIV1, ZIP6; solute carrier family 39 (zinc transporter), member 6		GO:0000003 reproduction; GO:0000041 transition metal ion transport; GO:0001763 morphogenesis of a branching structure; GO:0002009 morphogenesis of an epithelium; GO:0003006 developmental process involved in reproduction; GO:0006810 transport; GO:0006811 ion transport; GO:0006812 cation transport; GO:0006829 zinc ion transport; GO:0006873 cellular ion homeostasis; GO:0006875 cellular metal ion hom…	GO:0005622 intracellular anatomical structure; GO:0005737 cytoplasm; GO:0005783 endoplasmic reticulum; GO:0005886 plasma membrane; GO:0005887 integral component of plasma membrane; GO:0009986 cell surface; GO:0012505 endomembrane system; GO:0016020 membrane; GO:0016021 integral component of membrane; GO:0016323 basolateral plasma membrane; GO:0030027 lamellipodium; GO:0031224 intrinsic component …	GO:0005215 transporter activity; GO:0005385 zinc ion transmembrane transporter activity; GO:0008324 cation transmembrane transporter activity; GO:0015075 ion transmembrane transporter activity; GO:0015318 inorganic molecular entity transmembrane transporter activity; GO:0022857 transmembrane transporter activity; GO:0022890 inorganic cation transmembrane transporter activity; GO:0046873 metal ion…			P	KOG2693	Putative zinc transporter
I3LT95	18	T	0.38206	0.00676776	Down	Proteasome assembly chaperone 1 OS=Sus scrofa OX=9823 GN=BRWD1 PE=1 SV=2	BRWD1	1	AGT(1.0)EDEEEEEEGRR	14	14	T3	6.5973e-05	1715.64	1.82865e+06	1.08647e+06	1.48924e+06	405310	718972	530756	1.7003e+06	1.40345e+06	1228117	1.58381	0.941001	1.28985	0.351044	0.62271	0.459694	1.47265	1.21555	1.06369	cytoplasm	K11875	PSMG1, DSCR2, PAC1; proteasome assembly chaperone 1		GO:0007275 multicellular organism development; GO:0007399 nervous system development; GO:0007417 central nervous system development; GO:0007420 brain development; GO:0008283 cell population proliferation; GO:0009987 cellular process; GO:0016043 cellular component organization; GO:0021534 cell proliferation in hindbrain; GO:0021924 cell proliferation in external granule layer; GO:0021930 cerebella…	GO:0005622 intracellular anatomical structure; GO:0005634 nucleus; GO:0005654 nucleoplasm; GO:0005737 cytoplasm; GO:0005783 endoplasmic reticulum; GO:0005794 Golgi apparatus; GO:0005829 cytosol; GO:0012505 endomembrane system; GO:0031974 membrane-enclosed lumen; GO:0031981 nuclear lumen; GO:0043226 organelle; GO:0043227 membrane-bounded organelle; GO:0043229 intracellular organelle; GO:0043231 in…	GO:0005488 binding; GO:0044877 protein-containing complex binding; GO:0070628 proteasome binding;
I3LT56	147	S	0.347425	0.0159727	Down	CDC42 effector protein 1 OS=Sus scrofa OX=9823 GN=CDC42EP1 PE=3 SV=2	CDC42EP1	1	ENSFPS(1.0)EPELR	3	6	S6	0.000803012	1384.58	1.12455e+06	904521	1.14378e+06	642822	695180	1.18384e+06	2.77112e+06	1.62594e+06	2.86159e+06	0.781338	0.628462	0.794702	0.446633	0.483012	0.822531	1.92538	1.12971	1.98824	nucleus				GO:0007154 cell communication; GO:0007165 signal transduction; GO:0007264 small GTPase mediated signal transduction; GO:0007265 Ras protein signal transduction; GO:0007266 Rho protein signal transduction; GO:0008064 regulation of actin polymerization or depolymerization; GO:0008360 regulation of cell shape; GO:0009987 cellular process; GO:0010638 positive regulation of organelle organization; GO:…	GO:0005622 intracellular anatomical structure; GO:0005737 cytoplasm; GO:0005886 plasma membrane; GO:0016020 membrane; GO:0071944 cell periphery;	GO:0005096 GTPase activator activity; GO:0005488 binding; GO:0005515 protein binding; GO:0008047 enzyme activator activity; GO:0019899 enzyme binding; GO:0030234 enzyme regulator activity; GO:0030695 GTPase regulator activity; GO:0031267 small GTPase binding; GO:0051020 GTPase binding; GO:0060589 nucleoside-triphosphatase regulator activity; GO:0098772 molecular function regulator;	PF00786	PF00786 P21-Rho-binding domain
I3LT03	388	S	2.20454	2.49433e-05	Up	Origin recognition complex subunit 1 OS=Sus scrofa OX=9823 GN=ORC1 PE=3 SV=3	ORC1	1	QSS(1.0)LLTLDR	7	7	S3	0.00438733	1112.53	247335	266626	322485	2.10571e+06	2041750	2.09767e+06	881793	962422	988640	0.224523	0.242034	0.292741	1.9115	1.85343	1.9042	0.800463	0.873655	0.897455	nucleus	K02603	ORC1; origin recognition complex subunit 1	map04110 Cell cycle	GO:0000082 G1/S transition of mitotic cell cycle; GO:0000083 regulation of transcription involved in G1/S transition of mitotic cell cycle; GO:0000278 mitotic cell cycle; GO:0006139 nucleobase-containing compound metabolic process; GO:0006259 DNA metabolic process; GO:0006260 DNA replication; GO:0006261 DNA-dependent DNA replication; GO:0006270 DNA replication initiation; GO:0006277 DNA amplifica…	GO:0000228 nuclear chromosome; GO:0000808 origin recognition complex; GO:0005622 intracellular anatomical structure; GO:0005634 nucleus; GO:0005654 nucleoplasm; GO:0005664 nuclear origin of replication recognition complex; GO:0005694 chromosome; GO:0005730 nucleolus; GO:0005737 cytoplasm; GO:0005829 cytosol; GO:0005886 plasma membrane; GO:0016020 membrane; GO:0031974 membrane-enclosed lumen; GO:0…	GO:0003676 nucleic acid binding; GO:0003677 DNA binding; GO:0003682 chromatin binding; GO:0005488 binding; GO:0097159 organic cyclic compound binding; GO:1901363 heterocyclic compound binding;	PF01426; PF00004; PF17872; PF09079	PF01426 BAH domain; PF00004 ATPase family associated with various cellular activities (AAA); PF17872 AAA lid domain; PF09079 CDC6, C terminal winged helix domain	L	KOG1514	Origin recognition complex, subunit 1, and related proteins
I3LSK0	2014	S	0.482172	0.00337774	Down	Ankyrin repeat domain 17 OS=Sus scrofa OX=9823 GN=ANKRD17 PE=1 SV=3	ANKRD17	1	APS(1.0)PAPSSVPLGSEKPSNVSQDR	8	8	S3	6.07845e-07	2387.12	520710	575614	535715	148320	183630	123404	333633	300001	310746	1.54576	1.70875	1.5903	0.440295	0.545116	0.366333	0.990408	0.890572	0.922468	plasma membrane	K16726	ANKRD17, MASK; ankyrin repeat domain-containing protein 17		GO:0001568 blood vessel development; GO:0001654 eye development; GO:0001745 compound eye morphogenesis; GO:0001751 compound eye photoreceptor cell differentiation; GO:0001754 eye photoreceptor cell differentiation; GO:0001817 regulation of cytokine production; GO:0001819 positive regulation of cytokine production; GO:0001944 vasculature development; GO:0001955 blood vessel maturation; GO:0002376 …	GO:0000785 chromatin; GO:0005622 intracellular anatomical structure; GO:0005634 nucleus; GO:0005635 nuclear envelope; GO:0005694 chromosome; GO:0005737 cytoplasm; GO:0012505 endomembrane system; GO:0016020 membrane; GO:0030016 myofibril; GO:0030017 sarcomere; GO:0030018 Z disc; GO:0031090 organelle membrane; GO:0031430 M band; GO:0031672 A band; GO:0031674 I band; GO:0031965 nuclear membrane; GO:…	GO:0003682 chromatin binding; GO:0005488 binding; GO:0005515 protein binding; GO:0019899 enzyme binding; GO:0019900 kinase binding; GO:0019901 protein kinase binding;	PF00013	PF00013 KH domain	T	KOG4369	RTK signaling protein MASK/UNC-44
I3LS70	62	S	0.474284	9.64063e-05	Down	Importin subunit alpha OS=Sus scrofa OX=9823 GN=KPNA2 PE=1 SV=2	KPNA2	1	NVSSFPDDATS(1.0)PLQENR	6	6	S11	3.76275e-05	1956.83	1543047	974516	0	1.36763e+06	1479143	1.58451e+06	3211214	3.14454e+06	2.98733e+06	0.757699	0.478527		0.671561	0.726319	0.778057	1.57684	1.5441	1.4669	cytoplasm,nucleus	K15043	KPNA2_7; importin subunit alpha-1/8	map03013 Nucleocytoplasmic transport	GO:0000003 reproduction; GO:0000278 mitotic cell cycle; GO:0002376 immune system process; GO:0002520 immune system development; GO:0003006 developmental process involved in reproduction; GO:0006606 protein import into nucleus; GO:0006607 NLS-bearing protein import into nucleus; GO:0006810 transport; GO:0006886 intracellular protein transport; GO:0006913 nucleocytoplasmic transport; GO:0006996 org…	GO:0005622 intracellular anatomical structure; GO:0005634 nucleus; GO:0005635 nuclear envelope; GO:0005643 nuclear pore; GO:0005654 nucleoplasm; GO:0005737 cytoplasm; GO:0005829 cytosol; GO:0010494 cytoplasmic stress granule; GO:0012505 endomembrane system; GO:0031967 organelle envelope; GO:0031974 membrane-enclosed lumen; GO:0031975 envelope; GO:0031981 nuclear lumen; GO:0032991 protein-containi…	GO:0005048 signal sequence binding; GO:0005215 transporter activity; GO:0005488 binding; GO:0005515 protein binding; GO:0008134 transcription factor binding; GO:0008139 nuclear localization sequence binding; GO:0019899 enzyme binding; GO:0033218 amide binding; GO:0042277 peptide binding; GO:0042826 histone deacetylase binding;			U	KOG0166	Karyopherin (importin) alpha
I3LS43	515	S	0.4776	0.00249219	Down	Protein Spindly OS=Sus scrofa OX=9823 GN=SPDL1 PE=3 SV=1	SPDL1	1	TVSISTSGVILS(1.0)PHK	4	4	S12	4.73871e-07	1605.82	629235	439442	544093	708128	777338	0	1.69234e+06	1.40536e+06	1567706	0.648391	0.45282	0.560657	0.729686	0.801003		1.74386	1.44815	1.61543	nucleus				GO:0000070 mitotic sister chromatid segregation; GO:0000132 establishment of mitotic spindle orientation; GO:0000226 microtubule cytoskeleton organization; GO:0000278 mitotic cell cycle; GO:0000280 nuclear division; GO:0000819 sister chromatid segregation; GO:0006996 organelle organization; GO:0007010 cytoskeleton organization; GO:0007017 microtubule-based process; GO:0007049 cell cycle; GO:00070…	GO:0000775 chromosome, centromeric region; GO:0000776 kinetochore; GO:0000779 condensed chromosome, centromeric region; GO:0000793 condensed chromosome; GO:0000922 spindle pole; GO:0000940 outer kinetochore; GO:0005622 intracellular anatomical structure; GO:0005634 nucleus; GO:0005694 chromosome; GO:0005737 cytoplasm; GO:0005815 microtubule organizing center; GO:0005819 spindle; GO:0005829 cytoso…	GO:0005488 binding; GO:0005515 protein binding; GO:0019899 enzyme binding; GO:0043515 kinetochore binding; GO:0044877 protein-containing complex binding;
I3LRU7	13	S	0.362713	0.00457592	Down	DNA-binding protein SATB OS=Sus scrofa OX=9823 GN=SATB2 PE=3 SV=2	SATB2	1	SES(1.0)PCLRDS(1.0)PDRR	13	12	S9	0.00571591	1654.7	207598	128966	637017	425274	663681	712130	1.81619e+06	1.74454e+06	1.40486e+06	0.241385	0.149955	0.740693	0.494488	0.771697	0.828031	2.11178	2.02847	1.6335	plasma membrane	K23226	SATB2; DNA-binding protein SATB2		GO:0000122 negative regulation of transcription by RNA polymerase II; GO:0001501 skeletal system development; GO:0001503 ossification; GO:0001649 osteoblast differentiation; GO:0001764 neuron migration; GO:0002076 osteoblast development; GO:0006325 chromatin organization; GO:0006338 chromatin remodeling; GO:0006355 regulation of transcription, DNA-templated; GO:0006357 regulation of transcription…	GO:0000118 histone deacetylase complex; GO:0000228 nuclear chromosome; GO:0000785 chromatin; GO:0005622 intracellular anatomical structure; GO:0005634 nucleus; GO:0005654 nucleoplasm; GO:0005667 transcription regulator complex; GO:0005694 chromosome; GO:0031974 membrane-enclosed lumen; GO:0031981 nuclear lumen; GO:0032991 protein-containing complex; GO:0043226 organelle; GO:0043227 membrane-bound…	GO:0000976 transcription cis-regulatory region binding; GO:0000977 RNA polymerase II transcription regulatory region sequence-specific DNA binding; GO:0000981 DNA-binding transcription factor activity, RNA polymerase II-specific; GO:0001067 transcription regulatory region nucleic acid binding; GO:0001227 DNA-binding transcription repressor activity, RNA polymerase II-specific; GO:0003676 nucleic …	PF16534; PF16557; PF02376; PF00046	PF16534 Ubiquitin-like oligomerisation domain of SATB; PF16557 CUT1-like DNA-binding domain of SATB; PF02376 CUT domain; PF00046 Homeodomain	K	KOG3755	SATB1 matrix attachment region binding protein
I3LRU7	7	S	0.462244	0.0403365	Down	DNA-binding protein SATB OS=Sus scrofa OX=9823 GN=SATB2 PE=3 SV=2	SATB2	1	SES(1.0)PCLRDS(1.0)PDRR	1	1	S3	0.00613004	1734.67	207598	128966	231139	0	118116	198360	346062	396080	284836	0.868995	0.539844	0.967535		0.494426	0.830326	1.4486	1.65797	1.19231	plasma membrane	K23226	SATB2; DNA-binding protein SATB2		GO:0000122 negative regulation of transcription by RNA polymerase II; GO:0001501 skeletal system development; GO:0001503 ossification; GO:0001649 osteoblast differentiation; GO:0001764 neuron migration; GO:0002076 osteoblast development; GO:0006325 chromatin organization; GO:0006338 chromatin remodeling; GO:0006355 regulation of transcription, DNA-templated; GO:0006357 regulation of transcription…	GO:0000118 histone deacetylase complex; GO:0000228 nuclear chromosome; GO:0000785 chromatin; GO:0005622 intracellular anatomical structure; GO:0005634 nucleus; GO:0005654 nucleoplasm; GO:0005667 transcription regulator complex; GO:0005694 chromosome; GO:0031974 membrane-enclosed lumen; GO:0031981 nuclear lumen; GO:0032991 protein-containing complex; GO:0043226 organelle; GO:0043227 membrane-bound…	GO:0000976 transcription cis-regulatory region binding; GO:0000977 RNA polymerase II transcription regulatory region sequence-specific DNA binding; GO:0000981 DNA-binding transcription factor activity, RNA polymerase II-specific; GO:0001067 transcription regulatory region nucleic acid binding; GO:0001227 DNA-binding transcription repressor activity, RNA polymerase II-specific; GO:0003676 nucleic …	PF16534; PF16557; PF02376; PF00046	PF16534 Ubiquitin-like oligomerisation domain of SATB; PF16557 CUT1-like DNA-binding domain of SATB; PF02376 CUT domain; PF00046 Homeodomain	K	KOG3755	SATB1 matrix attachment region binding protein
I3LRU6	1318	S	2.07212	0.00184365	Up	Integrator complex subunit 1 OS=Sus scrofa OX=9823 GN=INTS1 PE=1 SV=3	INTS1	1	RDS(1.0)TEVPKPK	20	21	S3	0.000115044	1236.6	12283622	8.28718e+06	1.12432e+07	18339436	2.50141e+07	23844051	1.05716e+07	1.12083e+07	1.06494e+07	0.841082	0.567438	0.769842	1.25573	1.71276	1.63265	0.723857	0.767455	0.729186	plasma membrane	K13138	INTS1; integrator complex subunit 1		GO:0001701 in utero embryonic development; GO:0001824 blastocyst development; GO:0001832 blastocyst growth; GO:0001833 inner cell mass cell proliferation; GO:0006139 nucleobase-containing compound metabolic process; GO:0006351 transcription, DNA-templated; GO:0006366 transcription by RNA polymerase II; GO:0006396 RNA processing; GO:0006725 cellular aromatic compound metabolic process; GO:0006807 …	GO:0000428 DNA-directed RNA polymerase complex; GO:0005622 intracellular anatomical structure; GO:0005634 nucleus; GO:0005654 nucleoplasm; GO:0016591 RNA polymerase II, holoenzyme; GO:0030880 RNA polymerase complex; GO:0031974 membrane-enclosed lumen; GO:0031981 nuclear lumen; GO:0032039 integrator complex; GO:0032991 protein-containing complex; GO:0043226 organelle; GO:0043227 membrane-bounded o…				S	KOG4596	Uncharacterized conserved protein
I3LRQ5	446	S	0.453751	0.013486	Down	Phosphatase and actin regulator 4 OS=Sus scrofa OX=9823 GN=PHACTR4 PE=3 SV=3	PHACTR4	1	AHS(1.0)LLFENSDNFSEDSGTLGR	5	5	S3	3.77188e-11	2376.01	1.55651e+06	1.02065e+06	1616045	465398	295815	362418	639412	821545	1.01536e+06	1.79756	1.1787	1.86631	0.53747	0.341625	0.418542	0.738431	0.948769	1.1726	nucleus	K17594	PHACTR; phosphatase and actin regulator		GO:0001654 eye development; GO:0001667 ameboidal-type cell migration; GO:0001755 neural crest cell migration; GO:0001838 embryonic epithelial tube formation; GO:0001841 neural tube formation; GO:0001843 neural tube closure; GO:0002009 morphogenesis of an epithelium; GO:0002011 morphogenesis of an epithelial sheet; GO:0002072 optic cup morphogenesis involved in camera-type eye development; GO:0006…	GO:0005622 intracellular anatomical structure; GO:0005737 cytoplasm; GO:0030027 lamellipodium; GO:0031252 cell leading edge; GO:0042995 cell projection; GO:0120025 plasma membrane bounded cell projection;	GO:0003779 actin binding; GO:0005488 binding; GO:0005515 protein binding; GO:0008047 enzyme activator activity; GO:0008092 cytoskeletal protein binding; GO:0008157 protein phosphatase 1 binding; GO:0019208 phosphatase regulator activity; GO:0019211 phosphatase activator activity; GO:0019888 protein phosphatase regulator activity; GO:0019899 enzyme binding; GO:0019902 phosphatase binding; GO:00199…			R	KOG4339	RPEL repeat-containing protein
I3LRK0	123	S	2.26451	0.00108239	Up	DEAH (Asp-Glu-Ala-Asp/His) box polypeptide 57 OS=Sus scrofa OX=9823 GN=DHX57 PE=2 SV=2	DHX57	1	DLQEQDADAGS(1.0)ER	2	2	S11	1.81719e-05	1513.58	863559	549267	681666	2.04365e+06	2.39936e+06	2682826	1.14843e+06	947632	1.05069e+06	0.628445	0.399723	0.496074	1.48725	1.74611	1.95239	0.835753	0.689628	0.76463	nucleus	K13026	DHX57; ATP-dependent RNA helicase DHX57 [EC:3.6.4.13]		GO:0006139 nucleobase-containing compound metabolic process; GO:0006396 RNA processing; GO:0006725 cellular aromatic compound metabolic process; GO:0006807 nitrogen compound metabolic process; GO:0008152 metabolic process; GO:0009987 cellular process; GO:0010467 gene expression; GO:0016070 RNA metabolic process; GO:0034641 cellular nitrogen compound metabolic process; GO:0043170 macromolecule met…	GO:0005622 intracellular anatomical structure; GO:0005737 cytoplasm; GO:0005739 mitochondrion; GO:0043226 organelle; GO:0043227 membrane-bounded organelle; GO:0043229 intracellular organelle; GO:0043231 intracellular membrane-bounded organelle;	GO:0003676 nucleic acid binding; GO:0003723 RNA binding; GO:0003724 RNA helicase activity; GO:0003824 catalytic activity; GO:0004386 helicase activity; GO:0005488 binding; GO:0008186 ATP-dependent activity, acting on RNA; GO:0016462 pyrophosphatase activity; GO:0016787 hydrolase activity; GO:0016817 hydrolase activity, acting on acid anhydrides; GO:0016818 hydrolase activity, acting on acid anhyd…	PF05773; PF00270; PF00271; PF04408; PF07717	PF05773 RWD domain; PF00270 DEAD/DEAH box helicase; PF00271 Helicase conserved C-terminal domain; PF04408 Helicase associated domain (HA2); PF07717 Oligonucleotide/oligosaccharide-binding (OB)-fold	A	KOG0920	ATP-dependent RNA helicase A
I3LRH7	816	S	0.449096	0.00127374	Down	Desmocollin 2 OS=Sus scrofa OX=9823 GN=DSC2 PE=4 SV=3	DSC2	1	YS(1.0)YSEWHSFTQPR	6	6	S2	1.09675e-06	1767.72	1135844	978722	998856	418363	390082	467703	802562	1063073	975959	1.41369	1.21813	1.24319	0.5207	0.485501	0.58211	0.998879	1.32311	1.21469	peroxisome	K07602	DSC3; desmocollin 3		GO:0001701 in utero embryonic development; GO:0007155 cell adhesion; GO:0007275 multicellular organism development; GO:0008219 cell death; GO:0008544 epidermis development; GO:0009790 embryo development; GO:0009792 embryo development ending in birth or egg hatching; GO:0009888 tissue development; GO:0009913 epidermal cell differentiation; GO:0009987 cellular process; GO:0012501 programmed cell de…	GO:0001533 cornified envelope; GO:0005576 extracellular region; GO:0005622 intracellular anatomical structure; GO:0005737 cytoplasm; GO:0005886 plasma membrane; GO:0005911 cell-cell junction; GO:0016020 membrane; GO:0030054 cell junction; GO:0030057 desmosome; GO:0070161 anchoring junction; GO:0071944 cell periphery;	GO:0005488 binding; GO:0005515 protein binding; GO:0045295 gamma-catenin binding;	PF08758; PF00028	PF08758 Cadherin prodomain like; PF00028 Cadherin domain	S	KOG3594	FOG: Cadherin repeats
I3LR51	72	S	0.493455	0.00210716	Down	Peptidylprolyl isomerase OS=Sus scrofa OX=9823 GN=FKBP3 PE=1 SV=2	FKBP3	1	FLQDHGSDS(1.0)FLAEHK	3	8	S9	9.62e-06	1810.78	2.40098e+06	1.89735e+06	2.50225e+06	501029	708200	610359	1.26152e+06	1.20175e+06	1.22418e+06	1.75573	1.38744	1.82978	0.36638	0.517875	0.446328	0.922494	0.878783	0.895186	nucleus	K09570	FKBP3; FK506-binding protein 3 [EC:5.2.1.8]		GO:0000413 protein peptidyl-prolyl isomerization; GO:0006457 protein folding; GO:0006464 cellular protein modification process; GO:0006807 nitrogen compound metabolic process; GO:0007154 cell communication; GO:0007165 signal transduction; GO:0008152 metabolic process; GO:0009987 cellular process; GO:0018193 peptidyl-amino acid modification; GO:0018208 peptidyl-proline modification; GO:0019538 pro…	GO:0005622 intracellular anatomical structure; GO:0005634 nucleus; GO:0005737 cytoplasm; GO:0043226 organelle; GO:0043227 membrane-bounded organelle; GO:0043229 intracellular organelle; GO:0043231 intracellular membrane-bounded organelle;	GO:0003755 peptidyl-prolyl cis-trans isomerase activity; GO:0003824 catalytic activity; GO:0005488 binding; GO:0005527 macrolide binding; GO:0005528 FK506 binding; GO:0016853 isomerase activity; GO:0016859 cis-trans isomerase activity; GO:0038023 signaling receptor activity; GO:0060089 molecular transducer activity; GO:0097159 organic cyclic compound binding; GO:0140096 catalytic activity, acting…	PF18410; PF00254	PF18410 Basic tilted helix bundle domain; PF00254 FKBP-type peptidyl-prolyl cis-trans isomerase	O	KOG0544	FKBP-type peptidyl-prolyl cis-trans isomerase
I3LQG8	615	S	0.413122	0.00523234	Down	Ubiquitination factor E4B OS=Sus scrofa OX=9823 GN=UBE4B PE=3 SV=3	UBE4B	1	NNESQWKDS(1.0)PLATR	5	5	S9	6.5919e-06	1725.76	263044	250056	294298	87153.3	82555.8	116503	179796	258380	254626	1.32522	1.25979	1.48268	0.439081	0.415918	0.586945	0.905815	1.30173	1.28282	cytoplasm	K10597	UBE4B, UFD2; ubiquitin conjugation factor E4 B [EC:2.3.2.27]	map04120 Ubiquitin mediated proteolysis; map04141 Protein processing in endoplasmic reticulum	GO:0000209 protein polyubiquitination; GO:0003007 heart morphogenesis; GO:0003205 cardiac chamber development; GO:0003206 cardiac chamber morphogenesis; GO:0003208 cardiac ventricle morphogenesis; GO:0003222 ventricular trabecula myocardium morphogenesis; GO:0003229 ventricular cardiac muscle tissue development; GO:0003231 cardiac ventricle development; GO:0006457 protein folding; GO:0006464 cell…	GO:0000151 ubiquitin ligase complex; GO:0005622 intracellular anatomical structure; GO:0005634 nucleus; GO:0005737 cytoplasm; GO:0032991 protein-containing complex; GO:0043226 organelle; GO:0043227 membrane-bounded organelle; GO:0043229 intracellular organelle; GO:0043231 intracellular membrane-bounded organelle; GO:1902494 catalytic complex; GO:1990234 transferase complex;	GO:0000166 nucleotide binding; GO:0003824 catalytic activity; GO:0004842 ubiquitin-protein transferase activity; GO:0005488 binding; GO:0005515 protein binding; GO:0005524 ATP binding; GO:0016740 transferase activity; GO:0017076 purine nucleotide binding; GO:0019787 ubiquitin-like protein transferase activity; GO:0019899 enzyme binding; GO:0030554 adenyl nucleotide binding; GO:0031625 ubiquitin p…	PF04564	PF04564 U-box domain	O	KOG2042	Ubiquitin fusion degradation protein-2
I3LQF9	185	S	0.305373	0.00122152	Down	Cytoplasmic linker associated protein 2 OS=Sus scrofa OX=9823 GN=CLASP2 PE=1 SV=2	CLASP2	1	DKS(1.0)FDDEESVDGNRPSSAASAFK	19	19	S3	1.90298e-10	2539.06	4.33369e+06	2.61899e+06	3774501	577598	568971	532292	2.28538e+06	1.40424e+06	1.80812e+06	2.17849	1.31653	1.89739	0.290351	0.286014	0.267576	1.14883	0.705893	0.90892	cytoplasm	K16578	CLASP1_2; CLIP-associating protein 1/2		GO:0000003 reproduction; GO:0000022 mitotic spindle elongation; GO:0000070 mitotic sister chromatid segregation; GO:0000226 microtubule cytoskeleton organization; GO:0000278 mitotic cell cycle; GO:0000280 nuclear division; GO:0000819 sister chromatid segregation; GO:0000902 cell morphogenesis; GO:0000904 cell morphogenesis involved in differentiation; GO:0001558 regulation of cell growth; GO:0001…	GO:0000775 chromosome, centromeric region; GO:0000776 kinetochore; GO:0000922 spindle pole; GO:0001726 ruffle; GO:0005576 extracellular region; GO:0005622 intracellular anatomical structure; GO:0005634 nucleus; GO:0005694 chromosome; GO:0005737 cytoplasm; GO:0005794 Golgi apparatus; GO:0005802 trans-Golgi network; GO:0005813 centrosome; GO:0005815 microtubule organizing center; GO:0005819 spindle…	GO:0000166 nucleotide binding; GO:0001882 nucleoside binding; GO:0001883 purine nucleoside binding; GO:0002162 dystroglycan binding; GO:0003779 actin binding; GO:0005488 binding; GO:0005515 protein binding; GO:0005525 GTP binding; GO:0008017 microtubule binding; GO:0008092 cytoskeletal protein binding; GO:0015631 tubulin binding; GO:0017076 purine nucleotide binding; GO:0019001 guanyl nucleotide …			R	KOG2956	CLIP-associating protein
I3LQA2	1746	S	0.323392	0.000514638	Down	Kinesin family member 26B OS=Sus scrofa OX=9823 GN=KIF26B PE=3 SV=2	KIF26B	1	LLLAS(1.0)PK	2	2	S5	0.110584	821.453	260448	313059	319229	222176	251293	179909	732570	610273	677545	0.657235	0.789998	0.805569	0.560657	0.634134	0.453996	1.84863	1.54001	1.70977	nucleus	K10404	KIF26; kinesin family member 26		GO:0000003 reproduction; GO:0000902 cell morphogenesis; GO:0000904 cell morphogenesis involved in differentiation; GO:0001655 urogenital system development; GO:0001656 metanephros development; GO:0001657 ureteric bud development; GO:0001667 ameboidal-type cell migration; GO:0001764 neuron migration; GO:0001822 kidney development; GO:0001823 mesonephros development; GO:0002009 morphogenesis of an …	GO:0005622 intracellular anatomical structure; GO:0005856 cytoskeleton; GO:0005871 kinesin complex; GO:0005875 microtubule associated complex; GO:0015630 microtubule cytoskeleton; GO:0032991 protein-containing complex; GO:0043226 organelle; GO:0043228 non-membrane-bounded organelle; GO:0043229 intracellular organelle; GO:0043232 intracellular non-membrane-bounded organelle;	GO:0003774 cytoskeletal motor activity; GO:0003777 microtubule motor activity; GO:0003824 catalytic activity; GO:0005488 binding; GO:0005515 protein binding; GO:0008017 microtubule binding; GO:0008092 cytoskeletal protein binding; GO:0015631 tubulin binding; GO:0016462 pyrophosphatase activity; GO:0016787 hydrolase activity; GO:0016817 hydrolase activity, acting on acid anhydrides; GO:0016818 hyd…	PF00225	PF00225 Kinesin motor domain	Z	KOG4280	Kinesin-like protein
I3LQ81	877	S	0.39156	0.00770149	Down	Rho guanine nucleotide exchange factor 5 OS=Sus scrofa OX=9823 GN=ARHGEF5 PE=4 SV=2	ARHGEF5	0.996	TS(0.996)WPPAMGR	5	8	S2	0.0778843	1082.45	1.93287e+06	2.19495e+06	2.48142e+06	313020	417802	385981	1.09316e+06	1.09146e+06	667570	1.64449	1.86747	2.1112	0.266319	0.355467	0.328394	0.930062	0.928622	0.567971	nucleus	K20684	ARHGEF5; Rho guanine nucleotide exchange factor 5		GO:0001932 regulation of protein phosphorylation; GO:0001934 positive regulation of protein phosphorylation; GO:0002376 immune system process; GO:0002407 dendritic cell chemotaxis; GO:0002408 myeloid dendritic cell chemotaxis; GO:0006355 regulation of transcription, DNA-templated; GO:0006928 movement of cell or subcellular component; GO:0006935 chemotaxis; GO:0006996 organelle organization; GO:00…	GO:0005622 intracellular anatomical structure; GO:0005634 nucleus; GO:0005654 nucleoplasm; GO:0005737 cytoplasm; GO:0005829 cytosol; GO:0005886 plasma membrane; GO:0016020 membrane; GO:0031974 membrane-enclosed lumen; GO:0031981 nuclear lumen; GO:0043226 organelle; GO:0043227 membrane-bounded organelle; GO:0043229 intracellular organelle; GO:0043231 intracellular membrane-bounded organelle; GO:00…	GO:0000166 nucleotide binding; GO:0001882 nucleoside binding; GO:0001883 purine nucleoside binding; GO:0005085 guanyl-nucleotide exchange factor activity; GO:0005488 binding; GO:0005515 protein binding; GO:0005525 GTP binding; GO:0017076 purine nucleotide binding; GO:0019001 guanyl nucleotide binding; GO:0019899 enzyme binding; GO:0031267 small GTPase binding; GO:0032549 ribonucleoside binding; G…	PF00621; PF14604	PF00621 RhoGEF domain; PF14604 Variant SH3 domain	T	KOG3523	Putative guanine nucleotide exchange factor TIM
I3LP11	20	S	3.89337	1.70001e-05	Up	KH RNA binding domain containing, signal transduction associated 1 OS=Sus scrofa OX=9823 GN=KHDRBS1 PE=1 SV=1	KHDRBS1	1	SGS(1.0)MDPSGAHPSVR	70	81	S3	2.17002e-06	1464.59	3.30016e+06	2.01839e+06	3.4444e+06	5.12718e+07	5.16088e+07	4.78958e+07	1.34615e+07	1.36266e+07	1.16383e+07	0.149806	0.0916221	0.156354	2.32741	2.34271	2.17416	0.611067	0.618559	0.528307	cytoplasm	K13198	KHDRBS1; KH domain-containing, RNA-binding, signal transduction-associated protein 1		GO:0000003 reproduction; GO:0000086 G2/M transition of mitotic cell cycle; GO:0000278 mitotic cell cycle; GO:0000375 RNA splicing, via transesterification reactions; GO:0000377 RNA splicing, via transesterification reactions with bulged adenosine as nucleophile; GO:0000398 mRNA splicing, via spliceosome; GO:0006139 nucleobase-containing compound metabolic process; GO:0006355 regulation of transcr…	GO:0005622 intracellular anatomical structure; GO:0005634 nucleus; GO:0005654 nucleoplasm; GO:0005737 cytoplasm; GO:0005829 cytosol; GO:0005886 plasma membrane; GO:0016020 membrane; GO:0031974 membrane-enclosed lumen; GO:0031981 nuclear lumen; GO:0032991 protein-containing complex; GO:0043226 organelle; GO:0043227 membrane-bounded organelle; GO:0043229 intracellular organelle; GO:0043231 intracel…	GO:0003676 nucleic acid binding; GO:0003677 DNA binding; GO:0003723 RNA binding; GO:0003727 single-stranded RNA binding; GO:0005488 binding; GO:0005515 protein binding; GO:0008143 poly(A) binding; GO:0008187 poly-pyrimidine tract binding; GO:0008266 poly(U) RNA binding; GO:0017124 SH3 domain binding; GO:0019904 protein domain specific binding; GO:0030674 protein-macromolecule adaptor activity; GO…	PF16274; PF00013; PF16568	PF16274 Qua1 domain; PF00013 KH domain; PF16568 Tyrosine-rich domain of Sam68	A	KOG1588	RNA-binding protein Sam68 and related KH domain proteins
I3LNZ3	179	S	0.477162	8.78666e-06	Down	PAT1 homolog 1, processing body mRNA decay factor OS=Sus scrofa OX=9823 GN=PATL1 PE=1 SV=2	PATL1	1	STS(1.0)PIIGSPPVR	20	20	S3	0.00078188	1290.65	9563539	11845252	12213988	4025835	4.09237e+06	4.05375e+06	8696031	8078394	8734607	1.20712	1.49511	1.54166	0.508143	0.516541	0.511666	1.09762	1.01966	1.10249	nucleus	K12617	PATL1, PAT1; DNA topoisomerase 2-associated protein PAT1	map03018 RNA degradation	GO:0000288 nuclear-transcribed mRNA catabolic process, deadenylation-dependent decay; GO:0000290 deadenylation-dependent decapping of nuclear-transcribed mRNA; GO:0000291 nuclear-transcribed mRNA catabolic process, exonucleolytic; GO:0000956 nuclear-transcribed mRNA catabolic process; GO:0006139 nucleobase-containing compound metabolic process; GO:0006401 RNA catabolic process; GO:0006402 mRNA ca…	GO:0000932 P-body; GO:0005622 intracellular anatomical structure; GO:0005634 nucleus; GO:0005654 nucleoplasm; GO:0005737 cytoplasm; GO:0005829 cytosol; GO:0016604 nuclear body; GO:0016605 PML body; GO:0016607 nuclear speck; GO:0031974 membrane-enclosed lumen; GO:0031981 nuclear lumen; GO:0032991 protein-containing complex; GO:0035770 ribonucleoprotein granule; GO:0036464 cytoplasmic ribonucleopro…	GO:0002151 G-quadruplex RNA binding; GO:0003676 nucleic acid binding; GO:0003723 RNA binding; GO:0003727 single-stranded RNA binding; GO:0005488 binding; GO:0008187 poly-pyrimidine tract binding; GO:0008266 poly(U) RNA binding; GO:0030371 translation repressor activity; GO:0034046 poly(G) binding; GO:0045182 translation regulator activity; GO:0070717 poly-purine tract binding; GO:0097159 organic …			S	KOG4592	Uncharacterized conserved protein
I3LNY6	776	S	2.15505	0.00317643	Up	Nestin OS=Sus scrofa OX=9823 GN=NES PE=1 SV=2	NES	1	EGQEPLKS(1.0)LEEDQETVRPLEK	21	22	S8	1.86073e-13	2534.2	3.12102e+06	0	1.01165e+06	7.86841e+06	5.84963e+06	6.09921e+06	3.50082e+06	2.67888e+06	3.01602e+06	0.753287		0.244172	1.89911	1.41186	1.4721	0.844954	0.646572	0.727944	mitochondria	K07609	NES; nestin		GO:0000086 G2/M transition of mitotic cell cycle; GO:0000278 mitotic cell cycle; GO:0000902 cell morphogenesis; GO:0001654 eye development; GO:0007049 cell cycle; GO:0007275 multicellular organism development; GO:0007399 nervous system development; GO:0007417 central nervous system development; GO:0007420 brain development; GO:0007423 sensory organ development; GO:0008283 cell population prolifer…	GO:0005622 intracellular anatomical structure; GO:0005737 cytoplasm; GO:0005856 cytoskeleton; GO:0005882 intermediate filament; GO:0043226 organelle; GO:0043228 non-membrane-bounded organelle; GO:0043229 intracellular organelle; GO:0043232 intracellular non-membrane-bounded organelle; GO:0045111 intermediate filament cytoskeleton; GO:0099080 supramolecular complex; GO:0099081 supramolecular polym…	GO:0001664 G protein-coupled receptor binding; GO:0005102 signaling receptor binding; GO:0005126 cytokine receptor binding; GO:0005488 binding; GO:0005515 protein binding; GO:0019215 intermediate filament binding; GO:0031730 CCR5 chemokine receptor binding; GO:0042379 chemokine receptor binding; GO:0044877 protein-containing complex binding; GO:0048020 CCR chemokine receptor binding;
I3LNY6	628	S	2.01488	0.000655325	Up	Nestin OS=Sus scrofa OX=9823 GN=NES PE=1 SV=2	NES	1	S(1.0)LEQENPESLR	16	17	S1	6.07302e-05	1381.6	2.22906e+06	1.36191e+06	2.02648e+06	1.65471e+07	1.67505e+07	1.96537e+07	9.51993e+06	8.67154e+06	8088613	0.236439	0.14446	0.214951	1.75516	1.77674	2.08469	1.00979	0.919799	0.857968	mitochondria	K07609	NES; nestin		GO:0000086 G2/M transition of mitotic cell cycle; GO:0000278 mitotic cell cycle; GO:0000902 cell morphogenesis; GO:0001654 eye development; GO:0007049 cell cycle; GO:0007275 multicellular organism development; GO:0007399 nervous system development; GO:0007417 central nervous system development; GO:0007420 brain development; GO:0007423 sensory organ development; GO:0008283 cell population prolifer…	GO:0005622 intracellular anatomical structure; GO:0005737 cytoplasm; GO:0005856 cytoskeleton; GO:0005882 intermediate filament; GO:0043226 organelle; GO:0043228 non-membrane-bounded organelle; GO:0043229 intracellular organelle; GO:0043232 intracellular non-membrane-bounded organelle; GO:0045111 intermediate filament cytoskeleton; GO:0099080 supramolecular complex; GO:0099081 supramolecular polym…	GO:0001664 G protein-coupled receptor binding; GO:0005102 signaling receptor binding; GO:0005126 cytokine receptor binding; GO:0005488 binding; GO:0005515 protein binding; GO:0019215 intermediate filament binding; GO:0031730 CCR5 chemokine receptor binding; GO:0042379 chemokine receptor binding; GO:0044877 protein-containing complex binding; GO:0048020 CCR chemokine receptor binding;
I3LNU3	516	S	0.303788	3.33732e-05	Down	Aftiphilin OS=Sus scrofa OX=9823 GN=AFTPH PE=4 SV=3	AFTPH	1	KS(1.0)PGTGTEPVSK	6	6	S2	4.62214e-06	1267.59	2957039	3360727	3.86853e+06	718424	855627	778230	2.6282e+06	2.67814e+06	2.43684e+06	1.31218	1.49132	1.71666	0.3188	0.379683	0.345338	1.16626	1.18842	1.08134	nucleus	K25218	AFTPH; aftiphilin		GO:0001654 eye development; GO:0001745 compound eye morphogenesis; GO:0001751 compound eye photoreceptor cell differentiation; GO:0001754 eye photoreceptor cell differentiation; GO:0006810 transport; GO:0007275 multicellular organism development; GO:0007399 nervous system development; GO:0007423 sensory organ development; GO:0008104 protein localization; GO:0009653 anatomical structure morphogene…	GO:0000139 Golgi membrane; GO:0005622 intracellular anatomical structure; GO:0005634 nucleus; GO:0005737 cytoplasm; GO:0005794 Golgi apparatus; GO:0005798 Golgi-associated vesicle; GO:0005802 trans-Golgi network; GO:0005829 cytosol; GO:0012505 endomembrane system; GO:0012506 vesicle membrane; GO:0012510 trans-Golgi network transport vesicle membrane; GO:0016020 membrane; GO:0030117 membrane coat;…	GO:0005215 transporter activity; GO:0005488 binding; GO:0005515 protein binding; GO:0030276 clathrin binding; GO:0035650 AP-1 adaptor complex binding; GO:0044877 protein-containing complex binding;
I3LND9	616	S	0.0613565	3.48938e-05	Down	RBR-type E3 ubiquitin transferase OS=Sus scrofa OX=9823 PE=3 SV=2	--	1	LS(1.0)GPLPSSCGDLEK	27	24	S2	2.73757e-07	1695.78	6.76359e+06	6.85089e+06	8.12087e+06	172236	183833	118934	2440002	2.63298e+06	2.66871e+06	2.03233	2.05856	2.44016	0.0517536	0.0552382	0.0357372	0.733173	0.791159	0.801895	nucleus	K11974	RNF31, HOIP; E3 ubiquitin-protein ligase RNF31 [EC:2.3.2.31]	map04217 Necroptosis; map04621 NOD-like receptor signaling pathway	GO:0000209 protein polyubiquitination; GO:0001959 regulation of cytokine-mediated signaling pathway; GO:0002253 activation of immune response; GO:0002376 immune system process; GO:0002429 immune response-activating cell surface receptor signaling pathway; GO:0002682 regulation of immune system process; GO:0002684 positive regulation of immune system process; GO:0002757 immune response-activating …	GO:0000151 ubiquitin ligase complex; GO:0005622 intracellular anatomical structure; GO:0005737 cytoplasm; GO:0005829 cytosol; GO:0005886 plasma membrane; GO:0005887 integral component of plasma membrane; GO:0009898 cytoplasmic side of plasma membrane; GO:0016020 membrane; GO:0016021 integral component of membrane; GO:0031224 intrinsic component of membrane; GO:0031226 intrinsic component of plasm…	GO:0003824 catalytic activity; GO:0004842 ubiquitin-protein transferase activity; GO:0005488 binding; GO:0005515 protein binding; GO:0008270 zinc ion binding; GO:0016740 transferase activity; GO:0019787 ubiquitin-like protein transferase activity; GO:0019899 enzyme binding; GO:0031593 polyubiquitin modification-dependent protein binding; GO:0031625 ubiquitin protein ligase binding; GO:0032182 ubi…	PF18486; PF09409; PF01485; PF18091	PF18486 PNGase/UBA- or UBX-containing domain; PF09409 PUB domain; PF01485 IBR domain, a half RING-finger domain; PF18091 E3 Ubiquitin Ligase RBR C-terminal domain	O	KOG1812	Predicted E3 ubiquitin ligase
I3LN62	167	S	0.33033	0.000150169	Down	Vesicle associated membrane protein 7 OS=Sus scrofa OX=9823 GN=VAMP7 PE=1 SV=1	VAMP7	0.997	TENLVDS(0.997)SVTFK	5	6	S7	0.000169105	1419.64	4466789	3.45893e+06	4.55197e+06	813243	737391	966135	2549136	2.49769e+06	2.57212e+06	1.77776	1.37663	1.81166	0.323666	0.293477	0.384516	1.01454	0.994066	1.02369	peroxisome	K08515	VAMP7; vesicle-associated membrane protein 7	map04130 SNARE interactions in vesicular transport	GO:0001775 cell activation; GO:0001906 cell killing; GO:0001909 leukocyte mediated cytotoxicity; GO:0002228 natural killer cell mediated immunity; GO:0002252 immune effector process; GO:0002263 cell activation involved in immune response; GO:0002274 myeloid leukocyte activation; GO:0002275 myeloid cell activation involved in immune response; GO:0002278 eosinophil activation involved in immune res…	GO:0000323 lytic vacuole; GO:0005622 intracellular anatomical structure; GO:0005737 cytoplasm; GO:0005764 lysosome; GO:0005765 lysosomal membrane; GO:0005766 primary lysosome; GO:0005767 secondary lysosome; GO:0005768 endosome; GO:0005770 late endosome; GO:0005773 vacuole; GO:0005774 vacuolar membrane; GO:0005776 autophagosome; GO:0005783 endoplasmic reticulum; GO:0005789 endoplasmic reticulum me…	GO:0000149 SNARE binding; GO:0005484 SNAP receptor activity; GO:0005488 binding; GO:0005515 protein binding; GO:0019905 syntaxin binding;	PF13774	PF13774 Regulated-SNARE-like domain	U	KOG0859	Synaptobrevin/VAMP-like protein
I3LMJ3	88	S	2.70691	0.00229497	Up	TNF receptor associated factor 7 OS=Sus scrofa OX=9823 GN=TRAF7 PE=4 SV=2	TRAF7	1	SDS(1.0)AISVR	4	4	S3	0.0430323	914.398	134980	120859	129203	283822	325541	371798	118581	0	123062	0.671609	0.601348	0.642861	1.41219	1.61976	1.84992	0.590014		0.612307	nucleus	K10646	TRAF7, RFWD1; E3 ubiquitin-protein ligase TRAF7 [EC:2.3.2.27]		GO:0000122 negative regulation of transcription by RNA polymerase II; GO:0001932 regulation of protein phosphorylation; GO:0001934 positive regulation of protein phosphorylation; GO:0006355 regulation of transcription, DNA-templated; GO:0006357 regulation of transcription by RNA polymerase II; GO:0006464 cellular protein modification process; GO:0006807 nitrogen compound metabolic process; GO:000…	GO:0000151 ubiquitin ligase complex; GO:0005622 intracellular anatomical structure; GO:0005634 nucleus; GO:0005737 cytoplasm; GO:0005829 cytosol; GO:0005886 plasma membrane; GO:0016020 membrane; GO:0032991 protein-containing complex; GO:0043226 organelle; GO:0043227 membrane-bounded organelle; GO:0043229 intracellular organelle; GO:0043231 intracellular membrane-bounded organelle; GO:0048471 peri…	GO:0003824 catalytic activity; GO:0004842 ubiquitin-protein transferase activity; GO:0005488 binding; GO:0008270 zinc ion binding; GO:0016740 transferase activity; GO:0019787 ubiquitin-like protein transferase activity; GO:0043167 ion binding; GO:0043169 cation binding; GO:0046872 metal ion binding; GO:0046914 transition metal ion binding; GO:0140096 catalytic activity, acting on a protein;			T	KOG0297	TNF receptor-associated factor
I3LLX3	982	S	0.220352	0.00411448	Down	Calmodulin regulated spectrin associated protein family member 2 OS=Sus scrofa OX=9823 GN=CAMSAP2 PE=1 SV=2	CAMSAP2	1	FS(1.0)PSQVPIQTR	14	11	S2	0.000574418	1495.74	1.8627e+06	3.57987e+06	1.99422e+06	390880	157639	224576	1.17647e+06	1.253e+06	1.07899e+06	1.43061	2.74944	1.53162	0.300206	0.121071	0.172481	0.903559	0.962335	0.82869	nucleus	K17493	CAMSAP; calmodulin-regulated spectrin-associated protein		GO:0000226 microtubule cytoskeleton organization; GO:0002119 nematode larval development; GO:0002164 larval development; GO:0006996 organelle organization; GO:0007010 cytoskeleton organization; GO:0007017 microtubule-based process; GO:0007275 multicellular organism development; GO:0007399 nervous system development; GO:0009791 post-embryonic development; GO:0009987 cellular process; GO:0010975 re…	GO:0005622 intracellular anatomical structure; GO:0005737 cytoplasm; GO:0005829 cytosol; GO:0005856 cytoskeleton; GO:0005874 microtubule; GO:0015630 microtubule cytoskeleton; GO:0036449 microtubule minus-end; GO:0043226 organelle; GO:0043228 non-membrane-bounded organelle; GO:0043229 intracellular organelle; GO:0043232 intracellular non-membrane-bounded organelle; GO:0099080 supramolecular comple…	GO:0005488 binding; GO:0005515 protein binding; GO:0008017 microtubule binding; GO:0008092 cytoskeletal protein binding; GO:0015631 tubulin binding; GO:0051011 microtubule minus-end binding;	PF11971; PF08683	PF11971 CAMSAP CH domain; PF08683 Microtubule-binding calmodulin-regulated spectrin-associated	Z	KOG3654	Uncharacterized CH domain protein
I3LLX3	455	S	0.444675	0.000486643	Down	Calmodulin regulated spectrin associated protein family member 2 OS=Sus scrofa OX=9823 GN=CAMSAP2 PE=1 SV=2	CAMSAP2	1	SIS(1.0)NEGLSLNNNR	13	13	S3	3.26215e-05	1497.67	2.73336e+06	2.35528e+06	2.96773e+06	462424	546484	597955	1.15579e+06	1.24884e+06	1.20893e+06	1.85288	1.59658	2.01175	0.313465	0.370448	0.405339	0.783481	0.846559	0.819503	nucleus	K17493	CAMSAP; calmodulin-regulated spectrin-associated protein		GO:0000226 microtubule cytoskeleton organization; GO:0002119 nematode larval development; GO:0002164 larval development; GO:0006996 organelle organization; GO:0007010 cytoskeleton organization; GO:0007017 microtubule-based process; GO:0007275 multicellular organism development; GO:0007399 nervous system development; GO:0009791 post-embryonic development; GO:0009987 cellular process; GO:0010975 re…	GO:0005622 intracellular anatomical structure; GO:0005737 cytoplasm; GO:0005829 cytosol; GO:0005856 cytoskeleton; GO:0005874 microtubule; GO:0015630 microtubule cytoskeleton; GO:0036449 microtubule minus-end; GO:0043226 organelle; GO:0043228 non-membrane-bounded organelle; GO:0043229 intracellular organelle; GO:0043232 intracellular non-membrane-bounded organelle; GO:0099080 supramolecular comple…	GO:0005488 binding; GO:0005515 protein binding; GO:0008017 microtubule binding; GO:0008092 cytoskeletal protein binding; GO:0015631 tubulin binding; GO:0051011 microtubule minus-end binding;	PF11971; PF08683	PF11971 CAMSAP CH domain; PF08683 Microtubule-binding calmodulin-regulated spectrin-associated	Z	KOG3654	Uncharacterized CH domain protein
I3LLX3	589	S	0.332394	0.000738342	Down	Calmodulin regulated spectrin associated protein family member 2 OS=Sus scrofa OX=9823 GN=CAMSAP2 PE=1 SV=2	CAMSAP2	0.996	TS(0.996)PENMTDTK	7	7	S2	0.00228961	1203.46	2862385	2.20936e+06	2.34039e+06	627684	831669	757716	2610898	2003530	2.05557e+06	1.58054	1.21995	1.2923	0.346591	0.459226	0.418391	1.44167	1.1063	1.13503	nucleus	K17493	CAMSAP; calmodulin-regulated spectrin-associated protein		GO:0000226 microtubule cytoskeleton organization; GO:0002119 nematode larval development; GO:0002164 larval development; GO:0006996 organelle organization; GO:0007010 cytoskeleton organization; GO:0007017 microtubule-based process; GO:0007275 multicellular organism development; GO:0007399 nervous system development; GO:0009791 post-embryonic development; GO:0009987 cellular process; GO:0010975 re…	GO:0005622 intracellular anatomical structure; GO:0005737 cytoplasm; GO:0005829 cytosol; GO:0005856 cytoskeleton; GO:0005874 microtubule; GO:0015630 microtubule cytoskeleton; GO:0036449 microtubule minus-end; GO:0043226 organelle; GO:0043228 non-membrane-bounded organelle; GO:0043229 intracellular organelle; GO:0043232 intracellular non-membrane-bounded organelle; GO:0099080 supramolecular comple…	GO:0005488 binding; GO:0005515 protein binding; GO:0008017 microtubule binding; GO:0008092 cytoskeletal protein binding; GO:0015631 tubulin binding; GO:0051011 microtubule minus-end binding;	PF11971; PF08683	PF11971 CAMSAP CH domain; PF08683 Microtubule-binding calmodulin-regulated spectrin-associated	Z	KOG3654	Uncharacterized CH domain protein
I3LLX3	1102	S	0.410746	0.00290524	Down	Calmodulin regulated spectrin associated protein family member 2 OS=Sus scrofa OX=9823 GN=CAMSAP2 PE=1 SV=2	CAMSAP2	1	YDGES(1.0)DKEQFDDDQK	2	2	S5	4.34123e-07	1898.7	301755	200430	411353	102061	152778	112753	339508	280421	275008	1.24803	0.828958	1.70132	0.422115	0.631873	0.466335	1.40417	1.15979	1.13741	nucleus	K17493	CAMSAP; calmodulin-regulated spectrin-associated protein		GO:0000226 microtubule cytoskeleton organization; GO:0002119 nematode larval development; GO:0002164 larval development; GO:0006996 organelle organization; GO:0007010 cytoskeleton organization; GO:0007017 microtubule-based process; GO:0007275 multicellular organism development; GO:0007399 nervous system development; GO:0009791 post-embryonic development; GO:0009987 cellular process; GO:0010975 re…	GO:0005622 intracellular anatomical structure; GO:0005737 cytoplasm; GO:0005829 cytosol; GO:0005856 cytoskeleton; GO:0005874 microtubule; GO:0015630 microtubule cytoskeleton; GO:0036449 microtubule minus-end; GO:0043226 organelle; GO:0043228 non-membrane-bounded organelle; GO:0043229 intracellular organelle; GO:0043232 intracellular non-membrane-bounded organelle; GO:0099080 supramolecular comple…	GO:0005488 binding; GO:0005515 protein binding; GO:0008017 microtubule binding; GO:0008092 cytoskeletal protein binding; GO:0015631 tubulin binding; GO:0051011 microtubule minus-end binding;	PF11971; PF08683	PF11971 CAMSAP CH domain; PF08683 Microtubule-binding calmodulin-regulated spectrin-associated	Z	KOG3654	Uncharacterized CH domain protein
I3LLT2	1839	S	0.429645	5.8576e-05	Down	CAD protein OS=Sus scrofa OX=9823 GN=CAD PE=1 SV=3	CAD	1	AS(1.0)DPGLPAEEPK	23	1	S2	5.85176e-09	1696.81	1.3422e+07	1.24716e+07	1.37288e+07	11287192	1.09836e+07	10299649	2.35721e+07	2.52643e+07	2.69712e+07	0.816198	0.758403	0.834859	0.686381	0.667918	0.626328	1.43344	1.53634	1.64014	plasma membrane	K11540	CAD; carbamoyl-phosphate synthase / aspartate carbamoyltransferase / dihydroorotase [EC:6.3.5.5 2.1.3.2 3.5.2.3]	map00240 Pyrimidine metabolism; map00250 Alanine, aspartate and glutamate metabolism; map01100 Metabolic pathways; map01240 Biosynthesis of cofactors	GO:0000050 urea cycle; GO:0000052 citrulline metabolic process; GO:0002119 nematode larval development; GO:0002164 larval development; GO:0006082 organic acid metabolic process; GO:0006139 nucleobase-containing compound metabolic process; GO:0006206 pyrimidine nucleobase metabolic process; GO:0006207 'de novo' pyrimidine nucleobase biosynthetic process; GO:0006213 pyrimidine nucleoside metabolic …	GO:0005622 intracellular anatomical structure; GO:0005634 nucleus; GO:0005654 nucleoplasm; GO:0005737 cytoplasm; GO:0005739 mitochondrion; GO:0005829 cytosol; GO:0016363 nuclear matrix; GO:0030424 axon; GO:0031974 membrane-enclosed lumen; GO:0031981 nuclear lumen; GO:0032991 protein-containing complex; GO:0034399 nuclear periphery; GO:0036477 somatodendritic compartment; GO:0042995 cell projectio…	GO:0000166 nucleotide binding; GO:0001882 nucleoside binding; GO:0001884 pyrimidine nucleoside binding; GO:0002134 UTP binding; GO:0003824 catalytic activity; GO:0004070 aspartate carbamoyltransferase activity; GO:0004087 carbamoyl-phosphate synthase (ammonia) activity; GO:0004088 carbamoyl-phosphate synthase (glutamine-hydrolyzing) activity; GO:0004151 dihydroorotase activity; GO:0004672 protein…	PF00988; PF00117; PF02786; PF02787; PF02142; PF01979; PF02729; PF00185	PF00988 Carbamoyl-phosphate synthase small chain, CPSase domain; PF00117 Glutamine amidotransferase class-I; PF02786 Carbamoyl-phosphate synthase L chain, ATP binding domain; PF02787 Carbamoyl-phosphate synthetase large chain, oligomerisation domain; PF02142 MGS-like domain; PF01979 Amidohydrolase family; PF02729 Aspartate/ornithine carbamoyltransferase, carbamoyl-P binding domain; PF00185 Aspart…	R	KOG0370	Multifunctional pyrimidine synthesis protein CAD (includes carbamoyl-phophate synthetase, aspartate transcarbamylase, and glutamine amidotransferase)
I3LLT2	1018	S	0.224186	0.000130764	Down	CAD protein OS=Sus scrofa OX=9823 GN=CAD PE=1 SV=3	CAD	1	VLGTS(1.0)PEAIDSAENR	6	8	S5	4.12654e-07	1638.74	1.60385e+06	1.25897e+06	1.47468e+06	154261	0	148649	634905	657389	734442	1.92448	1.51066	1.76948	0.1851		0.178366	0.761831	0.78881	0.881267	plasma membrane	K11540	CAD; carbamoyl-phosphate synthase / aspartate carbamoyltransferase / dihydroorotase [EC:6.3.5.5 2.1.3.2 3.5.2.3]	map00240 Pyrimidine metabolism; map00250 Alanine, aspartate and glutamate metabolism; map01100 Metabolic pathways; map01240 Biosynthesis of cofactors	GO:0000050 urea cycle; GO:0000052 citrulline metabolic process; GO:0002119 nematode larval development; GO:0002164 larval development; GO:0006082 organic acid metabolic process; GO:0006139 nucleobase-containing compound metabolic process; GO:0006206 pyrimidine nucleobase metabolic process; GO:0006207 'de novo' pyrimidine nucleobase biosynthetic process; GO:0006213 pyrimidine nucleoside metabolic …	GO:0005622 intracellular anatomical structure; GO:0005634 nucleus; GO:0005654 nucleoplasm; GO:0005737 cytoplasm; GO:0005739 mitochondrion; GO:0005829 cytosol; GO:0016363 nuclear matrix; GO:0030424 axon; GO:0031974 membrane-enclosed lumen; GO:0031981 nuclear lumen; GO:0032991 protein-containing complex; GO:0034399 nuclear periphery; GO:0036477 somatodendritic compartment; GO:0042995 cell projectio…	GO:0000166 nucleotide binding; GO:0001882 nucleoside binding; GO:0001884 pyrimidine nucleoside binding; GO:0002134 UTP binding; GO:0003824 catalytic activity; GO:0004070 aspartate carbamoyltransferase activity; GO:0004087 carbamoyl-phosphate synthase (ammonia) activity; GO:0004088 carbamoyl-phosphate synthase (glutamine-hydrolyzing) activity; GO:0004151 dihydroorotase activity; GO:0004672 protein…	PF00988; PF00117; PF02786; PF02787; PF02142; PF01979; PF02729; PF00185	PF00988 Carbamoyl-phosphate synthase small chain, CPSase domain; PF00117 Glutamine amidotransferase class-I; PF02786 Carbamoyl-phosphate synthase L chain, ATP binding domain; PF02787 Carbamoyl-phosphate synthetase large chain, oligomerisation domain; PF02142 MGS-like domain; PF01979 Amidohydrolase family; PF02729 Aspartate/ornithine carbamoyltransferase, carbamoyl-P binding domain; PF00185 Aspart…	R	KOG0370	Multifunctional pyrimidine synthesis protein CAD (includes carbamoyl-phophate synthetase, aspartate transcarbamylase, and glutamine amidotransferase)
I3LLT2	1813	T	0.114131	4.30895e-08	Down	CAD protein OS=Sus scrofa OX=9823 GN=CAD PE=1 SV=3	CAD	0.995	KWPQGAVPQLTPAAPATSEITTT(0.995)PERPR	6	16	T23	7.66854e-16	3080.56	24425600	2.51141e+07	2.70474e+07	1.25011e+06	1.29495e+06	1.22196e+06	1.09638e+07	1.12229e+07	1.08193e+07	1.93922	1.99388	2.14738	0.0992498	0.10281	0.0970153	0.870451	0.891022	0.858975	plasma membrane	K11540	CAD; carbamoyl-phosphate synthase / aspartate carbamoyltransferase / dihydroorotase [EC:6.3.5.5 2.1.3.2 3.5.2.3]	map00240 Pyrimidine metabolism; map00250 Alanine, aspartate and glutamate metabolism; map01100 Metabolic pathways; map01240 Biosynthesis of cofactors	GO:0000050 urea cycle; GO:0000052 citrulline metabolic process; GO:0002119 nematode larval development; GO:0002164 larval development; GO:0006082 organic acid metabolic process; GO:0006139 nucleobase-containing compound metabolic process; GO:0006206 pyrimidine nucleobase metabolic process; GO:0006207 'de novo' pyrimidine nucleobase biosynthetic process; GO:0006213 pyrimidine nucleoside metabolic …	GO:0005622 intracellular anatomical structure; GO:0005634 nucleus; GO:0005654 nucleoplasm; GO:0005737 cytoplasm; GO:0005739 mitochondrion; GO:0005829 cytosol; GO:0016363 nuclear matrix; GO:0030424 axon; GO:0031974 membrane-enclosed lumen; GO:0031981 nuclear lumen; GO:0032991 protein-containing complex; GO:0034399 nuclear periphery; GO:0036477 somatodendritic compartment; GO:0042995 cell projectio…	GO:0000166 nucleotide binding; GO:0001882 nucleoside binding; GO:0001884 pyrimidine nucleoside binding; GO:0002134 UTP binding; GO:0003824 catalytic activity; GO:0004070 aspartate carbamoyltransferase activity; GO:0004087 carbamoyl-phosphate synthase (ammonia) activity; GO:0004088 carbamoyl-phosphate synthase (glutamine-hydrolyzing) activity; GO:0004151 dihydroorotase activity; GO:0004672 protein…	PF00988; PF00117; PF02786; PF02787; PF02142; PF01979; PF02729; PF00185	PF00988 Carbamoyl-phosphate synthase small chain, CPSase domain; PF00117 Glutamine amidotransferase class-I; PF02786 Carbamoyl-phosphate synthase L chain, ATP binding domain; PF02787 Carbamoyl-phosphate synthetase large chain, oligomerisation domain; PF02142 MGS-like domain; PF01979 Amidohydrolase family; PF02729 Aspartate/ornithine carbamoyltransferase, carbamoyl-P binding domain; PF00185 Aspart…	R	KOG0370	Multifunctional pyrimidine synthesis protein CAD (includes carbamoyl-phophate synthetase, aspartate transcarbamylase, and glutamine amidotransferase)
I3LLM7	25	T	0.3513	0.000401577	Down	CHZ domain-containing protein OS=Sus scrofa OX=9823 GN=HIRIP3 PE=4 SV=2	HIRIP3	1	AATGSGDT(1.0)S(1.0)DEDEKPLAQSR	12	14	T8	2.49359e-09	2194.85	687222	601026	875346	0	521341	524715	1.5456e+06	1.5653e+06	1.35561e+06	0.716215	0.626383	0.912276		0.543336	0.546852	1.6108	1.63134	1.4128	nucleus							PF09649	PF09649 Histone chaperone domain CHZ
I3LLM7	26	S	0.224168	0.0223058	Down	CHZ domain-containing protein OS=Sus scrofa OX=9823 GN=HIRIP3 PE=4 SV=2	HIRIP3	1	AATGSGDT(1.0)S(1.0)DEDEKPLAQSR	13	6	S9	2.81608e-10	2114.89	873656	741482	1.08138e+06	198585	811025	767337	2.61911e+06	2.7423e+06	2.56546e+06	0.634088	0.538158	0.784853	0.144131	0.588632	0.556923	1.90091	1.99033	1.86197	nucleus							PF09649	PF09649 Histone chaperone domain CHZ
I3LLE0	718	S	0.409695	0.00599571	Down	La ribonucleoprotein 4 OS=Sus scrofa OX=9823 GN=LARP4 PE=1 SV=4	LARP4	1	EQYVPPRS(1.0)PK	7	7	S8	0.0486749	1280.6	310268	496995	656457	420246	240346	282372	696893	799144	805590	0.593082	0.950013	1.25483	0.803305	0.459425	0.539759	1.33212	1.52757	1.5399	nucleus	K18763	LARP4; la-related protein 4		GO:0006417 regulation of translation; GO:0006996 organelle organization; GO:0007010 cytoskeleton organization; GO:0009889 regulation of biosynthetic process; GO:0009891 positive regulation of biosynthetic process; GO:0009893 positive regulation of metabolic process; GO:0009987 cellular process; GO:0010468 regulation of gene expression; GO:0010556 regulation of macromolecule biosynthetic process; …	GO:0005622 intracellular anatomical structure; GO:0005737 cytoplasm; GO:0005829 cytosol;	GO:0003676 nucleic acid binding; GO:0003723 RNA binding; GO:0003727 single-stranded RNA binding; GO:0005488 binding; GO:0008143 poly(A) binding; GO:0070717 poly-purine tract binding; GO:0097159 organic cyclic compound binding; GO:1901363 heterocyclic compound binding;	PF05383	PF05383 La domain	T	KOG2591	c-Mpl binding protein, contains La domain
I3LLA0	219	S	3.99666	0.0332155	Up	RNA binding motif protein 25 OS=Sus scrofa OX=9823 GN=RBM25 PE=1 SV=3	RBM25	0.997	EYS(0.997)SELNAPSQESDSHPR	3	6	S3	1.22725e-07	2112.85	0	155437	0	1.12125e+06	1.32311e+06	1382524	138211	674720	144590		0.220261		1.58887	1.87491	1.9591	0.195851	0.956111	0.204892	cytoplasm	K12822	RBM25, S164; RNA-binding protein 25	map03040 Spliceosome	GO:0000375 RNA splicing, via transesterification reactions; GO:0000377 RNA splicing, via transesterification reactions with bulged adenosine as nucleophile; GO:0000381 regulation of alternative mRNA splicing, via spliceosome; GO:0000398 mRNA splicing, via spliceosome; GO:0006139 nucleobase-containing compound metabolic process; GO:0006396 RNA processing; GO:0006397 mRNA processing; GO:0006725 cel…	GO:0005622 intracellular anatomical structure; GO:0005634 nucleus; GO:0005654 nucleoplasm; GO:0005681 spliceosomal complex; GO:0005737 cytoplasm; GO:0016604 nuclear body; GO:0016607 nuclear speck; GO:0031974 membrane-enclosed lumen; GO:0031981 nuclear lumen; GO:0032991 protein-containing complex; GO:0043226 organelle; GO:0043227 membrane-bounded organelle; GO:0043229 intracellular organelle; GO:0…	GO:0003676 nucleic acid binding; GO:0003723 RNA binding; GO:0003729 mRNA binding; GO:0005488 binding; GO:0097159 organic cyclic compound binding; GO:1901363 heterocyclic compound binding;	PF00076	PF00076 RNA recognition motif. (a.k.a. RRM, RBD, or RNP domain)	A	KOG2253	U1 snRNP complex, subunit SNU71 and related PWI-motif proteins
I3LL27	176	S	0.191276	0.00268643	Down	Vesicle-fusing ATPase OS=Sus scrofa OX=9823 GN=VPS4A PE=1 SV=2	VPS4A	1	ENQSESKGS(1.0)DS(1.0)DSEGDNPEK	6	6	S9	3.28606e-06	2298.79	889464	823024	997453	165364	0	139476	993938	639202	757435	1.31642	1.21809	1.47624	0.244741		0.206427	1.47104	0.946028	1.12101	cytoplasm,nucleus	K12196	VPS4; vacuolar protein-sorting-associated protein 4	map04144 Endocytosis; map04217 Necroptosis	GO:0000070 mitotic sister chromatid segregation; GO:0000075 cell cycle checkpoint signaling; GO:0000278 mitotic cell cycle; GO:0000280 nuclear division; GO:0000819 sister chromatid segregation; GO:0000910 cytokinesis; GO:0000916 actomyosin contractile ring contraction; GO:0000920 septum digestion after cytokinesis; GO:0001654 eye development; GO:0001745 compound eye morphogenesis; GO:0001751 comp…	GO:0000323 lytic vacuole; GO:0000922 spindle pole; GO:0005622 intracellular anatomical structure; GO:0005634 nucleus; GO:0005737 cytoplasm; GO:0005764 lysosome; GO:0005768 endosome; GO:0005769 early endosome; GO:0005770 late endosome; GO:0005773 vacuole; GO:0005774 vacuolar membrane; GO:0005813 centrosome; GO:0005815 microtubule organizing center; GO:0005819 spindle; GO:0005829 cytosol; GO:000585…	GO:0000166 nucleotide binding; GO:0003824 catalytic activity; GO:0005488 binding; GO:0005515 protein binding; GO:0005524 ATP binding; GO:0008022 protein C-terminus binding; GO:0016462 pyrophosphatase activity; GO:0016787 hydrolase activity; GO:0016817 hydrolase activity, acting on acid anhydrides; GO:0016818 hydrolase activity, acting on acid anhydrides, in phosphorus-containing anhydrides; GO:00…	PF04212; PF00004; PF17862; PF09336	PF04212 MIT (microtubule interacting and transport) domain; PF00004 ATPase family associated with various cellular activities (AAA); PF17862 AAA+ lid domain; PF09336 Vps4 C terminal oligomerisation domain	O	KOG0739	AAA+-type ATPase
I3LL27	178	S	0.191276	0.00268643	Down	Vesicle-fusing ATPase OS=Sus scrofa OX=9823 GN=VPS4A PE=1 SV=2	VPS4A	1	ENQSESKGS(1.0)DS(1.0)DSEGDNPEK	6	6	S11	3.28606e-06	2298.79	889464	823024	997453	165364	0	139476	993938	639202	757435	1.31642	1.21809	1.47624	0.244741		0.206427	1.47104	0.946028	1.12101	cytoplasm,nucleus	K12196	VPS4; vacuolar protein-sorting-associated protein 4	map04144 Endocytosis; map04217 Necroptosis	GO:0000070 mitotic sister chromatid segregation; GO:0000075 cell cycle checkpoint signaling; GO:0000278 mitotic cell cycle; GO:0000280 nuclear division; GO:0000819 sister chromatid segregation; GO:0000910 cytokinesis; GO:0000916 actomyosin contractile ring contraction; GO:0000920 septum digestion after cytokinesis; GO:0001654 eye development; GO:0001745 compound eye morphogenesis; GO:0001751 comp…	GO:0000323 lytic vacuole; GO:0000922 spindle pole; GO:0005622 intracellular anatomical structure; GO:0005634 nucleus; GO:0005737 cytoplasm; GO:0005764 lysosome; GO:0005768 endosome; GO:0005769 early endosome; GO:0005770 late endosome; GO:0005773 vacuole; GO:0005774 vacuolar membrane; GO:0005813 centrosome; GO:0005815 microtubule organizing center; GO:0005819 spindle; GO:0005829 cytosol; GO:000585…	GO:0000166 nucleotide binding; GO:0003824 catalytic activity; GO:0005488 binding; GO:0005515 protein binding; GO:0005524 ATP binding; GO:0008022 protein C-terminus binding; GO:0016462 pyrophosphatase activity; GO:0016787 hydrolase activity; GO:0016817 hydrolase activity, acting on acid anhydrides; GO:0016818 hydrolase activity, acting on acid anhydrides, in phosphorus-containing anhydrides; GO:00…	PF04212; PF00004; PF17862; PF09336	PF04212 MIT (microtubule interacting and transport) domain; PF00004 ATPase family associated with various cellular activities (AAA); PF17862 AAA+ lid domain; PF09336 Vps4 C terminal oligomerisation domain	O	KOG0739	AAA+-type ATPase
I3LKT7	152	S	0.499127	0.000133909	Down	Spindle and kinetochore-associated protein 3 OS=Sus scrofa OX=9823 GN=SKA3 PE=3 SV=2	SKA3	1	S(1.0)PQLSDFGLER	7	7	S1	0.000420797	1328.59	3123233	3.21213e+06	3434427	941805	865955	954186	1.95836e+06	1.85337e+06	1.72182e+06	1.55597	1.60026	1.71101	0.469201	0.431413	0.475369	0.975641	0.923338	0.857799	nucleus				GO:0000278 mitotic cell cycle; GO:0007049 cell cycle; GO:0007059 chromosome segregation; GO:0009987 cellular process; GO:0031110 regulation of microtubule polymerization or depolymerization; GO:0032886 regulation of microtubule-based process; GO:0033043 regulation of organelle organization; GO:0050789 regulation of biological process; GO:0050794 regulation of cellular process; GO:0051128 regulati…	GO:0000775 chromosome, centromeric region; GO:0000776 kinetochore; GO:0000779 condensed chromosome, centromeric region; GO:0000793 condensed chromosome; GO:0000940 outer kinetochore; GO:0005622 intracellular anatomical structure; GO:0005694 chromosome; GO:0005819 spindle; GO:0005856 cytoskeleton; GO:0005874 microtubule; GO:0005876 spindle microtubule; GO:0015630 microtubule cytoskeleton; GO:00329…
I3LKN9	585	T	2.2573	0.0101236	Up	GRAM domain containing 1B OS=Sus scrofa OX=9823 GN=GRAMD1B PE=1 SV=3	GRAMD1B	1	VPHLEEVMSPVTTPT(1.0)DEDVGHR	3	3	T15	1.48096e-09	2525.14	0	0	0	578216	809912	614144	282039	309307	0				1.11469	1.56136	1.18395	0.543718	0.596284		nucleus							PF02893; PF16016	PF02893 GRAM domain; PF16016 VAD1 Analog of StAR-related lipid transfer domain	S	KOG1032	Uncharacterized conserved protein, contains GRAM domain
I3LK71	254	S	0.397559	0.0117669	Down	Heterogeneous nuclear ribonucleoproteins C1/C2 isoform X1 OS=Sus scrofa OX=9823 GN=HNRNPC PE=1 SV=2	HNRNPC	1	MES(1.0)EGGADDS(1.0)AEEGDLLDDDDNEDR	60	8	S3	1.05842e-20	4277.68	2.74725e+06	403561	1.05193e+06	2.92582e+06	5.37095e+06	4.81082e+06	1.33806e+07	9.45534e+06	1.01342e+07	0.491746	0.0722357	0.188291	0.52371	0.961378	0.861116	2.39507	1.69247	1.81399	nucleus	K12884	HNRNPC; heterogeneous nuclear ribonucleoprotein C1/C2	map03040 Spliceosome	GO:0000375 RNA splicing, via transesterification reactions; GO:0000377 RNA splicing, via transesterification reactions with bulged adenosine as nucleophile; GO:0000398 mRNA splicing, via spliceosome; GO:0006139 nucleobase-containing compound metabolic process; GO:0006396 RNA processing; GO:0006397 mRNA processing; GO:0006725 cellular aromatic compound metabolic process; GO:0006807 nitrogen compou…	GO:0005622 intracellular anatomical structure; GO:0005634 nucleus; GO:0005654 nucleoplasm; GO:0005681 spliceosomal complex; GO:0005737 cytoplasm; GO:0005829 cytosol; GO:0005856 cytoskeleton; GO:0015629 actin cytoskeleton; GO:0031974 membrane-enclosed lumen; GO:0031981 nuclear lumen; GO:0032991 protein-containing complex; GO:0043226 organelle; GO:0043227 membrane-bounded organelle; GO:0043228 non-…	GO:0003676 nucleic acid binding; GO:0003723 RNA binding; GO:0003727 single-stranded RNA binding; GO:0003729 mRNA binding; GO:0003730 mRNA 3'-UTR binding; GO:0004857 enzyme inhibitor activity; GO:0005488 binding; GO:0005515 protein binding; GO:0008187 poly-pyrimidine tract binding; GO:0008266 poly(U) RNA binding; GO:0019899 enzyme binding; GO:0019904 protein domain specific binding; GO:0030234 enz…	PF00076	PF00076 RNA recognition motif. (a.k.a. RRM, RBD, or RNP domain)	R	KOG0118	FOG: RRM domain
I3LK45	507	S	0.358501	5.19628e-05	Down	Pleckstrin homology domain containing N1 OS=Sus scrofa OX=9823 GN=PLEKHN1 PE=4 SV=3	PLEKHN1	1	LPGS(1.0)PQHVS(1.0)PAR	68	62	S4	2.28292e-06	1325.64	45297432	33911170	4.83901e+07	1.32921e+07	1.51263e+07	1.59225e+07	4.04778e+07	40648924	4.25576e+07	1.37904	1.0324	1.47319	0.404665	0.460505	0.484747	1.23231	1.23752	1.29563	nucleus
I3LK45	512	S	0.321691	1.59692e-05	Down	Pleckstrin homology domain containing N1 OS=Sus scrofa OX=9823 GN=PLEKHN1 PE=4 SV=3	PLEKHN1	1	LPGS(1.0)PQHVS(1.0)PAR	66	36	S9	2.59108e-05	1405.6	1.61453e+07	16848931	16809846	4133818	4.04127e+06	4.06825e+06	1.16067e+07	1.29287e+07	1.35239e+07	1.45153	1.51479	1.51127	0.371647	0.363326	0.365753	1.04349	1.16234	1.21585	nucleus
I3LK45	518	S	0.334442	6.83936e-06	Down	Pleckstrin homology domain containing N1 OS=Sus scrofa OX=9823 GN=PLEKHN1 PE=4 SV=3	PLEKHN1	1	EAS(1.0)PPPLPPPPDGHPFR	34	34	S3	5.11935e-09	1887.88	16055583	16376588	1.6732e+07	2.92671e+06	3.03024e+06	3.05272e+06	8.87125e+06	8.51951e+06	9.54866e+06	1.69774	1.73168	1.76927	0.309475	0.320422	0.322799	0.938058	0.900865	1.00969	nucleus
I3LK45	543	S	0.351821	0.000891925	Down	Pleckstrin homology domain containing N1 OS=Sus scrofa OX=9823 GN=PLEKHN1 PE=4 SV=3	PLEKHN1	1	ALS(1.0)PSHQWWPR	4	4	S3	2.81509e-05	1444.65	632651	783199	776994	201430	179960	146769	475116	451618	574479	1.34855	1.66945	1.65623	0.429364	0.3836	0.312851	1.01275	0.962661	1.22455	nucleus
I3LJY8	251	S	0.439598	0.0169397	Down	Hydroxysteroid 17-beta dehydrogenase 12 OS=Sus scrofa OX=9823 GN=HSD17B12 PE=1 SV=2	HSD17B12	1	RPTWDKPS(1.0)PETFVK	1	1	S8	4.73674e-05	1767.85	162299	121991	171654	79522.7	48196.8	100459	176460	181301	161301	1.21402	0.912512	1.284	0.594842	0.360519	0.751448	1.31994	1.35616	1.20656	extracellular	K10251	HSD17B12, KAR, IFA38; 17beta-estradiol 17-dehydrogenase / very-long-chain 3-oxoacyl-CoA reductase [EC:1.1.1.62 1.1.1.330]	map00062 Fatty acid elongation; map00140 Steroid hormone biosynthesis; map01040 Biosynthesis of unsaturated fatty acids; map01100 Metabolic pathways; map01212 Fatty acid metabolism	GO:0000003 reproduction; GO:0001676 long-chain fatty acid metabolic process; GO:0003006 developmental process involved in reproduction; GO:0006082 organic acid metabolic process; GO:0006139 nucleobase-containing compound metabolic process; GO:0006163 purine nucleotide metabolic process; GO:0006164 purine nucleotide biosynthetic process; GO:0006629 lipid metabolic process; GO:0006631 fatty acid me…	GO:0005576 extracellular region; GO:0005622 intracellular anatomical structure; GO:0005737 cytoplasm; GO:0005783 endoplasmic reticulum; GO:0005789 endoplasmic reticulum membrane; GO:0005938 cell cortex; GO:0012505 endomembrane system; GO:0016020 membrane; GO:0031012 extracellular matrix; GO:0031984 organelle subcompartment; GO:0042175 nuclear outer membrane-endoplasmic reticulum membrane network;…	GO:0001968 fibronectin binding; GO:0003824 catalytic activity; GO:0003857 3-hydroxyacyl-CoA dehydrogenase activity; GO:0005488 binding; GO:0005515 protein binding; GO:0005518 collagen binding; GO:0005539 glycosaminoglycan binding; GO:0008201 heparin binding; GO:0016229 steroid dehydrogenase activity; GO:0016491 oxidoreductase activity; GO:0016509 long-chain-3-hydroxyacyl-CoA dehydrogenase activit…	PF00106	PF00106 short chain dehydrogenase	I	KOG1014	17 beta-hydroxysteroid dehydrogenase type 3, HSD17B3
I3LJK1	636	S	0.336745	4.8132e-06	Down	ALS2 C-terminal like OS=Sus scrofa OX=9823 GN=ALS2CL PE=4 SV=2	ALS2CL	1	S(1.0)QEYLCCER	5	5	S1	0.00702705	1324.47	404993	478660	419218	138862	135841	148456	417379	433199	406035	1.22205	1.44434	1.26497	0.41901	0.409895	0.447958	1.25942	1.30716	1.22519	cytoplasm,nucleus				GO:0006996 organelle organization; GO:0007032 endosome organization; GO:0008104 protein localization; GO:0009987 cellular process; GO:0010256 endomembrane system organization; GO:0016043 cellular component organization; GO:0016050 vesicle organization; GO:0033036 macromolecule localization; GO:0051179 localization; GO:0065007 biological regulation; GO:0065009 regulation of molecular function; GO:…	GO:0005622 intracellular anatomical structure; GO:0005737 cytoplasm; GO:0005829 cytosol; GO:0031410 cytoplasmic vesicle; GO:0031982 vesicle; GO:0043226 organelle; GO:0043227 membrane-bounded organelle; GO:0043229 intracellular organelle; GO:0097708 intracellular vesicle;	GO:0005085 guanyl-nucleotide exchange factor activity; GO:0005488 binding; GO:0005515 protein binding; GO:0019899 enzyme binding; GO:0031267 small GTPase binding; GO:0042802 identical protein binding; GO:0051020 GTPase binding; GO:0098772 molecular function regulator;			R	KOG0231	Junctional membrane complex protein Junctophilin and related MORN repeat proteins
I3LJD8	496	S	0.313914	0.000115786	Down	Acetyl-CoA carboxylase kinase OS=Sus scrofa OX=9823 GN=PRKAA1 PE=3 SV=2	PRKAA1	1	SGS(1.0)VSNYR	8	8	S3	0.0486749	949.378	3.42695e+06	3600657	3.60104e+06	369584	422769	400474	1.43624e+06	1210161	1.15345e+06	1.97439	2.07447	2.07469	0.21293	0.243572	0.230728	0.827468	0.697217	0.664545	mitochondria	K07198	PRKAA, AMPK; 5'-AMP-activated protein kinase, catalytic alpha subunit [EC:2.7.11.11]	map04068 FoxO signaling pathway; map04140 Autophagy - animal; map04150 mTOR signaling pathway; map04151 PI3K-Akt signaling pathway; map04152 AMPK signaling pathway; map04211 Longevity regulating pathway; map04213 Longevity regulating pathway - multiple species; map04361 Axon regeneration; map04371 Apelin signaling pathway; map04530 Tight junction; map04710 Circadian rhythm; map04714 Thermogenesis…	GO:0000003 reproduction; GO:0000278 mitotic cell cycle; GO:0000302 response to reactive oxygen species; GO:0000902 cell morphogenesis; GO:0000904 cell morphogenesis involved in differentiation; GO:0001101 response to acid chemical; GO:0001558 regulation of cell growth; GO:0001666 response to hypoxia; GO:0001678 cellular glucose homeostasis; GO:0001932 regulation of protein phosphorylation; GO:000…	GO:0005622 intracellular anatomical structure; GO:0005634 nucleus; GO:0005654 nucleoplasm; GO:0005737 cytoplasm; GO:0005768 endosome; GO:0005829 cytosol; GO:0005886 plasma membrane; GO:0012505 endomembrane system; GO:0016020 membrane; GO:0016324 apical plasma membrane; GO:0016604 nuclear body; GO:0016607 nuclear speck; GO:0030424 axon; GO:0030425 dendrite; GO:0031410 cytoplasmic vesicle; GO:00315…	GO:0000166 nucleotide binding; GO:0003682 chromatin binding; GO:0003824 catalytic activity; GO:0004672 protein kinase activity; GO:0004674 protein serine/threonine kinase activity; GO:0004679 AMP-activated protein kinase activity; GO:0004690 cyclic nucleotide-dependent protein kinase activity; GO:0004691 cAMP-dependent protein kinase activity; GO:0004703 G protein-coupled receptor kinase activity…	PF00069; PF16579	PF00069 Protein kinase domain; PF16579 Adenylate sensor of SNF1-like protein kinase	T	KOG0583	Serine/threonine protein kinase
I3LJD0	109	T	2.42402	7.37767e-05	Up	Lin-9 DREAM MuvB core complex component OS=Sus scrofa OX=9823 GN=LIN9 PE=3 SV=3	LIN9	1	FTAAVST(1.0)PDKK	6	7	T7	4.70817e-06	1244.59	332756	230816	318520	2.98517e+06	3.05245e+06	3.236e+06	1.32994e+06	1.33751e+06	1.15827e+06	0.214199	0.148579	0.205035	1.92159	1.96489	2.08305	0.856099	0.860967	0.745593	nucleus	K21773	LIN9; protein lin-9	map04218 Cellular senescence	GO:0000003 reproduction; GO:0000122 negative regulation of transcription by RNA polymerase II; GO:0000226 microtubule cytoskeleton organization; GO:0000280 nuclear division; GO:0002064 epithelial cell development; GO:0002065 columnar/cuboidal epithelial cell differentiation; GO:0002066 columnar/cuboidal epithelial cell development; GO:0003006 developmental process involved in reproduction; GO:000…	GO:0000228 nuclear chromosome; GO:0000785 chromatin; GO:0005622 intracellular anatomical structure; GO:0005634 nucleus; GO:0005654 nucleoplasm; GO:0005694 chromosome; GO:0005700 polytene chromosome; GO:0005737 cytoplasm; GO:0017053 transcription repressor complex; GO:0031523 Myb complex; GO:0031974 membrane-enclosed lumen; GO:0031981 nuclear lumen; GO:0032991 protein-containing complex; GO:004322…	GO:0003676 nucleic acid binding; GO:0003677 DNA binding; GO:0005488 binding; GO:0005515 protein binding; GO:0097159 organic cyclic compound binding; GO:1901363 heterocyclic compound binding;	PF19438	PF19438 LIN9 C-terminal	BDT	KOG1019	Retinoblastoma pathway protein LIN-9/chromatin-associated protein Aly
I3LJA8	97	T	0.488735	0.000198331	Down	Collagen type XVII alpha 1 chain OS=Sus scrofa OX=9823 GN=COL17A1 PE=4 SV=2	COL17A1	1	AHS(1.0)PASTLPNS(1.0)PGS(1.0)T(1.0)FER	40	42	T15	1.31281e-06	2095.79	2.54633e+06	1.89596e+06	2.08567e+06	1.46952e+06	1.49669e+06	1.54152e+06	3.15029e+06	2.76876e+06	3.30421e+06	1.1312	0.842279	0.926553	0.652832	0.6649	0.684819	1.39951	1.23002	1.46789	cytoplasm	K07603	COL17A, BP180; collagen type XVII alpha	map04974 Protein digestion and absorption	GO:0002682 regulation of immune system process; GO:0007044 cell-substrate junction assembly; GO:0007155 cell adhesion; GO:0007160 cell-matrix adhesion; GO:0008544 epidermis development; GO:0009888 tissue development; GO:0009987 cellular process; GO:0016043 cellular component organization; GO:0022607 cellular component assembly; GO:0022610 biological adhesion; GO:0031581 hemidesmosome assembly; GO…	GO:0005576 extracellular region; GO:0005604 basement membrane; GO:0005622 intracellular anatomical structure; GO:0005737 cytoplasm; GO:0005783 endoplasmic reticulum; GO:0005788 endoplasmic reticulum lumen; GO:0005886 plasma membrane; GO:0005887 integral component of plasma membrane; GO:0005911 cell-cell junction; GO:0012505 endomembrane system; GO:0016020 membrane; GO:0016021 integral component o…				W	KOG3544	Collagens (type IV and type XIII), and related proteins
I3LJA8	96	S	0.488735	0.000198331	Down	Collagen type XVII alpha 1 chain OS=Sus scrofa OX=9823 GN=COL17A1 PE=4 SV=2	COL17A1	1	AHS(1.0)PASTLPNS(1.0)PGS(1.0)T(1.0)FER	25	42	S14	1.31281e-06	2095.79	2.54633e+06	1.89596e+06	2.08567e+06	1.46952e+06	1.49669e+06	1.54152e+06	3.15029e+06	2.76876e+06	3.30421e+06	1.1312	0.842279	0.926553	0.652832	0.6649	0.684819	1.39951	1.23002	1.46789	cytoplasm	K07603	COL17A, BP180; collagen type XVII alpha	map04974 Protein digestion and absorption	GO:0002682 regulation of immune system process; GO:0007044 cell-substrate junction assembly; GO:0007155 cell adhesion; GO:0007160 cell-matrix adhesion; GO:0008544 epidermis development; GO:0009888 tissue development; GO:0009987 cellular process; GO:0016043 cellular component organization; GO:0022607 cellular component assembly; GO:0022610 biological adhesion; GO:0031581 hemidesmosome assembly; GO…	GO:0005576 extracellular region; GO:0005604 basement membrane; GO:0005622 intracellular anatomical structure; GO:0005737 cytoplasm; GO:0005783 endoplasmic reticulum; GO:0005788 endoplasmic reticulum lumen; GO:0005886 plasma membrane; GO:0005887 integral component of plasma membrane; GO:0005911 cell-cell junction; GO:0012505 endomembrane system; GO:0016020 membrane; GO:0016021 integral component o…				W	KOG3544	Collagens (type IV and type XIII), and related proteins
I3LJA8	329	S	0.213113	0.0017371	Down	Collagen type XVII alpha 1 chain OS=Sus scrofa OX=9823 GN=COL17A1 PE=4 SV=2	COL17A1	0.996	NMPQSPAVVSTGVSTSAAS(0.996)TTSIQNDDLLHK	5	13	S19	5.13447e-16	3236.51	2.51815e+06	1.88731e+06	2.51284e+06	486836	418913	0	2.3363e+06	1.71413e+06	2.32472e+06	1.41876	1.06333	1.41576	0.274289	0.236021		1.3163	0.965761	1.30977	cytoplasm	K07603	COL17A, BP180; collagen type XVII alpha	map04974 Protein digestion and absorption	GO:0002682 regulation of immune system process; GO:0007044 cell-substrate junction assembly; GO:0007155 cell adhesion; GO:0007160 cell-matrix adhesion; GO:0008544 epidermis development; GO:0009888 tissue development; GO:0009987 cellular process; GO:0016043 cellular component organization; GO:0022607 cellular component assembly; GO:0022610 biological adhesion; GO:0031581 hemidesmosome assembly; GO…	GO:0005576 extracellular region; GO:0005604 basement membrane; GO:0005622 intracellular anatomical structure; GO:0005737 cytoplasm; GO:0005783 endoplasmic reticulum; GO:0005788 endoplasmic reticulum lumen; GO:0005886 plasma membrane; GO:0005887 integral component of plasma membrane; GO:0005911 cell-cell junction; GO:0012505 endomembrane system; GO:0016020 membrane; GO:0016021 integral component o…				W	KOG3544	Collagens (type IV and type XIII), and related proteins
I3LJA8	45	S	2.44464	0.00366957	Up	Collagen type XVII alpha 1 chain OS=Sus scrofa OX=9823 GN=COL17A1 PE=4 SV=2	COL17A1	1	TGS(1.0)LGGGSR	2	2	S3	0.0325427	871.367	179054	321615	296903	902876	944763	1.05448e+06	486646	298387	402103	0.329761	0.592314	0.546803	1.66281	1.73996	1.94202	0.89625	0.549535	0.740548	cytoplasm	K07603	COL17A, BP180; collagen type XVII alpha	map04974 Protein digestion and absorption	GO:0002682 regulation of immune system process; GO:0007044 cell-substrate junction assembly; GO:0007155 cell adhesion; GO:0007160 cell-matrix adhesion; GO:0008544 epidermis development; GO:0009888 tissue development; GO:0009987 cellular process; GO:0016043 cellular component organization; GO:0022607 cellular component assembly; GO:0022610 biological adhesion; GO:0031581 hemidesmosome assembly; GO…	GO:0005576 extracellular region; GO:0005604 basement membrane; GO:0005622 intracellular anatomical structure; GO:0005737 cytoplasm; GO:0005783 endoplasmic reticulum; GO:0005788 endoplasmic reticulum lumen; GO:0005886 plasma membrane; GO:0005887 integral component of plasma membrane; GO:0005911 cell-cell junction; GO:0012505 endomembrane system; GO:0016020 membrane; GO:0016021 integral component o…				W	KOG3544	Collagens (type IV and type XIII), and related proteins
I3LIN2	192	T	0.16449	6.77508e-05	Down	Synapse associated protein 1 OS=Sus scrofa OX=9823 GN=SYAP1 PE=1 SV=1	SYAP1	1	T(1.0)PPVVIK	18	18	T1	0.103068	833.453	22626170	23752216	21095590	1.03087e+06	1.43608e+06	1.36555e+06	8094432	7462180	7.74271e+06	2.15246	2.25959	2.00686	0.0980687	0.136616	0.129907	0.770036	0.709889	0.736576	cytoplasm				GO:0001932 regulation of protein phosphorylation; GO:0001934 positive regulation of protein phosphorylation; GO:0003008 system process; GO:0007154 cell communication; GO:0007165 signal transduction; GO:0007267 cell-cell signaling; GO:0007268 chemical synaptic transmission; GO:0007610 behavior; GO:0007611 learning or memory; GO:0007612 learning; GO:0008306 associative learning; GO:0009719 response…	GO:0005622 intracellular anatomical structure; GO:0005634 nucleus; GO:0005654 nucleoplasm; GO:0005737 cytoplasm; GO:0005794 Golgi apparatus; GO:0005829 cytosol; GO:0005886 plasma membrane; GO:0009898 cytoplasmic side of plasma membrane; GO:0012505 endomembrane system; GO:0016020 membrane; GO:0019897 extrinsic component of plasma membrane; GO:0019898 extrinsic component of membrane; GO:0030424 axo…		PF03909	PF03909 BSD domain	U	KOG4310	Synapse-associated protein
I3LIN2	182	S	0.230619	0.00378983	Down	Synapse associated protein 1 OS=Sus scrofa OX=9823 GN=SYAP1 PE=1 SV=1	SYAP1	1	GREDES(1.0)PLTEAVRPK	5	5	S6	3.94059e-07	1763.83	287809	181391	353033	92263.6	0	121988	386296	566458	440789	0.947508	0.597164	1.16223	0.303745		0.401603	1.27174	1.86486	1.45114	cytoplasm				GO:0001932 regulation of protein phosphorylation; GO:0001934 positive regulation of protein phosphorylation; GO:0003008 system process; GO:0007154 cell communication; GO:0007165 signal transduction; GO:0007267 cell-cell signaling; GO:0007268 chemical synaptic transmission; GO:0007610 behavior; GO:0007611 learning or memory; GO:0007612 learning; GO:0008306 associative learning; GO:0009719 response…	GO:0005622 intracellular anatomical structure; GO:0005634 nucleus; GO:0005654 nucleoplasm; GO:0005737 cytoplasm; GO:0005794 Golgi apparatus; GO:0005829 cytosol; GO:0005886 plasma membrane; GO:0009898 cytoplasmic side of plasma membrane; GO:0012505 endomembrane system; GO:0016020 membrane; GO:0019897 extrinsic component of plasma membrane; GO:0019898 extrinsic component of membrane; GO:0030424 axo…		PF03909	PF03909 BSD domain	U	KOG4310	Synapse-associated protein
I3LIM4	596	S	0.465263	0.000771162	Down	Desmoglein 2 OS=Sus scrofa OX=9823 GN=DSG2 PE=1 SV=3	DSG2	1	GSS(1.0)SAS(1.0)FTK	22	46	S6	0.00589331	951.382	3.04376e+07	2.33024e+07	3.02891e+07	7.84964e+06	6.58153e+06	7.64035e+06	1.70627e+07	1.64428e+07	1.39334e+07	1.78415	1.36591	1.77545	0.460121	0.385789	0.447854	1.00016	0.963824	0.81673	endoplasmic reticulum	K07597	DSG2; desmoglein 2		GO:0002027 regulation of heart rate; GO:0002934 desmosome organization; GO:0003161 cardiac conduction system development; GO:0003164 His-Purkinje system development; GO:0003165 Purkinje myocyte development; GO:0003229 ventricular cardiac muscle tissue development; GO:0006937 regulation of muscle contraction; GO:0006942 regulation of striated muscle contraction; GO:0007154 cell communication; GO:0…	GO:0001533 cornified envelope; GO:0005622 intracellular anatomical structure; GO:0005886 plasma membrane; GO:0005911 cell-cell junction; GO:0014704 intercalated disc; GO:0016020 membrane; GO:0016324 apical plasma membrane; GO:0016328 lateral plasma membrane; GO:0030054 cell junction; GO:0030057 desmosome; GO:0043226 organelle; GO:0043227 membrane-bounded organelle; GO:0043229 intracellular organe…	GO:0005488 binding; GO:0005515 protein binding; GO:0050839 cell adhesion molecule binding; GO:0086080 protein binding involved in heterotypic cell-cell adhesion; GO:0086083 cell adhesive protein binding involved in bundle of His cell-Purkinje myocyte communication; GO:0098631 cell adhesion mediator activity; GO:0098632 cell-cell adhesion mediator activity;	PF00028	PF00028 Cadherin domain	S	KOG3594	FOG: Cadherin repeats
I3LIM4	675	S	0.417112	0.00124142	Down	Desmoglein 2 OS=Sus scrofa OX=9823 GN=DSG2 PE=1 SV=3	DSG2	1	VAS(1.0)YTEEDDIHIAK	8	8	S3	8.25502e-08	1670.73	1.55736e+06	1.16695e+06	1.69918e+06	426370	302330	363133	873974	937381	806243	1.72339	1.29137	1.88034	0.471827	0.334562	0.401847	0.967151	1.03732	0.892199	endoplasmic reticulum	K07597	DSG2; desmoglein 2		GO:0002027 regulation of heart rate; GO:0002934 desmosome organization; GO:0003161 cardiac conduction system development; GO:0003164 His-Purkinje system development; GO:0003165 Purkinje myocyte development; GO:0003229 ventricular cardiac muscle tissue development; GO:0006937 regulation of muscle contraction; GO:0006942 regulation of striated muscle contraction; GO:0007154 cell communication; GO:0…	GO:0001533 cornified envelope; GO:0005622 intracellular anatomical structure; GO:0005886 plasma membrane; GO:0005911 cell-cell junction; GO:0014704 intercalated disc; GO:0016020 membrane; GO:0016324 apical plasma membrane; GO:0016328 lateral plasma membrane; GO:0030054 cell junction; GO:0030057 desmosome; GO:0043226 organelle; GO:0043227 membrane-bounded organelle; GO:0043229 intracellular organe…	GO:0005488 binding; GO:0005515 protein binding; GO:0050839 cell adhesion molecule binding; GO:0086080 protein binding involved in heterotypic cell-cell adhesion; GO:0086083 cell adhesive protein binding involved in bundle of His cell-Purkinje myocyte communication; GO:0098631 cell adhesion mediator activity; GO:0098632 cell-cell adhesion mediator activity;	PF00028	PF00028 Cadherin domain	S	KOG3594	FOG: Cadherin repeats
I3LII3	440	T	0.177765	6.35722e-05	Down	Eukaryotic translation elongation factor 2 OS=Sus scrofa OX=9823 GN=EEF2 PE=1 SV=3	EEF2	1	IMGPNYT(1.0)PGK	35	21	T7	5.54299e-07	1285.6	4.58984e+06	4.23232e+06	4.97298e+06	811100	794856	660356	3.79296e+06	4.08348e+06	4.87249e+06	1.43381	1.32212	1.5535	0.253378	0.248303	0.206287	1.18487	1.27563	1.5221	cytoplasm	K03234	EEF2; elongation factor 2	map04152 AMPK signaling pathway; map04921 Oxytocin signaling pathway	GO:0000302 response to reactive oxygen species; GO:0001101 response to acid chemical; GO:0001775 cell activation; GO:0002244 hematopoietic progenitor cell differentiation; GO:0002252 immune effector process; GO:0002263 cell activation involved in immune response; GO:0002274 myeloid leukocyte activation; GO:0002275 myeloid cell activation involved in immune response; GO:0002283 neutrophil activati…	GO:0005576 extracellular region; GO:0005622 intracellular anatomical structure; GO:0005737 cytoplasm; GO:0005829 cytosol; GO:0005840 ribosome; GO:0005844 polysome; GO:0005886 plasma membrane; GO:0012505 endomembrane system; GO:0016020 membrane; GO:0016234 inclusion body; GO:0016235 aggresome; GO:0030141 secretory granule; GO:0031410 cytoplasmic vesicle; GO:0031974 membrane-enclosed lumen; GO:0031…	GO:0002039 p53 binding; GO:0003676 nucleic acid binding; GO:0003723 RNA binding; GO:0003746 translation elongation factor activity; GO:0003779 actin binding; GO:0003824 catalytic activity; GO:0003924 GTPase activity; GO:0005488 binding; GO:0005515 protein binding; GO:0008092 cytoskeletal protein binding; GO:0008097 5S rRNA binding; GO:0008135 translation factor activity, RNA binding; GO:0016462 p…	PF00009; PF03144; PF14492; PF03764; PF00679	PF00009 Elongation factor Tu GTP binding domain; PF03144 Elongation factor Tu domain 2; PF14492 Elongation Factor G, domain III; PF03764 Elongation factor G, domain IV; PF00679 Elongation factor G C-terminus	J	KOG0469	Elongation factor 2
I3LI05	492	S	2.08001	0.00722278	Up	Arsenite-resistance protein 2 OS=Sus scrofa OX=9823 GN=SRRT PE=1 SV=3	SRRT	1	ECELS(1.0)PGVNR	13	9	S5	0.0042937	1240.5	1.68897e+06	1.2988e+06	1.56446e+06	5.446e+06	6.16085e+06	3.96257e+06	2.54591e+06	2.24321e+06	2.69614e+06	0.550613	0.423414	0.510023	1.77543	2.00847	1.29182	0.829982	0.7313	0.878955	nucleus				GO:0000375 RNA splicing, via transesterification reactions; GO:0000377 RNA splicing, via transesterification reactions with bulged adenosine as nucleophile; GO:0000398 mRNA splicing, via spliceosome; GO:0006139 nucleobase-containing compound metabolic process; GO:0006351 transcription, DNA-templated; GO:0006355 regulation of transcription, DNA-templated; GO:0006366 transcription by RNA polymerase…	GO:0005622 intracellular anatomical structure; GO:0005634 nucleus; GO:0005654 nucleoplasm; GO:0005737 cytoplasm; GO:0031974 membrane-enclosed lumen; GO:0031981 nuclear lumen; GO:0032991 protein-containing complex; GO:0043226 organelle; GO:0043227 membrane-bounded organelle; GO:0043229 intracellular organelle; GO:0043231 intracellular membrane-bounded organelle; GO:0043233 organelle lumen; GO:0070…	GO:0003676 nucleic acid binding; GO:0003677 DNA binding; GO:0005488 binding; GO:0005515 protein binding; GO:0097159 organic cyclic compound binding; GO:1901363 heterocyclic compound binding;	PF12066	PF12066 SERRATE/Ars2, N-terminal domain	R	KOG2295	C2H2 Zn-finger protein
I3LI00	236	S	0.374143	0.000607599	Down	GRB10 interacting GYF protein 2 OS=Sus scrofa OX=9823 GN=GIGYF2 PE=4 SV=3	GIGYF2	1	WRPHS(1.0)PGWR	7	7	S5	0.00140604	1258.56	703719	358664	588793	225744	218074	235198	496480	685475	632901	1.52796	0.778755	1.27843	0.49015	0.473497	0.510677	1.07799	1.48835	1.3742	nucleus	K18730	GIGYF; PERQ amino acid-rich with GYF domain-containing protein		GO:0000075 cell cycle checkpoint signaling; GO:0000077 DNA damage checkpoint signaling; GO:0000278 mitotic cell cycle; GO:0001894 tissue homeostasis; GO:0003008 system process; GO:0006417 regulation of translation; GO:0006807 nitrogen compound metabolic process; GO:0006950 response to stress; GO:0006974 cellular response to DNA damage stimulus; GO:0007049 cell cycle; GO:0007093 mitotic cell cycle…	GO:0005622 intracellular anatomical structure; GO:0005737 cytoplasm; GO:0005768 endosome; GO:0005783 endoplasmic reticulum; GO:0005794 Golgi apparatus; GO:0005829 cytosol; GO:0010494 cytoplasmic stress granule; GO:0012505 endomembrane system; GO:0016020 membrane; GO:0016021 integral component of membrane; GO:0030425 dendrite; GO:0031224 intrinsic component of membrane; GO:0031410 cytoplasmic vesi…	GO:0005488 binding; GO:0005515 protein binding; GO:0070064 proline-rich region binding;	PF02213	PF02213 GYF domain	R	KOG1862	GYF domain containing proteins
I3LI00	160	S	0.299186	0.000660475	Down	GRB10 interacting GYF protein 2 OS=Sus scrofa OX=9823 GN=GIGYF2 PE=4 SV=3	GIGYF2	1	SQS(1.0)WEER	15	15	S3	0.149707	1001.37	6.63515e+06	8422441	7.01924e+06	774948	1.16398e+06	965005	3473449	3.28409e+06	2.94855e+06	1.72159	2.18532	1.82124	0.201071	0.30201	0.250385	0.901236	0.852104	0.765043	nucleus	K18730	GIGYF; PERQ amino acid-rich with GYF domain-containing protein		GO:0000075 cell cycle checkpoint signaling; GO:0000077 DNA damage checkpoint signaling; GO:0000278 mitotic cell cycle; GO:0001894 tissue homeostasis; GO:0003008 system process; GO:0006417 regulation of translation; GO:0006807 nitrogen compound metabolic process; GO:0006950 response to stress; GO:0006974 cellular response to DNA damage stimulus; GO:0007049 cell cycle; GO:0007093 mitotic cell cycle…	GO:0005622 intracellular anatomical structure; GO:0005737 cytoplasm; GO:0005768 endosome; GO:0005783 endoplasmic reticulum; GO:0005794 Golgi apparatus; GO:0005829 cytosol; GO:0010494 cytoplasmic stress granule; GO:0012505 endomembrane system; GO:0016020 membrane; GO:0016021 integral component of membrane; GO:0030425 dendrite; GO:0031224 intrinsic component of membrane; GO:0031410 cytoplasmic vesi…	GO:0005488 binding; GO:0005515 protein binding; GO:0070064 proline-rich region binding;	PF02213	PF02213 GYF domain	R	KOG1862	GYF domain containing proteins
I3LI00	201	S	0.189097	0.000672732	Down	GRB10 interacting GYF protein 2 OS=Sus scrofa OX=9823 GN=GIGYF2 PE=4 SV=3	GIGYF2	1	SES(1.0)ENWR	10	10	S3	0.0265532	987.357	2.84203e+06	2025521	2.16594e+06	194537	327330	212377	1.47684e+06	1.14992e+06	1.25614e+06	2.19544	1.56469	1.67317	0.150278	0.252859	0.164059	1.14084	0.888303	0.970356	nucleus	K18730	GIGYF; PERQ amino acid-rich with GYF domain-containing protein		GO:0000075 cell cycle checkpoint signaling; GO:0000077 DNA damage checkpoint signaling; GO:0000278 mitotic cell cycle; GO:0001894 tissue homeostasis; GO:0003008 system process; GO:0006417 regulation of translation; GO:0006807 nitrogen compound metabolic process; GO:0006950 response to stress; GO:0006974 cellular response to DNA damage stimulus; GO:0007049 cell cycle; GO:0007093 mitotic cell cycle…	GO:0005622 intracellular anatomical structure; GO:0005737 cytoplasm; GO:0005768 endosome; GO:0005783 endoplasmic reticulum; GO:0005794 Golgi apparatus; GO:0005829 cytosol; GO:0010494 cytoplasmic stress granule; GO:0012505 endomembrane system; GO:0016020 membrane; GO:0016021 integral component of membrane; GO:0030425 dendrite; GO:0031224 intrinsic component of membrane; GO:0031410 cytoplasmic vesi…	GO:0005488 binding; GO:0005515 protein binding; GO:0070064 proline-rich region binding;	PF02213	PF02213 GYF domain	R	KOG1862	GYF domain containing proteins
I3LHG3	1212	S	0.368407	0.00270003	Down	PH domain and leucine rich repeat protein phosphatase 2 OS=Sus scrofa OX=9823 GN=PHLPP2 PE=4 SV=2	PHLPP2	0.997	DLESS(0.997)PTLPQR	5	6	S5	0.00995292	1322.6	516654	548823	588416	234968	0	202185	628764	511738	639399	1.06776	1.13424	1.21607	0.485602		0.417851	1.29945	1.0576	1.32143	nucleus	K16340	PHLPP; PH domain and leucine-rich repeat-containing protein phosphatase [EC:3.1.3.16]	map04151 PI3K-Akt signaling pathway	GO:0006464 cellular protein modification process; GO:0006470 protein dephosphorylation; GO:0006793 phosphorus metabolic process; GO:0006796 phosphate-containing compound metabolic process; GO:0006807 nitrogen compound metabolic process; GO:0007154 cell communication; GO:0007165 signal transduction; GO:0008152 metabolic process; GO:0009987 cellular process; GO:0010941 regulation of cell death; GO:…	GO:0001750 photoreceptor outer segment; GO:0001917 photoreceptor inner segment; GO:0005622 intracellular anatomical structure; GO:0005634 nucleus; GO:0005737 cytoplasm; GO:0005829 cytosol; GO:0005886 plasma membrane; GO:0005929 cilium; GO:0016020 membrane; GO:0031090 organelle membrane; GO:0031253 cell projection membrane; GO:0042622 photoreceptor outer segment membrane; GO:0042995 cell projectio…	GO:0003824 catalytic activity; GO:0004721 phosphoprotein phosphatase activity; GO:0004722 protein serine/threonine phosphatase activity; GO:0005488 binding; GO:0005515 protein binding; GO:0016787 hydrolase activity; GO:0016788 hydrolase activity, acting on ester bonds; GO:0016791 phosphatase activity; GO:0042578 phosphoric ester hydrolase activity; GO:0140096 catalytic activity, acting on a prote…			R	KOG0619	FOG: Leucine rich repeat
I3LHA7	598	S	0.385137	0.00164104	Down	RING-type E3 ubiquitin transferase OS=Sus scrofa OX=9823 GN=ZNF598 PE=4 SV=3	ZNF598	1	KKPGAAS(1.0)PPPPPADR	19	19	S7	5.43151e-06	1565.78	1.08891e+06	1.05494e+06	1.29664e+06	312502	315030	456138	907193	912131	994407	1.33556	1.29389	1.59035	0.383287	0.386388	0.559458	1.11268	1.11874	1.21965	nucleus	K22381	ZNF598; E3 ubiquitin-protein ligase ZNF598 [EC:2.3.2.27]		GO:0006412 translation; GO:0006414 translational elongation; GO:0006417 regulation of translation; GO:0006464 cellular protein modification process; GO:0006513 protein monoubiquitination; GO:0006518 peptide metabolic process; GO:0006807 nitrogen compound metabolic process; GO:0008152 metabolic process; GO:0009058 biosynthetic process; GO:0009059 macromolecule biosynthetic process; GO:0009889 regu…		GO:0003676 nucleic acid binding; GO:0003723 RNA binding; GO:0003824 catalytic activity; GO:0004842 ubiquitin-protein transferase activity; GO:0005488 binding; GO:0008270 zinc ion binding; GO:0016740 transferase activity; GO:0019787 ubiquitin-like protein transferase activity; GO:0043021 ribonucleoprotein complex binding; GO:0043022 ribosome binding; GO:0043167 ion binding; GO:0043169 cation bindi…			O	KOG2231	Predicted E3 ubiquitin ligase
I3LGX5	125	S	0.203861	2.91132e-05	Down	Ceramide transfer protein OS=Sus scrofa OX=9823 GN=CERT1 PE=4 SV=3	CERT1	0.996	TESGYGSES(0.996)S(1.0)LRR	1	7	S9	0.00019668	1588.6	2.00095e+06	1.37785e+06	2.46696e+06	279498	268001	314396	1.33201e+06	1.31992e+06	1.57593e+06	1.6468	1.13398	2.03032	0.230029	0.220567	0.25875	1.09625	1.08631	1.297	cytoplasm	K08283	COL4A3BP; collagen type IV alpha-3-binding protein		GO:0000902 cell morphogenesis; GO:0001701 in utero embryonic development; GO:0002376 immune system process; GO:0003007 heart morphogenesis; GO:0003008 system process; GO:0003012 muscle system process; GO:0006629 lipid metabolic process; GO:0006643 membrane lipid metabolic process; GO:0006665 sphingolipid metabolic process; GO:0006672 ceramide metabolic process; GO:0006793 phosphorus metabolic pro…	GO:0005622 intracellular anatomical structure; GO:0005634 nucleus; GO:0005654 nucleoplasm; GO:0005737 cytoplasm; GO:0005739 mitochondrion; GO:0005783 endoplasmic reticulum; GO:0005789 endoplasmic reticulum membrane; GO:0005794 Golgi apparatus; GO:0005829 cytosol; GO:0012505 endomembrane system; GO:0016020 membrane; GO:0031974 membrane-enclosed lumen; GO:0031981 nuclear lumen; GO:0031984 organelle…	GO:0003824 catalytic activity; GO:0005215 transporter activity; GO:0005319 lipid transporter activity; GO:0005488 binding; GO:0005543 phospholipid binding; GO:0008289 lipid binding; GO:0016301 kinase activity; GO:0016740 transferase activity; GO:0016772 transferase activity, transferring phosphorus-containing groups; GO:0033218 amide binding; GO:0035091 phosphatidylinositol binding; GO:0043167 io…	PF00169; PF01852	PF00169 PH domain; PF01852 START domain	TV	KOG1739	Serine/threonine protein kinase GPBP
I3LGX5	126	S	0.203861	2.91132e-05	Down	Ceramide transfer protein OS=Sus scrofa OX=9823 GN=CERT1 PE=4 SV=3	CERT1	1	TESGYGSES(0.996)S(1.0)LRR	6	7	S10	0.00019668	1588.6	2.00095e+06	1.37785e+06	2.46696e+06	279498	268001	314396	1.33201e+06	1.31992e+06	1.57593e+06	1.6468	1.13398	2.03032	0.230029	0.220567	0.25875	1.09625	1.08631	1.297	cytoplasm	K08283	COL4A3BP; collagen type IV alpha-3-binding protein		GO:0000902 cell morphogenesis; GO:0001701 in utero embryonic development; GO:0002376 immune system process; GO:0003007 heart morphogenesis; GO:0003008 system process; GO:0003012 muscle system process; GO:0006629 lipid metabolic process; GO:0006643 membrane lipid metabolic process; GO:0006665 sphingolipid metabolic process; GO:0006672 ceramide metabolic process; GO:0006793 phosphorus metabolic pro…	GO:0005622 intracellular anatomical structure; GO:0005634 nucleus; GO:0005654 nucleoplasm; GO:0005737 cytoplasm; GO:0005739 mitochondrion; GO:0005783 endoplasmic reticulum; GO:0005789 endoplasmic reticulum membrane; GO:0005794 Golgi apparatus; GO:0005829 cytosol; GO:0012505 endomembrane system; GO:0016020 membrane; GO:0031974 membrane-enclosed lumen; GO:0031981 nuclear lumen; GO:0031984 organelle…	GO:0003824 catalytic activity; GO:0005215 transporter activity; GO:0005319 lipid transporter activity; GO:0005488 binding; GO:0005543 phospholipid binding; GO:0008289 lipid binding; GO:0016301 kinase activity; GO:0016740 transferase activity; GO:0016772 transferase activity, transferring phosphorus-containing groups; GO:0033218 amide binding; GO:0035091 phosphatidylinositol binding; GO:0043167 io…	PF00169; PF01852	PF00169 PH domain; PF01852 START domain	TV	KOG1739	Serine/threonine protein kinase GPBP
I3LGD6	105	S	0.497124	0.00958956	Down	Translocon-associated protein subunit gamma OS=Sus scrofa OX=9823 GN=SSR3 PE=1 SV=1	SSR3	1	KLS(1.0)EADNR	11	11	S3	0.0154409	1012.45	6.04226e+06	5582435	7.24133e+06	1.82665e+06	1.13915e+06	1.30038e+06	2.58531e+06	3.19372e+06	2.8027e+06	1.71471	1.58422	2.055	0.51838	0.323276	0.369031	0.733678	0.906336	0.795368	plasma membrane	K13251	SSR3; translocon-associated protein subunit gamma	map04141 Protein processing in endoplasmic reticulum		GO:0005622 intracellular anatomical structure; GO:0005737 cytoplasm; GO:0005783 endoplasmic reticulum; GO:0005789 endoplasmic reticulum membrane; GO:0012505 endomembrane system; GO:0016020 membrane; GO:0031984 organelle subcompartment; GO:0042175 nuclear outer membrane-endoplasmic reticulum membrane network; GO:0043226 organelle; GO:0043227 membrane-bounded organelle; GO:0043229 intracellular org…				U	KOG4490	Translocon-associated complex TRAP, gamma subunit
I3LGC6	2046	S	0.467729	0.000382831	Down	Ubiquitinyl hydrolase 1 OS=Sus scrofa OX=9823 GN=USP24 PE=3 SV=3	USP24	1	VSDQNS(1.0)PVLPK	24	24	S6	1.36556e-05	1263.6	3.81323e+07	3.28511e+07	3.81578e+07	6.09656e+06	6.76546e+06	6.70765e+06	1.5376e+07	1.2495e+07	1.39687e+07	2.01225	1.73356	2.0136	0.321717	0.357015	0.353964	0.811397	0.659365	0.737132	cytoplasm	K11840	USP9_24; ubiquitin carboxyl-terminal hydrolase 9/24 [EC:3.4.19.12]		GO:0006464 cellular protein modification process; GO:0006508 proteolysis; GO:0006807 nitrogen compound metabolic process; GO:0008152 metabolic process; GO:0009987 cellular process; GO:0016579 protein deubiquitination; GO:0019538 protein metabolic process; GO:0036211 protein modification process; GO:0043170 macromolecule metabolic process; GO:0043412 macromolecule modification; GO:0044237 cellular…	GO:0005622 intracellular anatomical structure; GO:0005634 nucleus; GO:0005654 nucleoplasm; GO:0031974 membrane-enclosed lumen; GO:0031981 nuclear lumen; GO:0043226 organelle; GO:0043227 membrane-bounded organelle; GO:0043229 intracellular organelle; GO:0043231 intracellular membrane-bounded organelle; GO:0043233 organelle lumen; GO:0070013 intracellular organelle lumen;	GO:0003824 catalytic activity; GO:0008233 peptidase activity; GO:0008234 cysteine-type peptidase activity; GO:0016787 hydrolase activity; GO:0019783 ubiquitin-like protein-specific protease activity; GO:0101005 deubiquitinase activity; GO:0140096 catalytic activity, acting on a protein;			O	KOG1866	Ubiquitin carboxyl-terminal hydrolase
I3LGC6	1611	S	0.243143	0.00088869	Down	Ubiquitinyl hydrolase 1 OS=Sus scrofa OX=9823 GN=USP24 PE=3 SV=3	USP24	0.996	IILNSHS(0.996)PAGSAAISQQDFHPK	1	10	S7	3.21363e-17	2398.16	3.83795e+06	3.9622e+06	3910683	519926	312929	327211	1.57881e+06	1.59916e+06	1.59316e+06	1.95791	2.0213	1.99502	0.265238	0.159639	0.166925	0.805421	0.815803	0.812742	cytoplasm	K11840	USP9_24; ubiquitin carboxyl-terminal hydrolase 9/24 [EC:3.4.19.12]		GO:0006464 cellular protein modification process; GO:0006508 proteolysis; GO:0006807 nitrogen compound metabolic process; GO:0008152 metabolic process; GO:0009987 cellular process; GO:0016579 protein deubiquitination; GO:0019538 protein metabolic process; GO:0036211 protein modification process; GO:0043170 macromolecule metabolic process; GO:0043412 macromolecule modification; GO:0044237 cellular…	GO:0005622 intracellular anatomical structure; GO:0005634 nucleus; GO:0005654 nucleoplasm; GO:0031974 membrane-enclosed lumen; GO:0031981 nuclear lumen; GO:0043226 organelle; GO:0043227 membrane-bounded organelle; GO:0043229 intracellular organelle; GO:0043231 intracellular membrane-bounded organelle; GO:0043233 organelle lumen; GO:0070013 intracellular organelle lumen;	GO:0003824 catalytic activity; GO:0008233 peptidase activity; GO:0008234 cysteine-type peptidase activity; GO:0016787 hydrolase activity; GO:0019783 ubiquitin-like protein-specific protease activity; GO:0101005 deubiquitinase activity; GO:0140096 catalytic activity, acting on a protein;			O	KOG1866	Ubiquitin carboxyl-terminal hydrolase
I3LG35	697	S	0.36869	0.000784061	Down	TRMT1-like protein OS=Sus scrofa OX=9823 GN=TRMT1L PE=1 SV=2	TRMT1L	1	RKS(1.0)NEAITNLAK	7	7	S3	2.95544e-06	1424.73	343408	111171	283995	106446	151624	133461	329304	372402	360246	1.40994	0.456437	1.16601	0.437038	0.622527	0.547957	1.35203	1.52898	1.47907	endoplasmic reticulum				GO:0007610 behavior; GO:0007626 locomotory behavior; GO:0008344 adult locomotory behavior; GO:0030534 adult behavior; GO:0032501 multicellular organismal process;					J	KOG1253	tRNA methyltransferase
I3LFB9	172	S	2.23942	9.51865e-05	Up	ETS variant transcription factor 6 OS=Sus scrofa OX=9823 GN=ETV6 PE=3 SV=3	ETV6	1	RLS(1.0)PAER	11	11	S3	0.00863565	908.435	260813	289712	402451	7677364	8537960	8733217	3.77564e+06	3.88041e+06	3.48457e+06	0.0633689	0.0703902	0.0977822	1.86534	2.07444	2.12188	0.917354	0.942809	0.846635	nucleus	K03211	ETV6_7, yan; ETS translocation variant 6/7	map04013 MAPK signaling pathway - fly; map04320 Dorso-ventral axis formation	GO:0000003 reproduction; GO:0000122 negative regulation of transcription by RNA polymerase II; GO:0000165 MAPK cascade; GO:0001654 eye development; GO:0001667 ameboidal-type cell migration; GO:0001700 embryonic development via the syncytial blastoderm; GO:0001709 cell fate determination; GO:0001736 establishment of planar polarity; GO:0001738 morphogenesis of a polarized epithelium; GO:0001745 co…	GO:0005622 intracellular anatomical structure; GO:0005634 nucleus; GO:0005730 nucleolus; GO:0005737 cytoplasm; GO:0005829 cytosol; GO:0031974 membrane-enclosed lumen; GO:0031981 nuclear lumen; GO:0043226 organelle; GO:0043227 membrane-bounded organelle; GO:0043228 non-membrane-bounded organelle; GO:0043229 intracellular organelle; GO:0043231 intracellular membrane-bounded organelle; GO:0043232 in…	GO:0000976 transcription cis-regulatory region binding; GO:0000977 RNA polymerase II transcription regulatory region sequence-specific DNA binding; GO:0000978 RNA polymerase II cis-regulatory region sequence-specific DNA binding; GO:0000981 DNA-binding transcription factor activity, RNA polymerase II-specific; GO:0000987 cis-regulatory region sequence-specific DNA binding; GO:0001067 transcriptio…	PF02198; PF00178	PF02198 Sterile alpha motif (SAM)/Pointed domain; PF00178 Ets-domain	K	KOG3804	Transcription factor NERF and related proteins, contain ETS domain
I3LF70	1367	S	0.421103	0.00224338	Down	Marker of proliferation Ki-67 OS=Sus scrofa OX=9823 GN=MKI67 PE=1 SV=2	MKI67	1	TPQVSHIS(1.0)PQPEATATPTNR	4	8	S8	1.0675e-09	2212.04	0	0	0	334726	375906	435652	763198	889524	1.06938e+06				0.519172	0.583043	0.675712	1.18375	1.37968	1.65864	mitochondria	K17582	MKI67; antigen KI-67		GO:0000003 reproduction; GO:0001889 liver development; GO:0007049 cell cycle; GO:0007088 regulation of mitotic nuclear division; GO:0007275 multicellular organism development; GO:0007346 regulation of mitotic cell cycle; GO:0008283 cell population proliferation; GO:0009653 anatomical structure morphogenesis; GO:0009887 animal organ morphogenesis; GO:0009987 cellular process; GO:0010564 regulation…	GO:0000775 chromosome, centromeric region; GO:0000793 condensed chromosome; GO:0005622 intracellular anatomical structure; GO:0005634 nucleus; GO:0005654 nucleoplasm; GO:0005694 chromosome; GO:0005730 nucleolus; GO:0005737 cytoplasm; GO:0016604 nuclear body; GO:0031974 membrane-enclosed lumen; GO:0031981 nuclear lumen; GO:0043226 organelle; GO:0043227 membrane-bounded organelle; GO:0043228 non-me…	GO:0005488 binding; GO:0005515 protein binding; GO:0008022 protein C-terminus binding;
I3LEN9	983	T	0.422383	0.000433247	Down	Solute carrier family 12 member 4 OS=Sus scrofa OX=9823 GN=SLC12A4 PE=3 SV=3	SLC12A4	1	IQMT(1.0)WTR	13	13	T4	0.0296151	1015.44	1.01753e+06	1.11419e+06	1.40688e+06	816552	662202	799745	1.69065e+06	1.74082e+06	1.96293e+06	0.816817	0.894414	1.12937	0.655485	0.531581	0.641993	1.35716	1.39744	1.57574	plasma membrane	K14427	SLC12A4_6, KCC1_3; solute carrier family 12 (potassium/chloride transporter), member 4/6		GO:0006810 transport; GO:0006811 ion transport; GO:0006812 cation transport; GO:0006813 potassium ion transport; GO:0006820 anion transport; GO:0006821 chloride transport; GO:0006884 cell volume homeostasis; GO:0007154 cell communication; GO:0007267 cell-cell signaling; GO:0007268 chemical synaptic transmission; GO:0008361 regulation of cell size; GO:0009987 cellular process; GO:0015698 inorganic…	GO:0005886 plasma membrane; GO:0005887 integral component of plasma membrane; GO:0016020 membrane; GO:0016021 integral component of membrane; GO:0031224 intrinsic component of membrane; GO:0031226 intrinsic component of plasma membrane; GO:0071944 cell periphery;	GO:0005215 transporter activity; GO:0005488 binding; GO:0005515 protein binding; GO:0008324 cation transmembrane transporter activity; GO:0008509 anion transmembrane transporter activity; GO:0015075 ion transmembrane transporter activity; GO:0015079 potassium ion transmembrane transporter activity; GO:0015103 inorganic anion transmembrane transporter activity; GO:0015108 chloride transmembrane tr…	PF00324	PF00324 Amino acid permease	P	KOG2082	K+/Cl- cotransporter KCC1 and related transporters
I3LEN9	926	T	0.49341	0.000340917	Down	Solute carrier family 12 member 4 OS=Sus scrofa OX=9823 GN=SLC12A4 PE=3 SV=3	SLC12A4	1	T(1.0)LMMEQR	18	14	T1	0.0481028	988.399	1.28286e+06	1.17636e+06	1.24664e+06	1.13106e+06	1.14823e+06	1.05292e+06	2.01158e+06	2.32533e+06	2.41651e+06	0.837161	0.767667	0.81353	0.7381	0.749307	0.687111	1.31271	1.51746	1.57696	plasma membrane	K14427	SLC12A4_6, KCC1_3; solute carrier family 12 (potassium/chloride transporter), member 4/6		GO:0006810 transport; GO:0006811 ion transport; GO:0006812 cation transport; GO:0006813 potassium ion transport; GO:0006820 anion transport; GO:0006821 chloride transport; GO:0006884 cell volume homeostasis; GO:0007154 cell communication; GO:0007267 cell-cell signaling; GO:0007268 chemical synaptic transmission; GO:0008361 regulation of cell size; GO:0009987 cellular process; GO:0015698 inorganic…	GO:0005886 plasma membrane; GO:0005887 integral component of plasma membrane; GO:0016020 membrane; GO:0016021 integral component of membrane; GO:0031224 intrinsic component of membrane; GO:0031226 intrinsic component of plasma membrane; GO:0071944 cell periphery;	GO:0005215 transporter activity; GO:0005488 binding; GO:0005515 protein binding; GO:0008324 cation transmembrane transporter activity; GO:0008509 anion transmembrane transporter activity; GO:0015075 ion transmembrane transporter activity; GO:0015079 potassium ion transmembrane transporter activity; GO:0015103 inorganic anion transmembrane transporter activity; GO:0015108 chloride transmembrane tr…	PF00324	PF00324 Amino acid permease	P	KOG2082	K+/Cl- cotransporter KCC1 and related transporters
I3LEF8	265	T	0.387258	0.000110241	Down	Hydroxysteroid 17-beta dehydrogenase 4 OS=Sus scrofa OX=9823 GN=HSD17B4 PE=1 SV=2	HSD17B4	1	NQPMT(1.0)PEAVK	24	24	T5	0.00405969	1194.52	2.03537e+06	2186500	2.37529e+06	830428	986761	984485	2.53555e+06	2.32854e+06	2370555	1.10129	1.18307	1.28522	0.449326	0.533914	0.532683	1.37193	1.25992	1.28265	mitochondria	K12405	HSD17B4; (3R)-3-hydroxyacyl-CoA dehydrogenase / 3a,7a,12a-trihydroxy-5b-cholest-24-enoyl-CoA hydratase / enoyl-CoA hydratase 2 [EC:1.1.1.- 4.2.1.107 4.2.1.119]	map00120 Primary bile acid biosynthesis; map01040 Biosynthesis of unsaturated fatty acids; map01100 Metabolic pathways; map01212 Fatty acid metabolism; map04146 Peroxisome	GO:0000003 reproduction; GO:0000038 very long-chain fatty acid metabolic process; GO:0002064 epithelial cell development; GO:0002119 nematode larval development; GO:0002164 larval development; GO:0003006 developmental process involved in reproduction; GO:0006066 alcohol metabolic process; GO:0006082 organic acid metabolic process; GO:0006139 nucleobase-containing compound metabolic process; GO:00…	GO:0005622 intracellular anatomical structure; GO:0005737 cytoplasm; GO:0005777 peroxisome; GO:0005782 peroxisomal matrix; GO:0031907 microbody lumen; GO:0031974 membrane-enclosed lumen; GO:0042579 microbody; GO:0043226 organelle; GO:0043227 membrane-bounded organelle; GO:0043229 intracellular organelle; GO:0043231 intracellular membrane-bounded organelle; GO:0043233 organelle lumen; GO:0070013 i…	GO:0003824 catalytic activity; GO:0003857 3-hydroxyacyl-CoA dehydrogenase activity; GO:0004303 estradiol 17-beta-dehydrogenase activity; GO:0005102 signaling receptor binding; GO:0005488 binding; GO:0005515 protein binding; GO:0016229 steroid dehydrogenase activity; GO:0016491 oxidoreductase activity; GO:0016508 long-chain-enoyl-CoA hydratase activity; GO:0016614 oxidoreductase activity, acting o…	PF00106; PF01575; PF02036	PF00106 short chain dehydrogenase; PF01575 MaoC like domain; PF02036 SCP-2 sterol transfer family
I3LEF1	525	S	0.201015	7.46505e-05	Down	eIF-2B GDP-GTP exchange factor subunit epsilon OS=Sus scrofa OX=9823 GN=EIF2B5 PE=1 SV=3	EIF2B5	1	TGS(1.0)PQMDDVK	48	31	S3	0.000162275	1157.45	7.79784e+07	3.62067e+07	7.78663e+07	6.40291e+06	5.36635e+06	5.19158e+06	3.1485e+07	2.4688e+07	2.8203e+07	2.39207	1.11068	2.38863	0.196416	0.164619	0.159257	0.965835	0.75733	0.865156	nucleus	K03240	EIF2B5; translation initiation factor eIF-2B subunit epsilon		GO:0000003 reproduction; GO:0001541 ovarian follicle development; GO:0002253 activation of immune response; GO:0002376 immune system process; GO:0002429 immune response-activating cell surface receptor signaling pathway; GO:0002682 regulation of immune system process; GO:0002684 positive regulation of immune system process; GO:0002757 immune response-activating signal transduction; GO:0002764 imm…	GO:0005622 intracellular anatomical structure; GO:0005634 nucleus; GO:0005737 cytoplasm; GO:0005829 cytosol; GO:0005851 eukaryotic translation initiation factor 2B complex; GO:0032991 protein-containing complex; GO:0043226 organelle; GO:0043227 membrane-bounded organelle; GO:0043229 intracellular organelle; GO:0043231 intracellular membrane-bounded organelle;	GO:0003676 nucleic acid binding; GO:0003723 RNA binding; GO:0003743 translation initiation factor activity; GO:0005085 guanyl-nucleotide exchange factor activity; GO:0005488 binding; GO:0005515 protein binding; GO:0008135 translation factor activity, RNA binding; GO:0019899 enzyme binding; GO:0031369 translation initiation factor binding; GO:0051020 GTPase binding; GO:0097159 organic cyclic compo…			J	KOG1461	Translation initiation factor 2B, epsilon subunit (eIF-2Bepsilon/GCD6)
I3LEF1	516	S	0.0548602	1.5697e-06	Down	eIF-2B GDP-GTP exchange factor subunit epsilon OS=Sus scrofa OX=9823 GN=EIF2B5 PE=1 SV=3	EIF2B5	1	SMDS(1.0)EELDS(1.0)R	36	11	S4	0.000170661	1328.41	1.02765e+07	5.98344e+06	9.4957e+06	286080	243652	234872	4.88325e+06	4.56308e+06	4.49098e+06	2.28607	1.33105	2.11237	0.0636401	0.0542016	0.0522484	1.0863	1.01508	0.999041	nucleus	K03240	EIF2B5; translation initiation factor eIF-2B subunit epsilon		GO:0000003 reproduction; GO:0001541 ovarian follicle development; GO:0002253 activation of immune response; GO:0002376 immune system process; GO:0002429 immune response-activating cell surface receptor signaling pathway; GO:0002682 regulation of immune system process; GO:0002684 positive regulation of immune system process; GO:0002757 immune response-activating signal transduction; GO:0002764 imm…	GO:0005622 intracellular anatomical structure; GO:0005634 nucleus; GO:0005737 cytoplasm; GO:0005829 cytosol; GO:0005851 eukaryotic translation initiation factor 2B complex; GO:0032991 protein-containing complex; GO:0043226 organelle; GO:0043227 membrane-bounded organelle; GO:0043229 intracellular organelle; GO:0043231 intracellular membrane-bounded organelle;	GO:0003676 nucleic acid binding; GO:0003723 RNA binding; GO:0003743 translation initiation factor activity; GO:0005085 guanyl-nucleotide exchange factor activity; GO:0005488 binding; GO:0005515 protein binding; GO:0008135 translation factor activity, RNA binding; GO:0019899 enzyme binding; GO:0031369 translation initiation factor binding; GO:0051020 GTPase binding; GO:0097159 organic cyclic compo…			J	KOG1461	Translation initiation factor 2B, epsilon subunit (eIF-2Bepsilon/GCD6)
I3LEF1	506	S	0.201392	0.00020901	Down	eIF-2B GDP-GTP exchange factor subunit epsilon OS=Sus scrofa OX=9823 GN=EIF2B5 PE=1 SV=3	EIF2B5	1	INVEEES(1.0)ET(1.0)ES(1.0)ER	5	9	S7	2.58556e-06	1630.65	2.75631e+06	1.63536e+06	2.52924e+06	291003	260199	354667	1.72969e+06	1.48112e+06	1287229	2.01275	1.1942	1.84694	0.2125	0.190007	0.25899	1.26308	1.08156	0.939979	nucleus	K03240	EIF2B5; translation initiation factor eIF-2B subunit epsilon		GO:0000003 reproduction; GO:0001541 ovarian follicle development; GO:0002253 activation of immune response; GO:0002376 immune system process; GO:0002429 immune response-activating cell surface receptor signaling pathway; GO:0002682 regulation of immune system process; GO:0002684 positive regulation of immune system process; GO:0002757 immune response-activating signal transduction; GO:0002764 imm…	GO:0005622 intracellular anatomical structure; GO:0005634 nucleus; GO:0005737 cytoplasm; GO:0005829 cytosol; GO:0005851 eukaryotic translation initiation factor 2B complex; GO:0032991 protein-containing complex; GO:0043226 organelle; GO:0043227 membrane-bounded organelle; GO:0043229 intracellular organelle; GO:0043231 intracellular membrane-bounded organelle;	GO:0003676 nucleic acid binding; GO:0003723 RNA binding; GO:0003743 translation initiation factor activity; GO:0005085 guanyl-nucleotide exchange factor activity; GO:0005488 binding; GO:0005515 protein binding; GO:0008135 translation factor activity, RNA binding; GO:0019899 enzyme binding; GO:0031369 translation initiation factor binding; GO:0051020 GTPase binding; GO:0097159 organic cyclic compo…			J	KOG1461	Translation initiation factor 2B, epsilon subunit (eIF-2Bepsilon/GCD6)
I3LDW7	344	S	3.93704	4.39392e-06	Up	Nuclear factor 1 OS=Sus scrofa OX=9823 GN=NFIA PE=1 SV=3	NFIA	1	S(1.0)PGSGSQSSGWHEVEPGMPS(1.0)PTTLK	14	12	S1	1.02001e-12	2620.14	945589	1.47442e+06	1.41931e+06	1.52657e+07	1.63493e+07	1.51834e+07	4.21898e+06	3.79934e+06	3.86837e+06	0.136112	0.212234	0.204301	2.1974	2.35338	2.18556	0.607296	0.546892	0.556828	nucleus	K09168	NFIA; nuclear factor I/A		GO:0000122 negative regulation of transcription by RNA polymerase II; GO:0001655 urogenital system development; GO:0006139 nucleobase-containing compound metabolic process; GO:0006351 transcription, DNA-templated; GO:0006355 regulation of transcription, DNA-templated; GO:0006357 regulation of transcription by RNA polymerase II; GO:0006366 transcription by RNA polymerase II; GO:0006725 cellular ar…	GO:0005622 intracellular anatomical structure; GO:0005634 nucleus; GO:0005654 nucleoplasm; GO:0030054 cell junction; GO:0031974 membrane-enclosed lumen; GO:0031981 nuclear lumen; GO:0043226 organelle; GO:0043227 membrane-bounded organelle; GO:0043229 intracellular organelle; GO:0043231 intracellular membrane-bounded organelle; GO:0043233 organelle lumen; GO:0070013 intracellular organelle lumen;	GO:0000976 transcription cis-regulatory region binding; GO:0000977 RNA polymerase II transcription regulatory region sequence-specific DNA binding; GO:0000978 RNA polymerase II cis-regulatory region sequence-specific DNA binding; GO:0000981 DNA-binding transcription factor activity, RNA polymerase II-specific; GO:0000987 cis-regulatory region sequence-specific DNA binding; GO:0001067 transcriptio…	PF03165	PF03165 MH1 domain	K	KOG3663	Nuclear factor I
I3LDU9	395	S	0.489331	0.000816811	Down	Syntrophin beta 2 OS=Sus scrofa OX=9823 GN=SNTB2 PE=1 SV=3	SNTB2	1	S(1.0)PSLGSDLTFATR	1	4	S1	5.59031e-05	1431.65	2.72078e+06	3.8717e+06	3.79741e+06	1.25084e+06	1.17726e+06	1.11869e+06	2.31026e+06	2.17734e+06	2.76065e+06	1.15587	1.64482	1.61326	0.531395	0.500138	0.475252	0.981468	0.924998	1.17281	mitochondria	K24064	SNTB; beta-syntrophin		GO:0006810 transport; GO:0006811 ion transport; GO:0006812 cation transport; GO:0006836 neurotransmitter transport; GO:0006855 xenobiotic transmembrane transport; GO:0006996 organelle organization; GO:0007010 cytoskeleton organization; GO:0007528 neuromuscular junction development; GO:0008582 regulation of synaptic assembly at neuromuscular junction; GO:0009653 anatomical structure morphogenesis;…	GO:0005622 intracellular anatomical structure; GO:0005737 cytoplasm; GO:0005856 cytoskeleton; GO:0005886 plasma membrane; GO:0016010 dystrophin-associated glycoprotein complex; GO:0016013 syntrophin complex; GO:0016020 membrane; GO:0032991 protein-containing complex; GO:0043226 organelle; GO:0043228 non-membrane-bounded organelle; GO:0043229 intracellular organelle; GO:0043232 intracellular non-m…	GO:0005198 structural molecule activity; GO:0005215 transporter activity; GO:0005246 calcium channel regulator activity; GO:0005277 acetylcholine transmembrane transporter activity; GO:0005326 neurotransmitter transmembrane transporter activity; GO:0005488 binding; GO:0005515 protein binding; GO:0008092 cytoskeletal protein binding; GO:0008307 structural constituent of muscle; GO:0008324 cation t…	PF00595; PF18012	PF00595 PDZ domain; PF18012 PH domain	W	KOG3551	Syntrophins (type beta)
I3LDT1	283	S	0.46456	3.09067e-06	Down	DNA-directed RNA polymerase I subunit RPA34 isoform 1 OS=Sus scrofa OX=9823 GN=POLR1G PE=4 SV=2	POLR1G	0.997	TEPLDEAVLS(0.997)PTK	17	9	S10	5.58385e-06	1607.79	4.4485e+06	5.73951e+06	6527588	5.0715e+06	5106600	5.38894e+06	11022665	11308865	1.11777e+07	0.608533	0.785137	0.892942	0.693756	0.698558	0.737181	1.50785	1.547	1.52905	nucleus	K25436	POLR1G; DNA-directed RNA polymerase I subunit RPA34	map03020 RNA polymerase	GO:0006139 nucleobase-containing compound metabolic process; GO:0006351 transcription, DNA-templated; GO:0006352 DNA-templated transcription, initiation; GO:0006353 DNA-templated transcription, termination; GO:0006360 transcription by RNA polymerase I; GO:0006361 transcription initiation from RNA polymerase I promoter; GO:0006363 termination of RNA polymerase I transcription; GO:0006725 cellular …	GO:0000120 RNA polymerase I transcription regulator complex; GO:0000428 DNA-directed RNA polymerase complex; GO:0001650 fibrillar center; GO:0005622 intracellular anatomical structure; GO:0005634 nucleus; GO:0005654 nucleoplasm; GO:0005667 transcription regulator complex; GO:0005730 nucleolus; GO:0005736 RNA polymerase I complex; GO:0005737 cytoplasm; GO:0005739 mitochondrion; GO:0005829 cytosol;…
I3LDR9	293	S	2.06691	0.00214911	Up	Caveolae associated protein 2 OS=Sus scrofa OX=9823 GN=CAVIN2 PE=1 SV=2	CAVIN2	1	SSPFKVS(1.0)PLTFGR	1	1	S7	0.00464075	1582.71	0	602729	351004	10079451	7.81758e+06	9003895	3.81229e+06	4898268	4.30448e+06		0.117981	0.068707	1.97299	1.53025	1.76246	0.746234	0.958807	0.842577	cytoplasm				GO:0006355 regulation of transcription, DNA-templated; GO:0006357 regulation of transcription by RNA polymerase II; GO:0007009 plasma membrane organization; GO:0009889 regulation of biosynthetic process; GO:0009891 positive regulation of biosynthetic process; GO:0009893 positive regulation of metabolic process; GO:0009987 cellular process; GO:0010256 endomembrane system organization; GO:0010468 r…	GO:0005622 intracellular anatomical structure; GO:0005634 nucleus; GO:0005654 nucleoplasm; GO:0005737 cytoplasm; GO:0005829 cytosol; GO:0005856 cytoskeleton; GO:0005886 plasma membrane; GO:0005901 caveola; GO:0015629 actin cytoskeleton; GO:0016020 membrane; GO:0031974 membrane-enclosed lumen; GO:0031981 nuclear lumen; GO:0043226 organelle; GO:0043227 membrane-bounded organelle; GO:0043228 non-mem…	GO:0001786 phosphatidylserine binding; GO:0005080 protein kinase C binding; GO:0005488 binding; GO:0005515 protein binding; GO:0005543 phospholipid binding; GO:0008289 lipid binding; GO:0019899 enzyme binding; GO:0019900 kinase binding; GO:0019901 protein kinase binding; GO:0043167 ion binding; GO:0043168 anion binding; GO:0072341 modified amino acid binding;
I3LDR9	178	S	0.46187	6.59979e-05	Down	Caveolae associated protein 2 OS=Sus scrofa OX=9823 GN=CAVIN2 PE=1 SV=2	CAVIN2	1	DPVSS(1.0)PAEGK	73	35	S5	4.18912e-13	2022.87	6.5178e+07	3.1995e+07	5.69355e+07	2.84373e+07	2.93025e+07	3.27701e+07	6.61955e+07	6.60236e+07	6.37449e+07	1.33142	0.653577	1.16305	0.580903	0.598577	0.669412	1.35221	1.3487	1.30215	cytoplasm				GO:0006355 regulation of transcription, DNA-templated; GO:0006357 regulation of transcription by RNA polymerase II; GO:0007009 plasma membrane organization; GO:0009889 regulation of biosynthetic process; GO:0009891 positive regulation of biosynthetic process; GO:0009893 positive regulation of metabolic process; GO:0009987 cellular process; GO:0010256 endomembrane system organization; GO:0010468 r…	GO:0005622 intracellular anatomical structure; GO:0005634 nucleus; GO:0005654 nucleoplasm; GO:0005737 cytoplasm; GO:0005829 cytosol; GO:0005856 cytoskeleton; GO:0005886 plasma membrane; GO:0005901 caveola; GO:0015629 actin cytoskeleton; GO:0016020 membrane; GO:0031974 membrane-enclosed lumen; GO:0031981 nuclear lumen; GO:0043226 organelle; GO:0043227 membrane-bounded organelle; GO:0043228 non-mem…	GO:0001786 phosphatidylserine binding; GO:0005080 protein kinase C binding; GO:0005488 binding; GO:0005515 protein binding; GO:0005543 phospholipid binding; GO:0008289 lipid binding; GO:0019899 enzyme binding; GO:0019900 kinase binding; GO:0019901 protein kinase binding; GO:0043167 ion binding; GO:0043168 anion binding; GO:0072341 modified amino acid binding;
I3LDN4	1898	S	0.185825	9.03747e-06	Down	Dmx like 1 OS=Sus scrofa OX=9823 GN=DMXL1 PE=1 SV=2	DMXL1	1	TSS(1.0)FLDTSK	17	17	S3	0.0059973	1065.45	9920079	9458672	9069769	1.14755e+06	1.11103e+06	1.09222e+06	6139990	6519275	5.37276e+06	1.79166	1.70832	1.63808	0.207258	0.200661	0.197265	1.10894	1.17744	0.97037	cytoplasm	K24155	DMXL, DMX, RAV1; rabconnectin-3a	map04142 Lysosome	GO:0006873 cellular ion homeostasis; GO:0006885 regulation of pH; GO:0007035 vacuolar acidification; GO:0007275 multicellular organism development; GO:0007424 open tracheal system development; GO:0008593 regulation of Notch signaling pathway; GO:0009653 anatomical structure morphogenesis; GO:0009966 regulation of signal transduction; GO:0009987 cellular process; GO:0010646 regulation of cell comm…	GO:0005622 intracellular anatomical structure; GO:0005737 cytoplasm; GO:0032991 protein-containing complex; GO:0043291 RAVE complex;				R	KOG1064	RAVE (regulator of V-ATPase assembly) complex subunit RAV1/DMX protein, WD repeat superfamily
I3LDN4	924	S	0.166713	2.68682e-05	Down	Dmx like 1 OS=Sus scrofa OX=9823 GN=DMXL1 PE=1 SV=2	DMXL1	1	ILS(1.0)PFSQK	6	6	S3	0.0199678	999.491	4.77211e+06	4.64087e+06	4846487	0	453657	493665	2812514	2.95471e+06	2756307	1.60878	1.56454	1.63385		0.152938	0.166425	0.948159	0.996095	0.92921	cytoplasm	K24155	DMXL, DMX, RAV1; rabconnectin-3a	map04142 Lysosome	GO:0006873 cellular ion homeostasis; GO:0006885 regulation of pH; GO:0007035 vacuolar acidification; GO:0007275 multicellular organism development; GO:0007424 open tracheal system development; GO:0008593 regulation of Notch signaling pathway; GO:0009653 anatomical structure morphogenesis; GO:0009966 regulation of signal transduction; GO:0009987 cellular process; GO:0010646 regulation of cell comm…	GO:0005622 intracellular anatomical structure; GO:0005737 cytoplasm; GO:0032991 protein-containing complex; GO:0043291 RAVE complex;				R	KOG1064	RAVE (regulator of V-ATPase assembly) complex subunit RAV1/DMX protein, WD repeat superfamily
I3LDN4	1910	S	0.228671	1.21604e-05	Down	Dmx like 1 OS=Sus scrofa OX=9823 GN=DMXL1 PE=1 SV=2	DMXL1	0.997	VCS(1.0)PSS(0.997)PLK	20	9	S6	0.00358331	1134.43	22269931	23006763	2.54529e+07	2.75572e+06	2.90046e+06	3.13976e+06	1.38685e+07	1.24719e+07	1.21251e+07	1.69868	1.75489	1.94147	0.210198	0.221238	0.239492	1.05784	0.95132	0.924868	cytoplasm	K24155	DMXL, DMX, RAV1; rabconnectin-3a	map04142 Lysosome	GO:0006873 cellular ion homeostasis; GO:0006885 regulation of pH; GO:0007035 vacuolar acidification; GO:0007275 multicellular organism development; GO:0007424 open tracheal system development; GO:0008593 regulation of Notch signaling pathway; GO:0009653 anatomical structure morphogenesis; GO:0009966 regulation of signal transduction; GO:0009987 cellular process; GO:0010646 regulation of cell comm…	GO:0005622 intracellular anatomical structure; GO:0005737 cytoplasm; GO:0032991 protein-containing complex; GO:0043291 RAVE complex;				R	KOG1064	RAVE (regulator of V-ATPase assembly) complex subunit RAV1/DMX protein, WD repeat superfamily
I3LDN4	1907	S	0.236097	2.67725e-05	Down	Dmx like 1 OS=Sus scrofa OX=9823 GN=DMXL1 PE=1 SV=2	DMXL1	1	VCS(1.0)PSS(0.997)PLK	9	9	S3	0.00358331	1134.43	2568167	2680471	2.63775e+06	292463	333683	333187	1.42963e+06	1.41128e+06	1.22239e+06	1.79049	1.86879	1.83901	0.203901	0.23264	0.232294	0.996718	0.983926	0.852232	cytoplasm	K24155	DMXL, DMX, RAV1; rabconnectin-3a	map04142 Lysosome	GO:0006873 cellular ion homeostasis; GO:0006885 regulation of pH; GO:0007035 vacuolar acidification; GO:0007275 multicellular organism development; GO:0007424 open tracheal system development; GO:0008593 regulation of Notch signaling pathway; GO:0009653 anatomical structure morphogenesis; GO:0009966 regulation of signal transduction; GO:0009987 cellular process; GO:0010646 regulation of cell comm…	GO:0005622 intracellular anatomical structure; GO:0005737 cytoplasm; GO:0032991 protein-containing complex; GO:0043291 RAVE complex;				R	KOG1064	RAVE (regulator of V-ATPase assembly) complex subunit RAV1/DMX protein, WD repeat superfamily
I3LD72	484	S	0.422108	0.00318998	Down	EH domain containing 2 OS=Sus scrofa OX=9823 GN=EHD2 PE=1 SV=1	EHD2	1	LPNS(1.0)VLGR	7	7	S4	0.00832856	935.471	278474	249148	271518	92692.9	123253	141811	251264	290897	305388	1.25035	1.11868	1.21912	0.416193	0.553409	0.636734	1.12818	1.30613	1.3712	cytoplasm	K12469	EHD2; EH domain-containing protein 2	map04144 Endocytosis	GO:0006810 transport; GO:0006897 endocytosis; GO:0006950 response to stress; GO:0006996 organelle organization; GO:0007009 plasma membrane organization; GO:0007010 cytoskeleton organization; GO:0007596 blood coagulation; GO:0007599 hemostasis; GO:0008104 protein localization; GO:0009611 response to wounding; GO:0009987 cellular process; GO:0010256 endomembrane system organization; GO:0010830 regu…	GO:0005576 extracellular region; GO:0005622 intracellular anatomical structure; GO:0005634 nucleus; GO:0005737 cytoplasm; GO:0005768 endosome; GO:0005829 cytosol; GO:0005856 cytoskeleton; GO:0005886 plasma membrane; GO:0005901 caveola; GO:0010008 endosome membrane; GO:0012505 endomembrane system; GO:0015630 microtubule cytoskeleton; GO:0016020 membrane; GO:0019898 extrinsic component of membrane;…	GO:0003676 nucleic acid binding; GO:0005488 binding; GO:0005515 protein binding; GO:0019904 protein domain specific binding; GO:0042802 identical protein binding; GO:0097159 organic cyclic compound binding; GO:1901363 heterocyclic compound binding;	PF00350; PF18150	PF00350 Dynamin family; PF18150 Domain of unknown function (DUF5600)	TU	KOG1954	Endocytosis/signaling protein EHD1
I3LD72	438	S	0.341183	4.09675e-05	Down	EH domain containing 2 OS=Sus scrofa OX=9823 GN=EHD2 PE=1 SV=1	EHD2	1	GPDEALEDGEEGS(1.0)DDEAEWVVTK	9	9	S13	1.96763e-08	2557.01	20086374	8.01309e+06	14122877	2.67389e+06	2.31725e+06	2.64158e+06	7747389	7614583	7009372	2.50293	0.998497	1.75983	0.333189	0.288748	0.329162	0.965388	0.948839	0.873425	cytoplasm	K12469	EHD2; EH domain-containing protein 2	map04144 Endocytosis	GO:0006810 transport; GO:0006897 endocytosis; GO:0006950 response to stress; GO:0006996 organelle organization; GO:0007009 plasma membrane organization; GO:0007010 cytoskeleton organization; GO:0007596 blood coagulation; GO:0007599 hemostasis; GO:0008104 protein localization; GO:0009611 response to wounding; GO:0009987 cellular process; GO:0010256 endomembrane system organization; GO:0010830 regu…	GO:0005576 extracellular region; GO:0005622 intracellular anatomical structure; GO:0005634 nucleus; GO:0005737 cytoplasm; GO:0005768 endosome; GO:0005829 cytosol; GO:0005856 cytoskeleton; GO:0005886 plasma membrane; GO:0005901 caveola; GO:0010008 endosome membrane; GO:0012505 endomembrane system; GO:0015630 microtubule cytoskeleton; GO:0016020 membrane; GO:0019898 extrinsic component of membrane;…	GO:0003676 nucleic acid binding; GO:0005488 binding; GO:0005515 protein binding; GO:0019904 protein domain specific binding; GO:0042802 identical protein binding; GO:0097159 organic cyclic compound binding; GO:1901363 heterocyclic compound binding;	PF00350; PF18150	PF00350 Dynamin family; PF18150 Domain of unknown function (DUF5600)	TU	KOG1954	Endocytosis/signaling protein EHD1
I3LCW3	923	S	0.472422	0.0113095	Down	Serine/arginine repetitive matrix 2 OS=Sus scrofa OX=9823 GN=SRRM2 PE=1 SV=2	SRRM2	1	AKPQTPPGHNLPESKS(1.0)PCSQEK	3	3	S16	6.62236e-06	2577.12	66639.9	0	0	169216	166596	245559	408265	331912	490443	0.248308			0.630519	0.620757	0.914983	1.52124	1.23674	1.82745	nucleus	K13172	SRRM2, SRM300; serine/arginine repetitive matrix protein 2		GO:0000375 RNA splicing, via transesterification reactions; GO:0000377 RNA splicing, via transesterification reactions with bulged adenosine as nucleophile; GO:0000398 mRNA splicing, via spliceosome; GO:0006139 nucleobase-containing compound metabolic process; GO:0006396 RNA processing; GO:0006397 mRNA processing; GO:0006725 cellular aromatic compound metabolic process; GO:0006807 nitrogen compou…	GO:0000228 nuclear chromosome; GO:0000785 chromatin; GO:0005622 intracellular anatomical structure; GO:0005634 nucleus; GO:0005654 nucleoplasm; GO:0005681 spliceosomal complex; GO:0005684 U2-type spliceosomal complex; GO:0005694 chromosome; GO:0015030 Cajal body; GO:0016604 nuclear body; GO:0016607 nuclear speck; GO:0031974 membrane-enclosed lumen; GO:0031981 nuclear lumen; GO:0032991 protein-con…	GO:0005488 binding; GO:0005515 protein binding; GO:0019904 protein domain specific binding; GO:0047485 protein N-terminus binding; GO:0070742 C2H2 zinc finger domain binding;			A	KOG1869	Splicing coactivator SRm160/300, subunit SRm300
I3LCW1	263	S	0.141298	3.47799e-05	Down	Fatty acid synthase OS=Sus scrofa OX=9823 GN=FASN PE=1 SV=2	FASN	1	TSTDADPATPTS(1.0)HEDS(1.0)PVR	9	13	S12	3.05238e-06	2143.82	1.93368e+06	1.93373e+06	1.53883e+06	81171.1	109881	100686	726165	643199	695339	2.24189	2.24195	1.78411	0.0941093	0.127395	0.116735	0.841911	0.745721	0.806171	nucleus	K00665	FASN; fatty acid synthase, animal type [EC:2.3.1.85]	map00061 Fatty acid biosynthesis; map01100 Metabolic pathways; map01212 Fatty acid metabolism; map04152 AMPK signaling pathway; map04910 Insulin signaling pathway	GO:0001885 endothelial cell development; GO:0002064 epithelial cell development; GO:0002376 immune system process; GO:0002520 immune system development; GO:0002521 leukocyte differentiation; GO:0002573 myeloid leukocyte differentiation; GO:0003158 endothelium development; GO:0005975 carbohydrate metabolic process; GO:0005976 polysaccharide metabolic process; GO:0005977 glycogen metabolic process;…	GO:0005622 intracellular anatomical structure; GO:0005737 cytoplasm; GO:0005794 Golgi apparatus; GO:0005829 cytosol; GO:0005886 plasma membrane; GO:0012505 endomembrane system; GO:0016020 membrane; GO:0042587 glycogen granule; GO:0043226 organelle; GO:0043227 membrane-bounded organelle; GO:0043229 intracellular organelle; GO:0043231 intracellular membrane-bounded organelle; GO:0071944 cell periph…	GO:0000166 nucleotide binding; GO:0003676 nucleic acid binding; GO:0003677 DNA binding; GO:0003697 single-stranded DNA binding; GO:0003824 catalytic activity; GO:0004312 fatty acid synthase activity; GO:0005488 binding; GO:0005515 protein binding; GO:0016740 transferase activity; GO:0016746 acyltransferase activity; GO:0016747 acyltransferase activity, transferring groups other than amino-acyl gr…	PF00550; PF00975	PF00550 Phosphopantetheine attachment site; PF00975 Thioesterase domain	I	KOG1202	Animal-type fatty acid synthase and related proteins
I3LCW1	267	S	0.141298	3.47799e-05	Down	Fatty acid synthase OS=Sus scrofa OX=9823 GN=FASN PE=1 SV=2	FASN	1	TSTDADPATPTS(1.0)HEDS(1.0)PVR	12	13	S16	3.05238e-06	2143.82	1.93368e+06	1.93373e+06	1.53883e+06	81171.1	109881	100686	726165	643199	695339	2.24189	2.24195	1.78411	0.0941093	0.127395	0.116735	0.841911	0.745721	0.806171	nucleus	K00665	FASN; fatty acid synthase, animal type [EC:2.3.1.85]	map00061 Fatty acid biosynthesis; map01100 Metabolic pathways; map01212 Fatty acid metabolism; map04152 AMPK signaling pathway; map04910 Insulin signaling pathway	GO:0001885 endothelial cell development; GO:0002064 epithelial cell development; GO:0002376 immune system process; GO:0002520 immune system development; GO:0002521 leukocyte differentiation; GO:0002573 myeloid leukocyte differentiation; GO:0003158 endothelium development; GO:0005975 carbohydrate metabolic process; GO:0005976 polysaccharide metabolic process; GO:0005977 glycogen metabolic process;…	GO:0005622 intracellular anatomical structure; GO:0005737 cytoplasm; GO:0005794 Golgi apparatus; GO:0005829 cytosol; GO:0005886 plasma membrane; GO:0012505 endomembrane system; GO:0016020 membrane; GO:0042587 glycogen granule; GO:0043226 organelle; GO:0043227 membrane-bounded organelle; GO:0043229 intracellular organelle; GO:0043231 intracellular membrane-bounded organelle; GO:0071944 cell periph…	GO:0000166 nucleotide binding; GO:0003676 nucleic acid binding; GO:0003677 DNA binding; GO:0003697 single-stranded DNA binding; GO:0003824 catalytic activity; GO:0004312 fatty acid synthase activity; GO:0005488 binding; GO:0005515 protein binding; GO:0016740 transferase activity; GO:0016746 acyltransferase activity; GO:0016747 acyltransferase activity, transferring groups other than amino-acyl gr…	PF00550; PF00975	PF00550 Phosphopantetheine attachment site; PF00975 Thioesterase domain	I	KOG1202	Animal-type fatty acid synthase and related proteins
I3LCU9	40	S	0.156472	1.50193e-06	Down	Calcium regulated heat stable protein 1 OS=Sus scrofa OX=9823 GN=CARHSP1 PE=1 SV=2	CARHSP1	1	GNVVPS(1.0)PLPTR	14	17	S6	0.0062385	1216.61	136536288	116683632	139594848	16602963	15355952	16421040	108570272	96746384	103875248	1.63759	1.39948	1.67428	0.199133	0.184176	0.196951	1.30217	1.16036	1.24586	nucleus				GO:0000902 cell morphogenesis; GO:0000904 cell morphogenesis involved in differentiation; GO:0007275 multicellular organism development; GO:0007399 nervous system development; GO:0009653 anatomical structure morphogenesis; GO:0009894 regulation of catabolic process; GO:0009987 cellular process; GO:0010468 regulation of gene expression; GO:0010608 posttranscriptional regulation of gene expression;…	GO:0005622 intracellular anatomical structure; GO:0005737 cytoplasm; GO:0005829 cytosol; GO:0032991 protein-containing complex; GO:0035770 ribonucleoprotein granule; GO:0036464 cytoplasmic ribonucleoprotein granule; GO:0043186 P granule; GO:0043226 organelle; GO:0043228 non-membrane-bounded organelle; GO:0043229 intracellular organelle; GO:0043232 intracellular non-membrane-bounded organelle; GO:…	GO:0003676 nucleic acid binding; GO:0003723 RNA binding; GO:0003729 mRNA binding; GO:0003730 mRNA 3'-UTR binding; GO:0005488 binding; GO:0097159 organic cyclic compound binding; GO:1901363 heterocyclic compound binding;	PF00313	PF00313 'Cold-shock' DNA-binding domain	J	KOG3070	Predicted RNA-binding protein containing PIN domain and invovled in translation or RNA processing
I3LCU9	31	S	0.282571	6.98457e-05	Down	Calcium regulated heat stable protein 1 OS=Sus scrofa OX=9823 GN=CARHSP1 PE=1 SV=2	CARHSP1	1	DRSPS(1.0)PLR	3	15	S5	0.0146282	1007.47	5.2785e+06	4.10355e+06	6.07843e+06	1.27489e+06	1.44161e+06	1.56562e+06	5.18488e+06	5.34702e+06	4.62222e+06	1.36135	1.05832	1.56765	0.3288	0.371796	0.40378	1.3372	1.37902	1.19209	nucleus				GO:0000902 cell morphogenesis; GO:0000904 cell morphogenesis involved in differentiation; GO:0007275 multicellular organism development; GO:0007399 nervous system development; GO:0009653 anatomical structure morphogenesis; GO:0009894 regulation of catabolic process; GO:0009987 cellular process; GO:0010468 regulation of gene expression; GO:0010608 posttranscriptional regulation of gene expression;…	GO:0005622 intracellular anatomical structure; GO:0005737 cytoplasm; GO:0005829 cytosol; GO:0032991 protein-containing complex; GO:0035770 ribonucleoprotein granule; GO:0036464 cytoplasmic ribonucleoprotein granule; GO:0043186 P granule; GO:0043226 organelle; GO:0043228 non-membrane-bounded organelle; GO:0043229 intracellular organelle; GO:0043232 intracellular non-membrane-bounded organelle; GO:…	GO:0003676 nucleic acid binding; GO:0003723 RNA binding; GO:0003729 mRNA binding; GO:0003730 mRNA 3'-UTR binding; GO:0005488 binding; GO:0097159 organic cyclic compound binding; GO:1901363 heterocyclic compound binding;	PF00313	PF00313 'Cold-shock' DNA-binding domain	J	KOG3070	Predicted RNA-binding protein containing PIN domain and invovled in translation or RNA processing
I3LCU9	51	S	0.165633	6.11261e-07	Down	Calcium regulated heat stable protein 1 OS=Sus scrofa OX=9823 GN=CARHSP1 PE=1 SV=2	CARHSP1	1	TFS(1.0)ATVR	50	50	S3	0.0250269	861.387	77073320	72808376	7.18197e+07	11133761	1.09692e+07	10550829	6.71316e+07	6.78829e+07	6.21308e+07	1.53634	1.45133	1.43162	0.221935	0.218654	0.210315	1.33817	1.35315	1.23849	nucleus				GO:0000902 cell morphogenesis; GO:0000904 cell morphogenesis involved in differentiation; GO:0007275 multicellular organism development; GO:0007399 nervous system development; GO:0009653 anatomical structure morphogenesis; GO:0009894 regulation of catabolic process; GO:0009987 cellular process; GO:0010468 regulation of gene expression; GO:0010608 posttranscriptional regulation of gene expression;…	GO:0005622 intracellular anatomical structure; GO:0005737 cytoplasm; GO:0005829 cytosol; GO:0032991 protein-containing complex; GO:0035770 ribonucleoprotein granule; GO:0036464 cytoplasmic ribonucleoprotein granule; GO:0043186 P granule; GO:0043226 organelle; GO:0043228 non-membrane-bounded organelle; GO:0043229 intracellular organelle; GO:0043232 intracellular non-membrane-bounded organelle; GO:…	GO:0003676 nucleic acid binding; GO:0003723 RNA binding; GO:0003729 mRNA binding; GO:0003730 mRNA 3'-UTR binding; GO:0005488 binding; GO:0097159 organic cyclic compound binding; GO:1901363 heterocyclic compound binding;	PF00313	PF00313 'Cold-shock' DNA-binding domain	J	KOG3070	Predicted RNA-binding protein containing PIN domain and invovled in translation or RNA processing
I3LCQ0	445	S	0.248138	0.000145423	Down	SH3 domain binding protein 2 OS=Sus scrofa OX=9823 GN=SH3BP2 PE=4 SV=1	SH3BP2	1	S(1.0)PPDGQSFR	18	18	S1	0.00903767	1070.43	6281117	3.84813e+06	6780169	1.41766e+06	1.1018e+06	1.46241e+06	5614664	5520819	4911491	1.53039	0.937597	1.65199	0.345412	0.268452	0.356315	1.36801	1.34515	1.19668	nucleus	K07984	SH3BP2; SH3-domain binding protein 2	map04650 Natural killer cell mediated cytotoxicity	GO:0007154 cell communication; GO:0007165 signal transduction; GO:0009966 regulation of signal transduction; GO:0009967 positive regulation of signal transduction; GO:0009987 cellular process; GO:0010646 regulation of cell communication; GO:0010647 positive regulation of cell communication; GO:0023051 regulation of signaling; GO:0023052 signaling; GO:0023056 positive regulation of signaling; GO:0…		GO:0001784 phosphotyrosine residue binding; GO:0005488 binding; GO:0005515 protein binding; GO:0017124 SH3 domain binding; GO:0019904 protein domain specific binding; GO:0030674 protein-macromolecule adaptor activity; GO:0035591 signaling adaptor activity; GO:0045309 protein phosphorylated amino acid binding; GO:0051219 phosphoprotein binding; GO:0060090 molecular adaptor activity;	PF00169; PF00017	PF00169 PH domain; PF00017 SH2 domain
I3LCM7	751	S	0.38214	0.0208726	Down	MIS18 binding protein 1 OS=Sus scrofa OX=9823 GN=MIS18BP1 PE=2 SV=2	MIS18BP1	1	SESETEES(1.0)ENEFHMKPK	9	9	S8	3.08624e-07	2117.84	0	0	57114.6	457652	248645	556484	1376876	933905	993719			0.086455	0.692753	0.376377	0.842356	2.08419	1.41366	1.5042	nucleus				GO:0006323 DNA packaging; GO:0006325 chromatin organization; GO:0006333 chromatin assembly or disassembly; GO:0006334 nucleosome assembly; GO:0006336 DNA replication-independent chromatin assembly; GO:0006338 chromatin remodeling; GO:0006355 regulation of transcription, DNA-templated; GO:0006357 regulation of transcription by RNA polymerase II; GO:0006996 organelle organization; GO:0009889 regula…	GO:0000228 nuclear chromosome; GO:0000775 chromosome, centromeric region; GO:0000776 kinetochore; GO:0000779 condensed chromosome, centromeric region; GO:0000793 condensed chromosome; GO:0000794 condensed nuclear chromosome; GO:0005622 intracellular anatomical structure; GO:0005634 nucleus; GO:0005654 nucleoplasm; GO:0005694 chromosome; GO:0031974 membrane-enclosed lumen; GO:0031981 nuclear lumen…	GO:0000981 DNA-binding transcription factor activity, RNA polymerase II-specific; GO:0003700 DNA-binding transcription factor activity; GO:0140110 transcription regulator activity;	PF09133	PF09133 SANTA (SANT Associated)
I3LCI2	300	S	0.339343	0.00881319	Down	Pyruvate dehydrogenase E1 component subunit alpha OS=Sus scrofa OX=9823 GN=PDHA1 PE=1 SV=2	PDHA1	1	YHGHS(1.0)MSDPGVS(1.0)YR	11	14	S12	0.000307624	1752.62	2.94813e+06	2.41184e+06	3.97402e+06	406856	510403	382922	1.80436e+06	919224	1.10789e+06	1.83422	1.50056	2.47249	0.253131	0.317555	0.23824	1.12261	0.571908	0.689288	mitochondria	K00161	PDHA, pdhA; pyruvate dehydrogenase E1 component alpha subunit [EC:1.2.4.1]	map00010 Glycolysis / Gluconeogenesis; map00020 Citrate cycle (TCA cycle); map00620 Pyruvate metabolism; map01100 Metabolic pathways; map01200 Carbon metabolism; map04066 HIF-1 signaling pathway; map04922 Glucagon signaling pathway	GO:0006082 organic acid metabolic process; GO:0006084 acetyl-CoA metabolic process; GO:0006085 acetyl-CoA biosynthetic process; GO:0006086 acetyl-CoA biosynthetic process from pyruvate; GO:0006090 pyruvate metabolic process; GO:0006091 generation of precursor metabolites and energy; GO:0006099 tricarboxylic acid cycle; GO:0006101 citrate metabolic process; GO:0006139 nucleobase-containing compoun…	GO:0005622 intracellular anatomical structure; GO:0005634 nucleus; GO:0005730 nucleolus; GO:0005737 cytoplasm; GO:0005739 mitochondrion; GO:0005759 mitochondrial matrix; GO:0005967 mitochondrial pyruvate dehydrogenase complex; GO:0031974 membrane-enclosed lumen; GO:0031981 nuclear lumen; GO:0032991 protein-containing complex; GO:0043209 myelin sheath; GO:0043226 organelle; GO:0043227 membrane-bou…	GO:0003824 catalytic activity; GO:0004738 pyruvate dehydrogenase activity; GO:0004739 pyruvate dehydrogenase (acetyl-transferring) activity; GO:0016491 oxidoreductase activity; GO:0016620 oxidoreductase activity, acting on the aldehyde or oxo group of donors, NAD or NADP as acceptor; GO:0016624 oxidoreductase activity, acting on the aldehyde or oxo group of donors, disulfide as acceptor; GO:00169…			C	KOG0225	Pyruvate dehydrogenase E1, alpha subunit
I3LC46	447	S	2.37135	0.0385884	Up	HIV-1 Tat specific factor 1 OS=Sus scrofa OX=9823 GN=HTATSF1 PE=1 SV=2	HTATSF1	0.995	KFEKPEDGGEAEEAAS(0.995)GTDAK	1	1	S16	1.11079e-08	2245.95	0	0	0	243030	418698	299201	158080	112069	0				0.987062	1.70053	1.2152	0.642038	0.455167		nucleus	K13093	HTATSF1; HIV Tat-specific factor 1		GO:0000375 RNA splicing, via transesterification reactions; GO:0000377 RNA splicing, via transesterification reactions with bulged adenosine as nucleophile; GO:0000398 mRNA splicing, via spliceosome; GO:0006139 nucleobase-containing compound metabolic process; GO:0006355 regulation of transcription, DNA-templated; GO:0006357 regulation of transcription by RNA polymerase II; GO:0006396 RNA process…	GO:0005622 intracellular anatomical structure; GO:0005634 nucleus; GO:0005654 nucleoplasm; GO:0005681 spliceosomal complex; GO:0005684 U2-type spliceosomal complex; GO:0005686 U2 snRNP; GO:0030532 small nuclear ribonucleoprotein complex; GO:0031974 membrane-enclosed lumen; GO:0031981 nuclear lumen; GO:0032991 protein-containing complex; GO:0043226 organelle; GO:0043227 membrane-bounded organelle;…	GO:0003676 nucleic acid binding; GO:0003723 RNA binding; GO:0003729 mRNA binding; GO:0005488 binding; GO:0043021 ribonucleoprotein complex binding; GO:0044877 protein-containing complex binding; GO:0070990 snRNP binding; GO:0097159 organic cyclic compound binding; GO:1901363 heterocyclic compound binding; GO:1990447 U2 snRNP binding;	PF00076	PF00076 RNA recognition motif. (a.k.a. RRM, RBD, or RNP domain)	K	KOG1548	Transcription elongation factor TAT-SF1
I3LB77	77	S	0.211375	0.000133694	Down	mRNA decay activator protein ZFP36 OS=Sus scrofa OX=9823 GN=ZFP36L1 PE=4 SV=2	ZFP36L1	1	SFS(1.0)EGGER	26	26	S3	0.0127119	948.346	12779308	7868073	14468044	1.00239e+06	1.36503e+06	1.16458e+06	5.28155e+06	6262299	5165790	2.07767	1.2792	2.35223	0.162969	0.221927	0.189338	0.85868	1.01813	0.839859	nucleus	K18753	ZFP36L; butyrate response factor	map04218 Cellular senescence	GO:0000003 reproduction; GO:0000165 MAPK cascade; GO:0000288 nuclear-transcribed mRNA catabolic process, deadenylation-dependent decay; GO:0000956 nuclear-transcribed mRNA catabolic process; GO:0001568 blood vessel development; GO:0001570 vasculogenesis; GO:0001666 response to hypoxia; GO:0001701 in utero embryonic development; GO:0001775 cell activation; GO:0001890 placenta development; GO:00018…	GO:0000932 P-body; GO:0005622 intracellular anatomical structure; GO:0005634 nucleus; GO:0005737 cytoplasm; GO:0005829 cytosol; GO:0032991 protein-containing complex; GO:0035770 ribonucleoprotein granule; GO:0036464 cytoplasmic ribonucleoprotein granule; GO:0043226 organelle; GO:0043227 membrane-bounded organelle; GO:0043228 non-membrane-bounded organelle; GO:0043229 intracellular organelle; GO:0…	GO:0000981 DNA-binding transcription factor activity, RNA polymerase II-specific; GO:0003676 nucleic acid binding; GO:0003700 DNA-binding transcription factor activity; GO:0003723 RNA binding; GO:0003729 mRNA binding; GO:0003730 mRNA 3'-UTR binding; GO:0005488 binding; GO:0005515 protein binding; GO:0035925 mRNA 3'-UTR AU-rich region binding; GO:0071889 14-3-3 protein binding; GO:0097159 organic …			R	KOG1677	CCCH-type Zn-finger protein
I3LB77	39	S	0.255614	0.000232255	Down	mRNA decay activator protein ZFP36 OS=Sus scrofa OX=9823 GN=ZFP36L1 PE=4 SV=2	ZFP36L1	1	HS(1.0)VTLPSSK	41	34	S2	3.29234e-05	1191.59	3.64376e+07	8.04801e+07	3.50229e+07	2.8793e+06	2.55553e+06	3.36355e+06	1.19148e+07	9.87524e+06	1.26305e+07	1.68036	3.71143	1.61512	0.132782	0.117851	0.155114	0.549466	0.455408	0.58247	nucleus	K18753	ZFP36L; butyrate response factor	map04218 Cellular senescence	GO:0000003 reproduction; GO:0000165 MAPK cascade; GO:0000288 nuclear-transcribed mRNA catabolic process, deadenylation-dependent decay; GO:0000956 nuclear-transcribed mRNA catabolic process; GO:0001568 blood vessel development; GO:0001570 vasculogenesis; GO:0001666 response to hypoxia; GO:0001701 in utero embryonic development; GO:0001775 cell activation; GO:0001890 placenta development; GO:00018…	GO:0000932 P-body; GO:0005622 intracellular anatomical structure; GO:0005634 nucleus; GO:0005737 cytoplasm; GO:0005829 cytosol; GO:0032991 protein-containing complex; GO:0035770 ribonucleoprotein granule; GO:0036464 cytoplasmic ribonucleoprotein granule; GO:0043226 organelle; GO:0043227 membrane-bounded organelle; GO:0043228 non-membrane-bounded organelle; GO:0043229 intracellular organelle; GO:0…	GO:0000981 DNA-binding transcription factor activity, RNA polymerase II-specific; GO:0003676 nucleic acid binding; GO:0003700 DNA-binding transcription factor activity; GO:0003723 RNA binding; GO:0003729 mRNA binding; GO:0003730 mRNA 3'-UTR binding; GO:0005488 binding; GO:0005515 protein binding; GO:0035925 mRNA 3'-UTR AU-rich region binding; GO:0071889 14-3-3 protein binding; GO:0097159 organic …			R	KOG1677	CCCH-type Zn-finger protein
I3LAQ3	60	S	2.33845	0.0194076	Up	Phosphatidate cytidylyltransferase OS=Sus scrofa OX=9823 GN=CDS2 PE=1 SV=2	CDS2	1	ALS(1.0)NLSSR	3	3	S3	0.105067	927.43	174186	185285	180548	433076	339822	414242	104694	182626	220341	0.701475	0.746176	0.727097	1.74407	1.36852	1.66822	0.42162	0.735467	0.887351	plasma membrane	K00981	E2.7.7.41, CDS1, CDS2, cdsA; phosphatidate cytidylyltransferase [EC:2.7.7.41]	map00564 Glycerophospholipid metabolism; map01100 Metabolic pathways; map04070 Phosphatidylinositol signaling system	GO:0006139 nucleobase-containing compound metabolic process; GO:0006220 pyrimidine nucleotide metabolic process; GO:0006221 pyrimidine nucleotide biosynthetic process; GO:0006629 lipid metabolic process; GO:0006644 phospholipid metabolic process; GO:0006650 glycerophospholipid metabolic process; GO:0006655 phosphatidylglycerol biosynthetic process; GO:0006725 cellular aromatic compound metabolic …	GO:0005622 intracellular anatomical structure; GO:0005737 cytoplasm; GO:0005739 mitochondrion; GO:0005740 mitochondrial envelope; GO:0005743 mitochondrial inner membrane; GO:0005783 endoplasmic reticulum; GO:0005789 endoplasmic reticulum membrane; GO:0012505 endomembrane system; GO:0016020 membrane; GO:0019866 organelle inner membrane; GO:0031090 organelle membrane; GO:0031966 mitochondrial membr…	GO:0003824 catalytic activity; GO:0004605 phosphatidate cytidylyltransferase activity; GO:0016740 transferase activity; GO:0016772 transferase activity, transferring phosphorus-containing groups; GO:0016779 nucleotidyltransferase activity; GO:0070567 cytidylyltransferase activity;			I	KOG1440	CDP-diacylglycerol synthase
I3LA93	357	S	0.254744	0.000177338	Down	Alkylated DNA repair protein alkB homolog 8 OS=Sus scrofa OX=9823 GN=ALKBH8 PE=3 SV=2	ALKBH8	1	ATS(1.0)PSFPENDK	7	6	S3	3.56264e-10	2742.2	2.1384e+06	2.09726e+06	2.22755e+06	124748	0	142629	547308	524636	502443	2.05987	2.02025	2.14575	0.120167		0.137391	0.52721	0.50537	0.483992	cytoplasm	K10770	ALKBH8, TRM9; alkylated DNA repair protein alkB homolog 8 [EC:1.14.11.- 2.1.1.229]		GO:0001510 RNA methylation; GO:0002097 tRNA wobble base modification; GO:0002098 tRNA wobble uridine modification; GO:0006139 nucleobase-containing compound metabolic process; GO:0006396 RNA processing; GO:0006399 tRNA metabolic process; GO:0006400 tRNA modification; GO:0006725 cellular aromatic compound metabolic process; GO:0006807 nitrogen compound metabolic process; GO:0006950 response to str…	GO:0005622 intracellular anatomical structure; GO:0005634 nucleus; GO:0005654 nucleoplasm; GO:0005737 cytoplasm; GO:0005829 cytosol; GO:0016604 nuclear body; GO:0031974 membrane-enclosed lumen; GO:0031981 nuclear lumen; GO:0043226 organelle; GO:0043227 membrane-bounded organelle; GO:0043229 intracellular organelle; GO:0043231 intracellular membrane-bounded organelle; GO:0043233 organelle lumen; G…	GO:0000049 tRNA binding; GO:0003676 nucleic acid binding; GO:0003723 RNA binding; GO:0003824 catalytic activity; GO:0005488 binding; GO:0005506 iron ion binding; GO:0008168 methyltransferase activity; GO:0008173 RNA methyltransferase activity; GO:0008175 tRNA methyltransferase activity; GO:0008198 ferrous iron binding; GO:0008270 zinc ion binding; GO:0016300 tRNA (uracil) methyltransferase activi…	PF09004; PF00076; PF08241	PF09004 Alkylated DNA repair protein alkB homolog 8, N-terminal; PF00076 RNA recognition motif. (a.k.a. RRM, RBD, or RNP domain); PF08241 Methyltransferase domain	S	KOG4176	Uncharacterized conserved protein
I3LA44	505	T	0.216407	0.000486251	Down	Nuclear receptor binding protein 1 OS=Sus scrofa OX=9823 GN=NRBP1 PE=1 SV=2	NRBP1	1	T(1.0)PT(1.0)PEPAEVETR	27	26	T3	0.000122118	1406.62	21529512	1.24874e+07	1.97421e+07	1.22105e+06	1.89452e+06	1.87003e+06	8.11663e+06	7.13541e+06	7.78602e+06	2.36927	1.37421	2.17257	0.134374	0.208488	0.205793	0.893217	0.785235	0.856833	nucleus	K08875	NRBP; nuclear receptor-binding protein		GO:0002790 peptide secretion; GO:0006139 nucleobase-containing compound metabolic process; GO:0006351 transcription, DNA-templated; GO:0006352 DNA-templated transcription, initiation; GO:0006366 transcription by RNA polymerase II; GO:0006367 transcription initiation from RNA polymerase II promoter; GO:0006464 cellular protein modification process; GO:0006468 protein phosphorylation; GO:0006725 ce…	GO:0005622 intracellular anatomical structure; GO:0005634 nucleus; GO:0005654 nucleoplasm; GO:0005737 cytoplasm; GO:0005794 Golgi apparatus; GO:0005829 cytosol; GO:0012505 endomembrane system; GO:0031974 membrane-enclosed lumen; GO:0031981 nuclear lumen; GO:0043226 organelle; GO:0043227 membrane-bounded organelle; GO:0043229 intracellular organelle; GO:0043231 intracellular membrane-bounded organ…	GO:0003824 catalytic activity; GO:0004672 protein kinase activity; GO:0004674 protein serine/threonine kinase activity; GO:0005488 binding; GO:0005515 protein binding; GO:0016301 kinase activity; GO:0016740 transferase activity; GO:0016772 transferase activity, transferring phosphorus-containing groups; GO:0016773 phosphotransferase activity, alcohol group as acceptor; GO:0042802 identical protei…	PF07714	PF07714 Protein tyrosine and serine/threonine kinase	T	KOG1266	Protein kinase
I3L9Z3	206	S	0.328818	0.000707	Down	Serine/threonine-protein kinase OS=Sus scrofa OX=9823 GN=PRKD2 PE=3 SV=3	PRKD2	1	LSSTSLAS(1.0)GHS(1.0)VR	22	43	S11	3.94059e-07	1617.71	1.0591e+07	1.17892e+07	1.2117e+07	1.1452e+06	1.18113e+06	1.62898e+06	3.87892e+06	3.82276e+06	4.32723e+06	1.8882	2.10182	2.16026	0.204171	0.210576	0.29042	0.691546	0.681535	0.771473	nucleus	K06070	PKD; protein kinase D [EC:2.7.11.13]	map04015 Rap1 signaling pathway; map04925 Aldosterone synthesis and secretion	GO:0001817 regulation of cytokine production; GO:0001819 positive regulation of cytokine production; GO:0001932 regulation of protein phosphorylation; GO:0001934 positive regulation of protein phosphorylation; GO:0001936 regulation of endothelial cell proliferation; GO:0001938 positive regulation of endothelial cell proliferation; GO:0002009 morphogenesis of an epithelium; GO:0002253 activation o…	GO:0005622 intracellular anatomical structure; GO:0005634 nucleus; GO:0005654 nucleoplasm; GO:0005737 cytoplasm; GO:0005829 cytosol; GO:0005886 plasma membrane; GO:0009898 cytoplasmic side of plasma membrane; GO:0016020 membrane; GO:0031974 membrane-enclosed lumen; GO:0031981 nuclear lumen; GO:0032991 protein-containing complex; GO:0043226 organelle; GO:0043227 membrane-bounded organelle; GO:0043…	GO:0003824 catalytic activity; GO:0004672 protein kinase activity; GO:0004674 protein serine/threonine kinase activity; GO:0005080 protein kinase C binding; GO:0005488 binding; GO:0005515 protein binding; GO:0016301 kinase activity; GO:0016740 transferase activity; GO:0016772 transferase activity, transferring phosphorus-containing groups; GO:0016773 phosphotransferase activity, alcohol group as …	PF00130; PF00069	PF00130 Phorbol esters/diacylglycerol binding domain (C1 domain); PF00069 Protein kinase domain	T	KOG4236	Serine/threonine protein kinase PKC mu/PKD and related proteins
I3L9Z3	203	S	0.278111	0.0033018	Down	Serine/threonine-protein kinase OS=Sus scrofa OX=9823 GN=PRKD2 PE=3 SV=3	PRKD2	1	LSSTSLAS(1.0)GHS(1.0)VR	40	18	S8	4.54451e-05	1697.68	3.47306e+06	3.74676e+06	3.96257e+06	303865	353585	606739	1.54182e+06	1.56227e+06	1.44154e+06	1.83952	1.98449	2.09879	0.160943	0.187278	0.321362	0.816632	0.827465	0.763516	nucleus	K06070	PKD; protein kinase D [EC:2.7.11.13]	map04015 Rap1 signaling pathway; map04925 Aldosterone synthesis and secretion	GO:0001817 regulation of cytokine production; GO:0001819 positive regulation of cytokine production; GO:0001932 regulation of protein phosphorylation; GO:0001934 positive regulation of protein phosphorylation; GO:0001936 regulation of endothelial cell proliferation; GO:0001938 positive regulation of endothelial cell proliferation; GO:0002009 morphogenesis of an epithelium; GO:0002253 activation o…	GO:0005622 intracellular anatomical structure; GO:0005634 nucleus; GO:0005654 nucleoplasm; GO:0005737 cytoplasm; GO:0005829 cytosol; GO:0005886 plasma membrane; GO:0009898 cytoplasmic side of plasma membrane; GO:0016020 membrane; GO:0031974 membrane-enclosed lumen; GO:0031981 nuclear lumen; GO:0032991 protein-containing complex; GO:0043226 organelle; GO:0043227 membrane-bounded organelle; GO:0043…	GO:0003824 catalytic activity; GO:0004672 protein kinase activity; GO:0004674 protein serine/threonine kinase activity; GO:0005080 protein kinase C binding; GO:0005488 binding; GO:0005515 protein binding; GO:0016301 kinase activity; GO:0016740 transferase activity; GO:0016772 transferase activity, transferring phosphorus-containing groups; GO:0016773 phosphotransferase activity, alcohol group as …	PF00130; PF00069	PF00130 Phorbol esters/diacylglycerol binding domain (C1 domain); PF00069 Protein kinase domain	T	KOG4236	Serine/threonine protein kinase PKC mu/PKD and related proteins
I3L8V8	129	S	0.355593	0.0159907	Down	Ajuba LIM protein OS=Sus scrofa OX=9823 GN=AJUBA PE=4 SV=2	AJUBA	1	LETTAPALS(1.0)PR	8	8	S9	0.000114517	1235.6	3379586	2.91228e+06	3.25264e+06	335048	794697	617587	1.91068e+06	1.59211e+06	1.41108e+06	1.87689	1.61736	1.80639	0.186073	0.441343	0.342983	1.06111	0.884193	0.783656	nucleus	K16682	AJUBA, LIMD1, WTIP; LIM domain-containing protein	map04390 Hippo signaling pathway; map04391 Hippo signaling pathway - fly; map04392 Hippo signaling pathway - multiple species	GO:0000086 G2/M transition of mitotic cell cycle; GO:0000122 negative regulation of transcription by RNA polymerase II; GO:0000278 mitotic cell cycle; GO:0001666 response to hypoxia; GO:0001932 regulation of protein phosphorylation; GO:0001934 positive regulation of protein phosphorylation; GO:0002009 morphogenesis of an epithelium; GO:0002011 morphogenesis of an epithelial sheet; GO:0006355 regu…	GO:0000932 P-body; GO:0005622 intracellular anatomical structure; GO:0005634 nucleus; GO:0005654 nucleoplasm; GO:0005667 transcription regulator complex; GO:0005737 cytoplasm; GO:0005794 Golgi apparatus; GO:0005815 microtubule organizing center; GO:0005829 cytosol; GO:0005856 cytoskeleton; GO:0005886 plasma membrane; GO:0005911 cell-cell junction; GO:0005912 adherens junction; GO:0005925 focal ad…	GO:0003682 chromatin binding; GO:0003712 transcription coregulator activity; GO:0003714 transcription corepressor activity; GO:0003779 actin binding; GO:0005488 binding; GO:0005515 protein binding; GO:0008092 cytoskeletal protein binding; GO:0044877 protein-containing complex binding; GO:0045294 alpha-catenin binding; GO:0051015 actin filament binding; GO:0140110 transcription regulator activity;	PF00412	PF00412 LIM domain	TZR	KOG1704	FOG: LIM domain
I3L8S4	504	S	0.305725	9.1515e-05	Down	Zinc finger protein 395 OS=Sus scrofa OX=9823 GN=ZNF395 PE=4 SV=2	ZNF395	0.997	SHLIVTS(0.997)PPR	1	14	S7	0.00176479	1186.6	552103	606651	631972	169463	138666	138370	494400	456541	509518	1.34379	1.47656	1.53819	0.412465	0.337506	0.336788	1.20335	1.1112	1.24014	nucleus				GO:0006355 regulation of transcription, DNA-templated; GO:0006357 regulation of transcription by RNA polymerase II; GO:0009889 regulation of biosynthetic process; GO:0010468 regulation of gene expression; GO:0010556 regulation of macromolecule biosynthetic process; GO:0019219 regulation of nucleobase-containing compound metabolic process; GO:0019222 regulation of metabolic process; GO:0031323 reg…	GO:0005622 intracellular anatomical structure; GO:0005634 nucleus; GO:0005737 cytoplasm; GO:0005829 cytosol; GO:0043226 organelle; GO:0043227 membrane-bounded organelle; GO:0043229 intracellular organelle; GO:0043231 intracellular membrane-bounded organelle;	GO:0000976 transcription cis-regulatory region binding; GO:0000977 RNA polymerase II transcription regulatory region sequence-specific DNA binding; GO:0000978 RNA polymerase II cis-regulatory region sequence-specific DNA binding; GO:0000981 DNA-binding transcription factor activity, RNA polymerase II-specific; GO:0000987 cis-regulatory region sequence-specific DNA binding; GO:0001067 transcriptio…
I3L8K4	114	S	0.123924	2.23992e-05	Down	Eukaryotic translation initiation factor 5B OS=Sus scrofa OX=9823 GN=EIF5B PE=1 SV=3	EIF5B	1	KQS(1.0)FEDNDS(1.0)EELEDKDSK	18	16	S3	8.04863e-12	2302.86	1.94734e+06	1.92095e+06	1.96171e+06	161163	199025	167638	1.50552e+06	1.24041e+06	1.51335e+06	1.65074	1.62837	1.66292	0.136616	0.168711	0.142105	1.27621	1.05148	1.28285	nucleus	K03243	EIF5B; translation initiation factor 5B		GO:0006412 translation; GO:0006413 translational initiation; GO:0006417 regulation of translation; GO:0006446 regulation of translational initiation; GO:0006518 peptide metabolic process; GO:0006807 nitrogen compound metabolic process; GO:0008152 metabolic process; GO:0009058 biosynthetic process; GO:0009059 macromolecule biosynthetic process; GO:0009889 regulation of biosynthetic process; GO:000…	GO:0005622 intracellular anatomical structure; GO:0005737 cytoplasm; GO:0005829 cytosol;	GO:0003676 nucleic acid binding; GO:0003723 RNA binding; GO:0003743 translation initiation factor activity; GO:0005488 binding; GO:0005515 protein binding; GO:0008135 translation factor activity, RNA binding; GO:0017151 DEAD/H-box RNA helicase binding; GO:0019899 enzyme binding; GO:0097159 organic cyclic compound binding; GO:1901363 heterocyclic compound binding;	PF00009; PF03144; PF11987	PF00009 Elongation factor Tu GTP binding domain; PF03144 Elongation factor Tu domain 2; PF11987 Translation-initiation factor 2	J	KOG1144	Translation initiation factor 5B (eIF-5B)
I3L8K4	171	S	0.402511	0.0127125	Down	Eukaryotic translation initiation factor 5B OS=Sus scrofa OX=9823 GN=EIF5B PE=1 SV=3	EIF5B	1	KWDGS(1.0)EEDEADSK	6	6	S5	3.55027e-08	1575.58	949824	596343	735795	0	250708	384275	749897	875076	741355	1.43824	0.90299	1.11415		0.379625	0.581874	1.1355	1.32505	1.12257	nucleus	K03243	EIF5B; translation initiation factor 5B		GO:0006412 translation; GO:0006413 translational initiation; GO:0006417 regulation of translation; GO:0006446 regulation of translational initiation; GO:0006518 peptide metabolic process; GO:0006807 nitrogen compound metabolic process; GO:0008152 metabolic process; GO:0009058 biosynthetic process; GO:0009059 macromolecule biosynthetic process; GO:0009889 regulation of biosynthetic process; GO:000…	GO:0005622 intracellular anatomical structure; GO:0005737 cytoplasm; GO:0005829 cytosol;	GO:0003676 nucleic acid binding; GO:0003723 RNA binding; GO:0003743 translation initiation factor activity; GO:0005488 binding; GO:0005515 protein binding; GO:0008135 translation factor activity, RNA binding; GO:0017151 DEAD/H-box RNA helicase binding; GO:0019899 enzyme binding; GO:0097159 organic cyclic compound binding; GO:1901363 heterocyclic compound binding;	PF00009; PF03144; PF11987	PF00009 Elongation factor Tu GTP binding domain; PF03144 Elongation factor Tu domain 2; PF11987 Translation-initiation factor 2	J	KOG1144	Translation initiation factor 5B (eIF-5B)
I3L8K4	120	S	0.162003	5.72445e-05	Down	Eukaryotic translation initiation factor 5B OS=Sus scrofa OX=9823 GN=EIF5B PE=1 SV=3	EIF5B	1	KQS(1.0)FEDNDS(1.0)EELEDKDSK	17	16	S9	8.04863e-12	2302.86	1681750	1.85611e+06	1.80218e+06	161163	199025	167638	1.18527e+06	924148	1.14871e+06	1.65853	1.83048	1.77729	0.158938	0.196277	0.165324	1.16891	0.911389	1.13286	nucleus	K03243	EIF5B; translation initiation factor 5B		GO:0006412 translation; GO:0006413 translational initiation; GO:0006417 regulation of translation; GO:0006446 regulation of translational initiation; GO:0006518 peptide metabolic process; GO:0006807 nitrogen compound metabolic process; GO:0008152 metabolic process; GO:0009058 biosynthetic process; GO:0009059 macromolecule biosynthetic process; GO:0009889 regulation of biosynthetic process; GO:000…	GO:0005622 intracellular anatomical structure; GO:0005737 cytoplasm; GO:0005829 cytosol;	GO:0003676 nucleic acid binding; GO:0003723 RNA binding; GO:0003743 translation initiation factor activity; GO:0005488 binding; GO:0005515 protein binding; GO:0008135 translation factor activity, RNA binding; GO:0017151 DEAD/H-box RNA helicase binding; GO:0019899 enzyme binding; GO:0097159 organic cyclic compound binding; GO:1901363 heterocyclic compound binding;	PF00009; PF03144; PF11987	PF00009 Elongation factor Tu GTP binding domain; PF03144 Elongation factor Tu domain 2; PF11987 Translation-initiation factor 2	J	KOG1144	Translation initiation factor 5B (eIF-5B)
I3L8K4	144	S	0.209671	4.40423e-05	Down	Eukaryotic translation initiation factor 5B OS=Sus scrofa OX=9823 GN=EIF5B PE=1 SV=3	EIF5B	1	VEMYSAS(1.0)DDDDDFNK	10	17	S7	4.21501e-06	1830.64	1.53372e+06	801554	1.47355e+06	560863	548348	638956	3.15841e+06	2.59508e+06	2584163	0.993438	0.519192	0.954467	0.363288	0.355182	0.413872	2.0458	1.68091	1.67384	nucleus	K03243	EIF5B; translation initiation factor 5B		GO:0006412 translation; GO:0006413 translational initiation; GO:0006417 regulation of translation; GO:0006446 regulation of translational initiation; GO:0006518 peptide metabolic process; GO:0006807 nitrogen compound metabolic process; GO:0008152 metabolic process; GO:0009058 biosynthetic process; GO:0009059 macromolecule biosynthetic process; GO:0009889 regulation of biosynthetic process; GO:000…	GO:0005622 intracellular anatomical structure; GO:0005737 cytoplasm; GO:0005829 cytosol;	GO:0003676 nucleic acid binding; GO:0003723 RNA binding; GO:0003743 translation initiation factor activity; GO:0005488 binding; GO:0005515 protein binding; GO:0008135 translation factor activity, RNA binding; GO:0017151 DEAD/H-box RNA helicase binding; GO:0019899 enzyme binding; GO:0097159 organic cyclic compound binding; GO:1901363 heterocyclic compound binding;	PF00009; PF03144; PF11987	PF00009 Elongation factor Tu GTP binding domain; PF03144 Elongation factor Tu domain 2; PF11987 Translation-initiation factor 2	J	KOG1144	Translation initiation factor 5B (eIF-5B)
I3L7Y4	917	S	0.420568	0.00512423	Down	E1A binding protein p400 OS=Sus scrofa OX=9823 GN=EP400 PE=1 SV=3	EP400	1	SPGAAVSALPKPQS(1.0)PAQNTAPPQDSSQDK	6	10	S14	2.15039e-14	2954.39	380366	387392	463880	464462	366072	570276	1.31228e+06	966758	1.05172e+06	0.574069	0.584674	0.700113	0.700992	0.552496	0.860692	1.98057	1.45908	1.58731	nucleus	K11320	EP400; E1A-binding protein p400 [EC:5.6.2.-]		GO:0000003 reproduction; GO:0000902 cell morphogenesis; GO:0000904 cell morphogenesis involved in differentiation; GO:0002165 instar larval or pupal development; GO:0002376 immune system process; GO:0002520 immune system development; GO:0002682 regulation of immune system process; GO:0002683 negative regulation of immune system process; GO:0003002 regionalization; GO:0003006 developmental process…	GO:0000123 histone acetyltransferase complex; GO:0000228 nuclear chromosome; GO:0000785 chromatin; GO:0000812 Swr1 complex; GO:0005622 intracellular anatomical structure; GO:0005634 nucleus; GO:0005654 nucleoplasm; GO:0005694 chromosome; GO:0016604 nuclear body; GO:0016607 nuclear speck; GO:0031248 protein acetyltransferase complex; GO:0031974 membrane-enclosed lumen; GO:0031981 nuclear lumen; GO…	GO:0003682 chromatin binding; GO:0003823 antigen binding; GO:0003824 catalytic activity; GO:0005488 binding; GO:0005515 protein binding; GO:0008094 ATP-dependent activity, acting on DNA; GO:0016462 pyrophosphatase activity; GO:0016787 hydrolase activity; GO:0016817 hydrolase activity, acting on acid anhydrides; GO:0016818 hydrolase activity, acting on acid anhydrides, in phosphorus-containing anh…	PF07529; PF00176; PF00271	PF07529 HSA domain; PF00176 SNF2-related domain; PF00271 Helicase conserved C-terminal domain	R	KOG0391	SNF2 family DNA-dependent ATPase
I3L7V0	1420	S	0.459388	0.000549298	Down	WD repeat domain 7 OS=Sus scrofa OX=9823 GN=WDR7 PE=1 SV=2	WDR7	1	TYQVPPVQPAS(1.0)PGSHNALR	15	15	S11	2.41278e-06	2099.01	1.90333e+06	2.40293e+06	2.17296e+06	289529	293428	0	678285	595206	629986	1.69833	2.14412	1.93892	0.258345	0.261824		0.60523	0.531099	0.562133	mitochondria	K24738	WDR7; rabconnectin-3b	map04142 Lysosome	GO:0002244 hematopoietic progenitor cell differentiation; GO:0002376 immune system process; GO:0002520 immune system development; GO:0006873 cellular ion homeostasis; GO:0006885 regulation of pH; GO:0007035 vacuolar acidification; GO:0007275 multicellular organism development; GO:0007424 open tracheal system development; GO:0008593 regulation of Notch signaling pathway; GO:0009653 anatomical stru…	GO:0005622 intracellular anatomical structure; GO:0005737 cytoplasm; GO:0008021 synaptic vesicle; GO:0012505 endomembrane system; GO:0030133 transport vesicle; GO:0031410 cytoplasmic vesicle; GO:0031982 vesicle; GO:0043226 organelle; GO:0043227 membrane-bounded organelle; GO:0043229 intracellular organelle; GO:0045202 synapse; GO:0070382 exocytic vesicle; GO:0097708 intracellular vesicle; GO:0098…				R	KOG4155	FOG: WD40 repeat
I3L7N2	1056	S	0.49513	0.000109515	Down	AF4/FMR2 family member 4 OS=Sus scrofa OX=9823 GN=AFF4 PE=3 SV=3	AFF4	1	AVGMPS(1.0)PVS(1.0)PK	7	6	S6	0.00564162	1229.5	248927	184852	206966	758276	731365	670560	1.52641e+06	1.38278e+06	1.45371e+06	0.312729	0.232231	0.260013	0.952629	0.91882	0.842431	1.91764	1.7372	1.82631	nucleus	K15185	AFF4; AF4/FMR2 family member 4		GO:0000003 reproduction; GO:0000910 cytokinesis; GO:0000912 assembly of actomyosin apparatus involved in cytokinesis; GO:0000915 actomyosin contractile ring assembly; GO:0001654 eye development; GO:0001745 compound eye morphogenesis; GO:0001751 compound eye photoreceptor cell differentiation; GO:0001754 eye photoreceptor cell differentiation; GO:0003002 regionalization; GO:0003006 developmental p…	GO:0000785 chromatin; GO:0001650 fibrillar center; GO:0005622 intracellular anatomical structure; GO:0005634 nucleus; GO:0005654 nucleoplasm; GO:0005694 chromosome; GO:0005730 nucleolus; GO:0008023 transcription elongation factor complex; GO:0031974 membrane-enclosed lumen; GO:0031981 nuclear lumen; GO:0032783 super elongation complex; GO:0032991 protein-containing complex; GO:0043226 organelle; …	GO:0003676 nucleic acid binding; GO:0003677 DNA binding; GO:0003700 DNA-binding transcription factor activity; GO:0005488 binding; GO:0005515 protein binding; GO:0008134 transcription factor binding; GO:0061629 RNA polymerase II-specific DNA-binding transcription factor binding; GO:0097159 organic cyclic compound binding; GO:0140110 transcription regulator activity; GO:1901363 heterocyclic compou…
I3L7K6	277	S	0.280206	0.00624021	Down	Phosphate transporter OS=Sus scrofa OX=9823 GN=SLC20A2 PE=1 SV=2	SLC20A2	1	EGALS(1.0)RIS(1.0)DES(1.0)LNK	15	15	S11	0.00182735	1758.67	1638004	1.06349e+06	1.62213e+06	822288	873973	443750	2.83356e+06	1977046	2.82668e+06	1.04547	0.678777	1.03533	0.524831	0.557819	0.283226	1.80854	1.26186	1.80415	plasma membrane	K14640	SLC20A, PIT; solute carrier family 20 (sodium-dependent phosphate transporter)		GO:0006810 transport; GO:0006811 ion transport; GO:0006812 cation transport; GO:0006814 sodium ion transport; GO:0006817 phosphate ion transport; GO:0006820 anion transport; GO:0007154 cell communication; GO:0007165 signal transduction; GO:0009987 cellular process; GO:0015698 inorganic anion transport; GO:0023052 signaling; GO:0030001 metal ion transport; GO:0034220 ion transmembrane transport; G…	GO:0005886 plasma membrane; GO:0005887 integral component of plasma membrane; GO:0016020 membrane; GO:0016021 integral component of membrane; GO:0031224 intrinsic component of membrane; GO:0031226 intrinsic component of plasma membrane; GO:0071944 cell periphery;	GO:0005215 transporter activity; GO:0005315 inorganic phosphate transmembrane transporter activity; GO:0005436 sodium:phosphate symporter activity; GO:0008324 cation transmembrane transporter activity; GO:0008509 anion transmembrane transporter activity; GO:0015075 ion transmembrane transporter activity; GO:0015081 sodium ion transmembrane transporter activity; GO:0015103 inorganic anion transmem…			P	KOG2493	Na+/Pi symporter
I3L7K6	274	S	0.254675	0.00395719	Down	Phosphate transporter OS=Sus scrofa OX=9823 GN=SLC20A2 PE=1 SV=2	SLC20A2	1	EGALS(1.0)RIS(1.0)DES(1.0)LNK	17	15	S8	0.00182735	1758.67	2.16779e+06	1.4913e+06	2.22774e+06	822288	873973	443750	2.83356e+06	2.34994e+06	3.2194e+06	1.18749	0.816914	1.22033	0.450439	0.478751	0.24308	1.55219	1.28727	1.76354	plasma membrane	K14640	SLC20A, PIT; solute carrier family 20 (sodium-dependent phosphate transporter)		GO:0006810 transport; GO:0006811 ion transport; GO:0006812 cation transport; GO:0006814 sodium ion transport; GO:0006817 phosphate ion transport; GO:0006820 anion transport; GO:0007154 cell communication; GO:0007165 signal transduction; GO:0009987 cellular process; GO:0015698 inorganic anion transport; GO:0023052 signaling; GO:0030001 metal ion transport; GO:0034220 ion transmembrane transport; G…	GO:0005886 plasma membrane; GO:0005887 integral component of plasma membrane; GO:0016020 membrane; GO:0016021 integral component of membrane; GO:0031224 intrinsic component of membrane; GO:0031226 intrinsic component of plasma membrane; GO:0071944 cell periphery;	GO:0005215 transporter activity; GO:0005315 inorganic phosphate transmembrane transporter activity; GO:0005436 sodium:phosphate symporter activity; GO:0008324 cation transmembrane transporter activity; GO:0008509 anion transmembrane transporter activity; GO:0015075 ion transmembrane transporter activity; GO:0015081 sodium ion transmembrane transporter activity; GO:0015103 inorganic anion transmem…			P	KOG2493	Na+/Pi symporter
I3L7K6	342	S	0.440905	0.000515408	Down	Phosphate transporter OS=Sus scrofa OX=9823 GN=SLC20A2 PE=1 SV=2	SLC20A2	1	S(1.0)PVSNGTFGFDGSAR	24	24	S1	8.27862e-07	1578.66	14331704	17168774	17317308	7107818	5.74581e+06	6.72191e+06	13505720	14912361	15980481	1.14357	1.36995	1.3818	0.567154	0.458475	0.536361	1.07766	1.1899	1.27513	plasma membrane	K14640	SLC20A, PIT; solute carrier family 20 (sodium-dependent phosphate transporter)		GO:0006810 transport; GO:0006811 ion transport; GO:0006812 cation transport; GO:0006814 sodium ion transport; GO:0006817 phosphate ion transport; GO:0006820 anion transport; GO:0007154 cell communication; GO:0007165 signal transduction; GO:0009987 cellular process; GO:0015698 inorganic anion transport; GO:0023052 signaling; GO:0030001 metal ion transport; GO:0034220 ion transmembrane transport; G…	GO:0005886 plasma membrane; GO:0005887 integral component of plasma membrane; GO:0016020 membrane; GO:0016021 integral component of membrane; GO:0031224 intrinsic component of membrane; GO:0031226 intrinsic component of plasma membrane; GO:0071944 cell periphery;	GO:0005215 transporter activity; GO:0005315 inorganic phosphate transmembrane transporter activity; GO:0005436 sodium:phosphate symporter activity; GO:0008324 cation transmembrane transporter activity; GO:0008509 anion transmembrane transporter activity; GO:0015075 ion transmembrane transporter activity; GO:0015081 sodium ion transmembrane transporter activity; GO:0015103 inorganic anion transmem…			P	KOG2493	Na+/Pi symporter
I3L7K6	271	S	0.254675	0.00395719	Down	Phosphate transporter OS=Sus scrofa OX=9823 GN=SLC20A2 PE=1 SV=2	SLC20A2	1	EGALS(1.0)RIS(1.0)DES(1.0)LNK	17	15	S5	0.00182735	1758.67	2.16779e+06	1.4913e+06	2.22774e+06	822288	873973	443750	2.83356e+06	2.34994e+06	3.2194e+06	1.18749	0.816914	1.22033	0.450439	0.478751	0.24308	1.55219	1.28727	1.76354	plasma membrane	K14640	SLC20A, PIT; solute carrier family 20 (sodium-dependent phosphate transporter)		GO:0006810 transport; GO:0006811 ion transport; GO:0006812 cation transport; GO:0006814 sodium ion transport; GO:0006817 phosphate ion transport; GO:0006820 anion transport; GO:0007154 cell communication; GO:0007165 signal transduction; GO:0009987 cellular process; GO:0015698 inorganic anion transport; GO:0023052 signaling; GO:0030001 metal ion transport; GO:0034220 ion transmembrane transport; G…	GO:0005886 plasma membrane; GO:0005887 integral component of plasma membrane; GO:0016020 membrane; GO:0016021 integral component of membrane; GO:0031224 intrinsic component of membrane; GO:0031226 intrinsic component of plasma membrane; GO:0071944 cell periphery;	GO:0005215 transporter activity; GO:0005315 inorganic phosphate transmembrane transporter activity; GO:0005436 sodium:phosphate symporter activity; GO:0008324 cation transmembrane transporter activity; GO:0008509 anion transmembrane transporter activity; GO:0015075 ion transmembrane transporter activity; GO:0015081 sodium ion transmembrane transporter activity; GO:0015103 inorganic anion transmem…			P	KOG2493	Na+/Pi symporter
I3L773	64	S	0.26546	0.000310599	Down	Ubiquitinyl hydrolase 1 OS=Sus scrofa OX=9823 GN=OTUD5 PE=3 SV=3	OTUD5	1	AS(1.0)PPPQGPLPGPPGALHR	7	7	S2	1.34195e-08	1825.91	1485176	1.54173e+06	1.66548e+06	625039	427441	570789	2.00737e+06	2034359	2073206	1.0753	1.11624	1.20584	0.452541	0.309476	0.413263	1.45337	1.47292	1.50104	plasma membrane	K12655	OTUD5, DUBA; OTU domain-containing protein 5 [EC:3.4.19.12]	map04622 RIG-I-like receptor signaling pathway	GO:0000003 reproduction; GO:0001775 cell activation; GO:0001816 cytokine production; GO:0001817 regulation of cytokine production; GO:0001818 negative regulation of cytokine production; GO:0002237 response to molecule of bacterial origin; GO:0002250 adaptive immune response; GO:0002252 immune effector process; GO:0002263 cell activation involved in immune response; GO:0002285 lymphocyte activatio…	GO:0005622 intracellular anatomical structure; GO:0005737 cytoplasm; GO:0005829 cytosol;	GO:0003824 catalytic activity; GO:0004843 thiol-dependent deubiquitinase; GO:0008233 peptidase activity; GO:0008234 cysteine-type peptidase activity; GO:0016787 hydrolase activity; GO:0019783 ubiquitin-like protein-specific protease activity; GO:0061578 Lys63-specific deubiquitinase activity; GO:0101005 deubiquitinase activity; GO:0140096 catalytic activity, acting on a protein; GO:1990380 Lys48-…			TO	KOG2605	OTU (ovarian tumor)-like cysteine protease
I3L770	2755	T	0.356796	0.0153008	Down	HECT-type E3 ubiquitin transferase OS=Sus scrofa OX=9823 GN=HUWE1 PE=1 SV=2	HUWE1	1	TNDSTEQNLSDGTPMPDSYPTT(1.0)PSSTDAATSEPK	2	2	T22	1.37169e-10	3622.49	0	747459	793258	655039	0	560505	1.86336e+06	0	1543471		0.727678	0.772266	0.637704		0.545672	1.81405		1.50263	plasma membrane	K10592	HUWE1, MULE, ARF-BP1; E3 ubiquitin-protein ligase HUWE1 [EC:2.3.2.26]	map04120 Ubiquitin mediated proteolysis	GO:0000209 protein polyubiquitination; GO:0001709 cell fate determination; GO:0001775 cell activation; GO:0002252 immune effector process; GO:0002263 cell activation involved in immune response; GO:0002274 myeloid leukocyte activation; GO:0002275 myeloid cell activation involved in immune response; GO:0002283 neutrophil activation involved in immune response; GO:0002366 leukocyte activation invol…	GO:0005576 extracellular region; GO:0005622 intracellular anatomical structure; GO:0005634 nucleus; GO:0005654 nucleoplasm; GO:0005737 cytoplasm; GO:0005829 cytosol; GO:0012505 endomembrane system; GO:0030141 secretory granule; GO:0031410 cytoplasmic vesicle; GO:0031974 membrane-enclosed lumen; GO:0031981 nuclear lumen; GO:0031982 vesicle; GO:0031983 vesicle lumen; GO:0034774 secretory granule lu…	GO:0003676 nucleic acid binding; GO:0003677 DNA binding; GO:0003824 catalytic activity; GO:0004842 ubiquitin-protein transferase activity; GO:0005488 binding; GO:0005515 protein binding; GO:0016740 transferase activity; GO:0019787 ubiquitin-like protein transferase activity; GO:0061630 ubiquitin protein ligase activity; GO:0061659 ubiquitin-like protein ligase activity; GO:0097159 organic cyclic …	PF00627; PF00632	PF00627 UBA/TS-N domain; PF00632 HECT-domain (ubiquitin-transferase)	OK	KOG0939	E3 ubiquitin-protein ligase/Putative upstream regulatory element binding protein
I3L650	797	S	0.473738	0.0190715	Down	Caldesmon 1 OS=Sus scrofa OX=9823 GN=CALD1 PE=1 SV=2	CALD1	0.998	VTS(0.998)PTKV	14	18	S3	0.0507394	811.396	6626248	4691308	6.58639e+06	3.79958e+06	1.98629e+06	2130928	5.25219e+06	5.85993e+06	5599192	1.40215	0.992705	1.39371	0.80401	0.420308	0.450915	1.11139	1.23999	1.18482	nucleus	K12327	CALD1; caldesmon	map04270 Vascular smooth muscle contraction	GO:0000003 reproduction; GO:0003008 system process; GO:0003012 muscle system process; GO:0006936 muscle contraction; GO:0006996 organelle organization; GO:0007010 cytoskeleton organization; GO:0007015 actin filament organization; GO:0007565 female pregnancy; GO:0009987 cellular process; GO:0016043 cellular component organization; GO:0022414 reproductive process; GO:0022607 cellular component asse…	GO:0005622 intracellular anatomical structure; GO:0005737 cytoplasm; GO:0005829 cytosol; GO:0005856 cytoskeleton; GO:0005884 actin filament; GO:0005886 plasma membrane; GO:0014069 postsynaptic density; GO:0015629 actin cytoskeleton; GO:0016020 membrane; GO:0030425 dendrite; GO:0032279 asymmetric synapse; GO:0036477 somatodendritic compartment; GO:0042995 cell projection; GO:0043005 neuron project…	GO:0003779 actin binding; GO:0005488 binding; GO:0005515 protein binding; GO:0005516 calmodulin binding; GO:0005523 tropomyosin binding; GO:0008092 cytoskeletal protein binding; GO:0017022 myosin binding; GO:0044548 S100 protein binding; GO:0045159 myosin II binding;
I3L640	289	S	0.377278	0.00033063	Down	Bromodomain containing 7 OS=Sus scrofa OX=9823 GN=BRD7 PE=4 SV=2	BRD7	1	EDSGDTEAQGFKS(1.0)PNK	20	19	S13	1.43642e-10	2074.87	1.45182e+06	598474	1.2049e+06	1.02828e+06	1.05952e+06	901585	2.8387e+06	2.29148e+06	2.7934e+06	0.922238	0.380167	0.765388	0.653191	0.673037	0.572711	1.80322	1.45561	1.77444	nucleus	K11723	BRD7; bromodomain-containing protein 7		GO:0000902 cell morphogenesis; GO:0006355 regulation of transcription, DNA-templated; GO:0006357 regulation of transcription by RNA polymerase II; GO:0007275 multicellular organism development; GO:0007346 regulation of mitotic cell cycle; GO:0007399 nervous system development; GO:0008285 negative regulation of cell population proliferation; GO:0009653 anatomical structure morphogenesis; GO:000988…	GO:0005622 intracellular anatomical structure; GO:0005634 nucleus; GO:0005654 nucleoplasm; GO:0005737 cytoplasm; GO:0005829 cytosol; GO:0031974 membrane-enclosed lumen; GO:0031981 nuclear lumen; GO:0043226 organelle; GO:0043227 membrane-bounded organelle; GO:0043229 intracellular organelle; GO:0043231 intracellular membrane-bounded organelle; GO:0043233 organelle lumen; GO:0070013 intracellular o…	GO:0001067 transcription regulatory region nucleic acid binding; GO:0002039 p53 binding; GO:0003676 nucleic acid binding; GO:0003677 DNA binding; GO:0003712 transcription coregulator activity; GO:0003713 transcription coactivator activity; GO:0003714 transcription corepressor activity; GO:0005488 binding; GO:0005515 protein binding; GO:0008134 transcription factor binding; GO:0042393 histone bind…	PF00439	PF00439 Bromodomain	K	KOG1828	IRF-2-binding protein CELTIX-1, contains BROMO domain
I3L5I2	276	S	2.00029	0.00705663	Up	Embigin OS=Sus scrofa OX=9823 GN=EMB PE=4 SV=3	EMB	1	KKPS(1.0)DDGKEFEQIEQLK	1	1	S4	0.0306122	2099.01	0	0	170857	202160	253721	260005	117568	121026	0			0.910966	1.07786	1.35277	1.38628	0.626845	0.645278		nucleus							PF07679	PF07679 Immunoglobulin I-set domain
I3L5B0	593	S	6.16001	0.000371931	Up	Adducin 2 OS=Sus scrofa OX=9823 GN=ADD2 PE=1 SV=2	ADD2	1	KLELDGEKEPAVEEPGS(1.0)PGK	4	4	S17	5.99187e-12	2189.04	0	0	0	482129	649805	595777	119236	74471.1	86764.8				1.44049	1.94147	1.78005	0.356251	0.222503	0.259234	nucleus	K18622	ADD; adducin		GO:0002376 immune system process; GO:0002520 immune system development; GO:0006810 transport; GO:0006811 ion transport; GO:0006928 movement of cell or subcellular component; GO:0006996 organelle organization; GO:0007010 cytoskeleton organization; GO:0007015 actin filament organization; GO:0007155 cell adhesion; GO:0007159 leukocyte cell-cell adhesion; GO:0007275 multicellular organism development…	GO:0005622 intracellular anatomical structure; GO:0005737 cytoplasm; GO:0005829 cytosol; GO:0005856 cytoskeleton; GO:0005886 plasma membrane; GO:0008290 F-actin capping protein complex; GO:0014069 postsynaptic density; GO:0015629 actin cytoskeleton; GO:0016020 membrane; GO:0031410 cytoplasmic vesicle; GO:0031982 vesicle; GO:0032279 asymmetric synapse; GO:0032991 protein-containing complex; GO:004…	GO:0003779 actin binding; GO:0005198 structural molecule activity; GO:0005200 structural constituent of cytoskeleton; GO:0005488 binding; GO:0005515 protein binding; GO:0008092 cytoskeletal protein binding; GO:0019899 enzyme binding; GO:0019900 kinase binding; GO:0019901 protein kinase binding; GO:0030507 spectrin binding; GO:0042802 identical protein binding; GO:0042803 protein homodimerization …	PF00596	PF00596 Class II Aldolase and Adducin N-terminal domain	TZ	KOG3699	Cytoskeletal protein Adducin
I3L545	64	S	0.298057	2.98432e-05	Down	G protein nucleolar 1 (putative) OS=Sus scrofa OX=9823 GN=GNL1 PE=1 SV=3	GNL1	1	EEQTDT(0.983)S(1.0)DGESVTHHIR	20	9	S7	5.89929e-11	2176.93	4.72625e+06	3.08707e+06	4.82915e+06	1.35806e+06	1.47057e+06	1.54063e+06	5.32502e+06	4.66826e+06	4.66584e+06	1.34307	0.877263	1.37231	0.385924	0.417895	0.437806	1.51323	1.32659	1.3259	nucleus				GO:0002250 adaptive immune response; GO:0002252 immune effector process; GO:0002376 immune system process; GO:0002443 leukocyte mediated immunity; GO:0002449 lymphocyte mediated immunity; GO:0002456 T cell mediated immunity; GO:0002460 adaptive immune response based on somatic recombination of immune receptors built from immunoglobulin superfamily domains; GO:0006950 response to stress; GO:000695…	GO:0005576 extracellular region; GO:0005615 extracellular space;	GO:0000166 nucleotide binding; GO:0001882 nucleoside binding; GO:0001883 purine nucleoside binding; GO:0003824 catalytic activity; GO:0003924 GTPase activity; GO:0005198 structural molecule activity; GO:0005488 binding; GO:0005525 GTP binding; GO:0016462 pyrophosphatase activity; GO:0016787 hydrolase activity; GO:0016817 hydrolase activity, acting on acid anhydrides; GO:0016818 hydrolase activity…			R	KOG1424	Predicted GTP-binding protein MMR1
F8S326	177	T	0.415095	0.00147625	Down	Gag protein OS=Sus scrofa OX=9823 PE=4 SV=1	--	1	GPSAPPGAPVVEGPAAGT(1.0)R	7	7	T18	2.6645e-10	1767.84	324264	340043	336341	180756	248466	188014	537572	503278	446128	0.939938	0.985675	0.974946	0.523954	0.720224	0.544993	1.55825	1.45884	1.29318	nucleus							PF00098	PF00098 Zinc knuckle	R	KOG0017	FOG: Transposon-encoded proteins with TYA, reverse transcriptase, integrase domains in various combinations
F6Q4L6	203	T	2.49901	0.000199611	Up	Solute carrier family 25 member 24 OS=Sus scrofa OX=9823 GN=SLC25A24 PE=1 SV=3	SLC25A24	0.997	IFT(0.997)TGDVNK	2	2	T3	0.00185943	1074.49	169097	136031	180738	588070	696332	690907	278009	241398	271032	0.468035	0.376514	0.500256	1.62769	1.92735	1.91233	0.769489	0.668154	0.750177	nucleus	K14684	SLC25A23S; solute carrier family 25 (mitochondrial phosphate transporter), member 23/24/25/41		GO:0006810 transport; GO:0006811 ion transport; GO:0006820 anion transport; GO:0006839 mitochondrial transport; GO:0006855 xenobiotic transmembrane transport; GO:0006862 nucleotide transport; GO:0006950 response to stress; GO:0006979 response to oxidative stress; GO:0009987 cellular process; GO:0010035 response to inorganic substance; GO:0010038 response to metal ion; GO:0010941 regulation of cel…	GO:0005622 intracellular anatomical structure; GO:0005737 cytoplasm; GO:0005739 mitochondrion; GO:0005740 mitochondrial envelope; GO:0005743 mitochondrial inner membrane; GO:0016020 membrane; GO:0016021 integral component of membrane; GO:0019866 organelle inner membrane; GO:0031090 organelle membrane; GO:0031224 intrinsic component of membrane; GO:0031966 mitochondrial membrane; GO:0031967 organe…	GO:0000295 adenine nucleotide transmembrane transporter activity; GO:0005215 transporter activity; GO:0005346 purine ribonucleotide transmembrane transporter activity; GO:0005347 ATP transmembrane transporter activity; GO:0005488 binding; GO:0005509 calcium ion binding; GO:0008509 anion transmembrane transporter activity; GO:0008514 organic anion transmembrane transporter activity; GO:0015075 ion…	PF13499	PF13499 EF-hand domain pair	F	KOG0036	Predicted mitochondrial carrier protein
F6Q230	422	S	3.57642	5.93042e-05	Up	Serine and arginine rich splicing factor 11 OS=Sus scrofa OX=9823 GN=SRSF11 PE=4 SV=2	SRSF11	1	VNGDDHHEEDMDMS(1.0)D	14	7	S14	0.0340351	1841.56	173248	0	63526.5	1.94191e+06	1.88773e+06	2.22616e+06	571978	609113	512167	0.173556		0.0636392	1.94535	1.89108	2.23011	0.572992	0.610194	0.513076	nucleus	K12899	SRSF11, SFRS11; serine/arginine-rich splicing factor 11		GO:0000375 RNA splicing, via transesterification reactions; GO:0000377 RNA splicing, via transesterification reactions with bulged adenosine as nucleophile; GO:0000381 regulation of alternative mRNA splicing, via spliceosome; GO:0000398 mRNA splicing, via spliceosome; GO:0001178 regulation of transcriptional start site selection at RNA polymerase II promoter; GO:0006139 nucleobase-containing comp…	GO:0005622 intracellular anatomical structure; GO:0005634 nucleus; GO:0005654 nucleoplasm; GO:0016604 nuclear body; GO:0016607 nuclear speck; GO:0031974 membrane-enclosed lumen; GO:0031981 nuclear lumen; GO:0043226 organelle; GO:0043227 membrane-bounded organelle; GO:0043229 intracellular organelle; GO:0043231 intracellular membrane-bounded organelle; GO:0043233 organelle lumen; GO:0070013 intrac…	GO:0003676 nucleic acid binding; GO:0003723 RNA binding; GO:0003727 single-stranded RNA binding; GO:0003729 mRNA binding; GO:0005488 binding; GO:0008187 poly-pyrimidine tract binding; GO:0097159 organic cyclic compound binding; GO:1901363 heterocyclic compound binding;			A	KOG4676	Splicing factor, arginine/serine-rich
F6Q1M2	218	S	0.250638	0.00399422	Down	Asparagine synthetase [glutamine-hydrolyzing] OS=Sus scrofa OX=9823 GN=ASNS PE=1 SV=2	ASNS	1	DEPLHTLYDS(1.0)VEK	13	13	S10	4.32126e-07	1625.71	7.47927e+06	3.22452e+06	6117020	768960	428183	951075	2717121	2.80232e+06	3.05157e+06	2.4442	1.05376	1.99902	0.251294	0.139929	0.310808	0.887947	0.915789	0.997243	endoplasmic reticulum	K01953	asnB, ASNS; asparagine synthase (glutamine-hydrolysing) [EC:6.3.5.4]	map00250 Alanine, aspartate and glutamate metabolism; map01100 Metabolic pathways; map01230 Biosynthesis of amino acids	GO:0001101 response to acid chemical; GO:0001889 liver development; GO:0006082 organic acid metabolic process; GO:0006520 cellular amino acid metabolic process; GO:0006528 asparagine metabolic process; GO:0006529 asparagine biosynthetic process; GO:0006807 nitrogen compound metabolic process; GO:0006950 response to stress; GO:0006984 ER-nucleus signaling pathway; GO:0006986 response to unfolded p…	GO:0005622 intracellular anatomical structure; GO:0005737 cytoplasm; GO:0005829 cytosol;	GO:0003824 catalytic activity; GO:0004066 asparagine synthase (glutamine-hydrolyzing) activity; GO:0005488 binding; GO:0005515 protein binding; GO:0016874 ligase activity; GO:0016879 ligase activity, forming carbon-nitrogen bonds; GO:0016884 carbon-nitrogen ligase activity, with glutamine as amido-N-donor; GO:0042802 identical protein binding; GO:0042803 protein homodimerization activity; GO:0046…	PF13537; PF00733	PF13537 Glutamine amidotransferase domain; PF00733 Asparagine synthase	E	KOG0571	Asparagine synthase (glutamine-hydrolyzing)
F2Z5R7	9	S	0.232239	0.000583513	Down	40S ribosomal protein S29 OS=Sus scrofa OX=9823 GN=RPS29 PE=1 SV=1	RPS29	1	MGHQQLYWS(1.0)HPR	3	3	S9	0.00757909	1488.65	290459	245653	450130	78437.8	116346	74228.5	350459	407339	400546	1.08308	0.916009	1.67848	0.292485	0.433841	0.276789	1.30682	1.51892	1.49359	extracellular	K02980	RP-S29e, RPS29; small subunit ribosomal protein S29e	map03010 Ribosome	GO:0002181 cytoplasmic translation; GO:0006412 translation; GO:0006518 peptide metabolic process; GO:0006807 nitrogen compound metabolic process; GO:0008152 metabolic process; GO:0009058 biosynthetic process; GO:0009059 macromolecule biosynthetic process; GO:0009987 cellular process; GO:0010467 gene expression; GO:0010941 regulation of cell death; GO:0010942 positive regulation of cell death; GO:…	GO:0005622 intracellular anatomical structure; GO:0005737 cytoplasm; GO:0005783 endoplasmic reticulum; GO:0005789 endoplasmic reticulum membrane; GO:0005791 rough endoplasmic reticulum; GO:0005829 cytosol; GO:0005840 ribosome; GO:0005844 polysome; GO:0012505 endomembrane system; GO:0015935 small ribosomal subunit; GO:0016020 membrane; GO:0022626 cytosolic ribosome; GO:0022627 cytosolic small ribo…	GO:0003735 structural constituent of ribosome; GO:0005198 structural molecule activity; GO:0005488 binding; GO:0008270 zinc ion binding; GO:0043167 ion binding; GO:0043169 cation binding; GO:0046872 metal ion binding; GO:0046914 transition metal ion binding;			J	KOG3506	40S ribosomal protein S29
F2Z5Q6	244	S	0.297111	0.0116787	Down	40S ribosomal protein S6 OS=Sus scrofa OX=9823 GN=RPS6 PE=1 SV=4	RPS6	0.987	LSSLRASTSKS(0.987)ESSQK	3	3	S11	0.052275	1935.79	212363	222136	218010	55460.8	94455.3	0	283235	259055	214579	1.08954	1.13967	1.11851	0.284543	0.484605		1.45314	1.32909	1.1009	cytoplasm	K02991	RP-S6e, RPS6; small subunit ribosomal protein S6e	map03010 Ribosome; map04066 HIF-1 signaling pathway; map04150 mTOR signaling pathway; map04151 PI3K-Akt signaling pathway; map04371 Apelin signaling pathway; map04714 Thermogenesis; map04910 Insulin signaling pathway	GO:0000003 reproduction; GO:0000028 ribosomal small subunit assembly; GO:0000075 cell cycle checkpoint signaling; GO:0000082 G1/S transition of mitotic cell cycle; GO:0000184 nuclear-transcribed mRNA catabolic process, nonsense-mediated decay; GO:0000278 mitotic cell cycle; GO:0000956 nuclear-transcribed mRNA catabolic process; GO:0001775 cell activation; GO:0001776 leukocyte homeostasis; GO:0001…	GO:0005622 intracellular anatomical structure; GO:0005634 nucleus; GO:0005654 nucleoplasm; GO:0005730 nucleolus; GO:0005737 cytoplasm; GO:0005783 endoplasmic reticulum; GO:0005829 cytosol; GO:0005840 ribosome; GO:0005844 polysome; GO:0012505 endomembrane system; GO:0015935 small ribosomal subunit; GO:0022626 cytosolic ribosome; GO:0022627 cytosolic small ribosomal subunit; GO:0030425 dendrite; GO…	GO:0003676 nucleic acid binding; GO:0003723 RNA binding; GO:0003729 mRNA binding; GO:0003735 structural constituent of ribosome; GO:0005198 structural molecule activity; GO:0005488 binding; GO:0005515 protein binding; GO:0019899 enzyme binding; GO:0019900 kinase binding; GO:0019901 protein kinase binding; GO:0097159 organic cyclic compound binding; GO:1901363 heterocyclic compound binding;			J	KOG1646	40S ribosomal protein S6
F2Z5Q6	240	S	0.292658	0.000109482	Down	40S ribosomal protein S6 OS=Sus scrofa OX=9823 GN=RPS6 PE=1 SV=4	RPS6	1	LSS(1.0)LRAS(1.0)TSK	38	25	S7	2.82808e-05	1445.6	1.99462e+07	1.67558e+07	23558484	7.48905e+06	8353443	8.71489e+06	2.43912e+07	29282153	30238153	1.06393	0.893752	1.25661	0.399465	0.445571	0.464851	1.30102	1.56191	1.6129	cytoplasm	K02991	RP-S6e, RPS6; small subunit ribosomal protein S6e	map03010 Ribosome; map04066 HIF-1 signaling pathway; map04150 mTOR signaling pathway; map04151 PI3K-Akt signaling pathway; map04371 Apelin signaling pathway; map04714 Thermogenesis; map04910 Insulin signaling pathway	GO:0000003 reproduction; GO:0000028 ribosomal small subunit assembly; GO:0000075 cell cycle checkpoint signaling; GO:0000082 G1/S transition of mitotic cell cycle; GO:0000184 nuclear-transcribed mRNA catabolic process, nonsense-mediated decay; GO:0000278 mitotic cell cycle; GO:0000956 nuclear-transcribed mRNA catabolic process; GO:0001775 cell activation; GO:0001776 leukocyte homeostasis; GO:0001…	GO:0005622 intracellular anatomical structure; GO:0005634 nucleus; GO:0005654 nucleoplasm; GO:0005730 nucleolus; GO:0005737 cytoplasm; GO:0005783 endoplasmic reticulum; GO:0005829 cytosol; GO:0005840 ribosome; GO:0005844 polysome; GO:0012505 endomembrane system; GO:0015935 small ribosomal subunit; GO:0022626 cytosolic ribosome; GO:0022627 cytosolic small ribosomal subunit; GO:0030425 dendrite; GO…	GO:0003676 nucleic acid binding; GO:0003723 RNA binding; GO:0003729 mRNA binding; GO:0003735 structural constituent of ribosome; GO:0005198 structural molecule activity; GO:0005488 binding; GO:0005515 protein binding; GO:0019899 enzyme binding; GO:0019900 kinase binding; GO:0019901 protein kinase binding; GO:0097159 organic cyclic compound binding; GO:1901363 heterocyclic compound binding;			J	KOG1646	40S ribosomal protein S6
F2Z5Q6	236	S	0.291813	9.9259e-05	Down	40S ribosomal protein S6 OS=Sus scrofa OX=9823 GN=RPS6 PE=1 SV=4	RPS6	1	LSS(1.0)LRAS(1.0)TSK	42	25	S3	2.82808e-05	1445.6	2.01586e+07	1.69779e+07	2.37765e+07	7.54451e+06	8.4479e+06	8.71489e+06	2.46744e+07	2.95412e+07	30452732	1.06541	0.897308	1.25662	0.398738	0.446484	0.460594	1.30408	1.5613	1.60947	cytoplasm	K02991	RP-S6e, RPS6; small subunit ribosomal protein S6e	map03010 Ribosome; map04066 HIF-1 signaling pathway; map04150 mTOR signaling pathway; map04151 PI3K-Akt signaling pathway; map04371 Apelin signaling pathway; map04714 Thermogenesis; map04910 Insulin signaling pathway	GO:0000003 reproduction; GO:0000028 ribosomal small subunit assembly; GO:0000075 cell cycle checkpoint signaling; GO:0000082 G1/S transition of mitotic cell cycle; GO:0000184 nuclear-transcribed mRNA catabolic process, nonsense-mediated decay; GO:0000278 mitotic cell cycle; GO:0000956 nuclear-transcribed mRNA catabolic process; GO:0001775 cell activation; GO:0001776 leukocyte homeostasis; GO:0001…	GO:0005622 intracellular anatomical structure; GO:0005634 nucleus; GO:0005654 nucleoplasm; GO:0005730 nucleolus; GO:0005737 cytoplasm; GO:0005783 endoplasmic reticulum; GO:0005829 cytosol; GO:0005840 ribosome; GO:0005844 polysome; GO:0012505 endomembrane system; GO:0015935 small ribosomal subunit; GO:0022626 cytosolic ribosome; GO:0022627 cytosolic small ribosomal subunit; GO:0030425 dendrite; GO…	GO:0003676 nucleic acid binding; GO:0003723 RNA binding; GO:0003729 mRNA binding; GO:0003735 structural constituent of ribosome; GO:0005198 structural molecule activity; GO:0005488 binding; GO:0005515 protein binding; GO:0019899 enzyme binding; GO:0019900 kinase binding; GO:0019901 protein kinase binding; GO:0097159 organic cyclic compound binding; GO:1901363 heterocyclic compound binding;			J	KOG1646	40S ribosomal protein S6
F2Z5Q6	235	S	0.469779	0.00830462	Down	40S ribosomal protein S6 OS=Sus scrofa OX=9823 GN=RPS6 PE=1 SV=4	RPS6	1	RLS(1.0)SLRASTSK	25	25	S3	2.82808e-05	1445.6	4.7871e+06	4.80077e+06	5565824	4.17998e+06	5.13751e+06	5.46769e+06	7.97452e+06	11365313	12132827	0.701561	0.703564	0.815684	0.612586	0.752914	0.801302	1.16868	1.66561	1.77809	cytoplasm	K02991	RP-S6e, RPS6; small subunit ribosomal protein S6e	map03010 Ribosome; map04066 HIF-1 signaling pathway; map04150 mTOR signaling pathway; map04151 PI3K-Akt signaling pathway; map04371 Apelin signaling pathway; map04714 Thermogenesis; map04910 Insulin signaling pathway	GO:0000003 reproduction; GO:0000028 ribosomal small subunit assembly; GO:0000075 cell cycle checkpoint signaling; GO:0000082 G1/S transition of mitotic cell cycle; GO:0000184 nuclear-transcribed mRNA catabolic process, nonsense-mediated decay; GO:0000278 mitotic cell cycle; GO:0000956 nuclear-transcribed mRNA catabolic process; GO:0001775 cell activation; GO:0001776 leukocyte homeostasis; GO:0001…	GO:0005622 intracellular anatomical structure; GO:0005634 nucleus; GO:0005654 nucleoplasm; GO:0005730 nucleolus; GO:0005737 cytoplasm; GO:0005783 endoplasmic reticulum; GO:0005829 cytosol; GO:0005840 ribosome; GO:0005844 polysome; GO:0012505 endomembrane system; GO:0015935 small ribosomal subunit; GO:0022626 cytosolic ribosome; GO:0022627 cytosolic small ribosomal subunit; GO:0030425 dendrite; GO…	GO:0003676 nucleic acid binding; GO:0003723 RNA binding; GO:0003729 mRNA binding; GO:0003735 structural constituent of ribosome; GO:0005198 structural molecule activity; GO:0005488 binding; GO:0005515 protein binding; GO:0019899 enzyme binding; GO:0019900 kinase binding; GO:0019901 protein kinase binding; GO:0097159 organic cyclic compound binding; GO:1901363 heterocyclic compound binding;			J	KOG1646	40S ribosomal protein S6
F2Z5F2	188	S	3.49854	0.0234476	Up	RAB10, member RAS onco family OS=Sus scrofa OX=9823 GN=RAB10 PE=1 SV=1	RAB10	1	EPNSENVDISS(1.0)GGGVTGWK	4	6	S11	8.9491e-12	2438.12	977734	945483	988786	1.33895e+06	1.93386e+06	2.13953e+06	603474	233312	710242	0.891427	0.862022	0.901503	1.22075	1.76316	1.95067	0.550204	0.212717	0.647547	cytoplasm	K07903	RAB10; Ras-related protein Rab-10	map04144 Endocytosis; map04152 AMPK signaling pathway	GO:0000003 reproduction; GO:0000902 cell morphogenesis; GO:0000904 cell morphogenesis involved in differentiation; GO:0001738 morphogenesis of a polarized epithelium; GO:0001775 cell activation; GO:0001881 receptor recycling; GO:0002009 morphogenesis of an epithelium; GO:0002252 immune effector process; GO:0002263 cell activation involved in immune response; GO:0002274 myeloid leukocyte activatio…	GO:0005622 intracellular anatomical structure; GO:0005737 cytoplasm; GO:0005768 endosome; GO:0005769 early endosome; GO:0005783 endoplasmic reticulum; GO:0005789 endoplasmic reticulum membrane; GO:0005794 Golgi apparatus; GO:0005795 Golgi stack; GO:0005797 Golgi medial cisterna; GO:0005802 trans-Golgi network; GO:0005829 cytosol; GO:0005886 plasma membrane; GO:0005929 cilium; GO:0010008 endosome …	GO:0000166 nucleotide binding; GO:0001882 nucleoside binding; GO:0001883 purine nucleoside binding; GO:0003824 catalytic activity; GO:0003924 GTPase activity; GO:0005488 binding; GO:0005515 protein binding; GO:0005525 GTP binding; GO:0008092 cytoskeletal protein binding; GO:0016462 pyrophosphatase activity; GO:0016787 hydrolase activity; GO:0016817 hydrolase activity, acting on acid anhydrides; G…	PF00071	PF00071 Ras family	TU	KOG0078	GTP-binding protein SEC4, small G protein superfamily, and related Ras family GTP-binding proteins
F2Z5F2	73	T	0.303877	0.0267926	Down	RAB10, member RAS onco family OS=Sus scrofa OX=9823 GN=RAB10 PE=1 SV=1	RAB10	1	FHT(1.0)ITTSYYR	3	5	T3	0.00446375	1368.6	920957	497868	597783	172396	297259	609528	928599	1.28935e+06	1.33343e+06	1.24694	0.674093	0.809373	0.233417	0.402476	0.825276	1.25729	1.74573	1.80541	cytoplasm	K07903	RAB10; Ras-related protein Rab-10	map04144 Endocytosis; map04152 AMPK signaling pathway	GO:0000003 reproduction; GO:0000902 cell morphogenesis; GO:0000904 cell morphogenesis involved in differentiation; GO:0001738 morphogenesis of a polarized epithelium; GO:0001775 cell activation; GO:0001881 receptor recycling; GO:0002009 morphogenesis of an epithelium; GO:0002252 immune effector process; GO:0002263 cell activation involved in immune response; GO:0002274 myeloid leukocyte activatio…	GO:0005622 intracellular anatomical structure; GO:0005737 cytoplasm; GO:0005768 endosome; GO:0005769 early endosome; GO:0005783 endoplasmic reticulum; GO:0005789 endoplasmic reticulum membrane; GO:0005794 Golgi apparatus; GO:0005795 Golgi stack; GO:0005797 Golgi medial cisterna; GO:0005802 trans-Golgi network; GO:0005829 cytosol; GO:0005886 plasma membrane; GO:0005929 cilium; GO:0010008 endosome …	GO:0000166 nucleotide binding; GO:0001882 nucleoside binding; GO:0001883 purine nucleoside binding; GO:0003824 catalytic activity; GO:0003924 GTPase activity; GO:0005488 binding; GO:0005515 protein binding; GO:0005525 GTP binding; GO:0008092 cytoskeletal protein binding; GO:0016462 pyrophosphatase activity; GO:0016787 hydrolase activity; GO:0016817 hydrolase activity, acting on acid anhydrides; G…	PF00071	PF00071 Ras family	TU	KOG0078	GTP-binding protein SEC4, small G protein superfamily, and related Ras family GTP-binding proteins
F1SV46	99	T	0.176295	4.84009e-07	Down	MAP7 domain containing 1 OS=Sus scrofa OX=9823 GN=MAP7D1 PE=1 SV=4	MAP7D1	1	GPT(1.0)PPATGPR	33	33	T3	0.00669344	1030.47	3.75603e+06	5.52466e+06	3.78801e+06	466272	443502	468637	2.61989e+06	2.49504e+06	2.70386e+06	1.51821	2.2331	1.53113	0.18847	0.179266	0.189426	1.05897	1.00851	1.09291	nucleus	K16806	MAP7D1; MAP7 domain-containing protein 1		GO:0000226 microtubule cytoskeleton organization; GO:0006996 organelle organization; GO:0007010 cytoskeleton organization; GO:0007017 microtubule-based process; GO:0009987 cellular process; GO:0016043 cellular component organization; GO:0071840 cellular component organization or biogenesis;	GO:0005622 intracellular anatomical structure; GO:0005737 cytoplasm; GO:0005829 cytosol; GO:0005856 cytoskeleton; GO:0015630 microtubule cytoskeleton; GO:0043226 organelle; GO:0043228 non-membrane-bounded organelle; GO:0043229 intracellular organelle; GO:0043232 intracellular non-membrane-bounded organelle;	GO:0005198 structural molecule activity;
F1SV46	115	S	0.147935	0.00181154	Down	MAP7 domain containing 1 OS=Sus scrofa OX=9823 GN=MAP7D1 PE=1 SV=4	MAP7D1	0.992	RSS(0.992)QPS(1.0)PTAVPASDSTPTK	21	11	S3	5.0686e-06	2073.89	4.2169e+06	3.13301e+06	3.32066e+06	286779	588030	263164	3.00165e+06	2.37169e+06	2.31904e+06	1.94617	1.44594	1.53254	0.132353	0.271386	0.121455	1.38531	1.09458	1.07028	nucleus	K16806	MAP7D1; MAP7 domain-containing protein 1		GO:0000226 microtubule cytoskeleton organization; GO:0006996 organelle organization; GO:0007010 cytoskeleton organization; GO:0007017 microtubule-based process; GO:0009987 cellular process; GO:0016043 cellular component organization; GO:0071840 cellular component organization or biogenesis;	GO:0005622 intracellular anatomical structure; GO:0005737 cytoplasm; GO:0005829 cytosol; GO:0005856 cytoskeleton; GO:0015630 microtubule cytoskeleton; GO:0043226 organelle; GO:0043228 non-membrane-bounded organelle; GO:0043229 intracellular organelle; GO:0043232 intracellular non-membrane-bounded organelle;	GO:0005198 structural molecule activity;
F1SV46	745	S	0.322389	0.000314633	Down	MAP7 domain containing 1 OS=Sus scrofa OX=9823 GN=MAP7D1 PE=1 SV=4	MAP7D1	1	TNNSS(1.0)PVIDPVK	4	4	S5	0.000148063	1350.63	395927	346463	402765	166405	118905	142312	432842	455388	438189	1.22908	1.07553	1.25031	0.516573	0.369119	0.441782	1.34367	1.41367	1.36027	nucleus	K16806	MAP7D1; MAP7 domain-containing protein 1		GO:0000226 microtubule cytoskeleton organization; GO:0006996 organelle organization; GO:0007010 cytoskeleton organization; GO:0007017 microtubule-based process; GO:0009987 cellular process; GO:0016043 cellular component organization; GO:0071840 cellular component organization or biogenesis;	GO:0005622 intracellular anatomical structure; GO:0005737 cytoplasm; GO:0005829 cytosol; GO:0005856 cytoskeleton; GO:0015630 microtubule cytoskeleton; GO:0043226 organelle; GO:0043228 non-membrane-bounded organelle; GO:0043229 intracellular organelle; GO:0043232 intracellular non-membrane-bounded organelle;	GO:0005198 structural molecule activity;
F1SV46	118	S	0.147935	0.00181154	Down	MAP7 domain containing 1 OS=Sus scrofa OX=9823 GN=MAP7D1 PE=1 SV=4	MAP7D1	1	RSS(0.992)QPS(1.0)PTAVPASDSTPTK	10	11	S6	5.0686e-06	2073.89	4.2169e+06	3.13301e+06	3.32066e+06	286779	588030	263164	3.00165e+06	2.37169e+06	2.31904e+06	1.94617	1.44594	1.53254	0.132353	0.271386	0.121455	1.38531	1.09458	1.07028	nucleus	K16806	MAP7D1; MAP7 domain-containing protein 1		GO:0000226 microtubule cytoskeleton organization; GO:0006996 organelle organization; GO:0007010 cytoskeleton organization; GO:0007017 microtubule-based process; GO:0009987 cellular process; GO:0016043 cellular component organization; GO:0071840 cellular component organization or biogenesis;	GO:0005622 intracellular anatomical structure; GO:0005737 cytoplasm; GO:0005829 cytosol; GO:0005856 cytoskeleton; GO:0015630 microtubule cytoskeleton; GO:0043226 organelle; GO:0043228 non-membrane-bounded organelle; GO:0043229 intracellular organelle; GO:0043232 intracellular non-membrane-bounded organelle;	GO:0005198 structural molecule activity;
F1SUT8	896	S	0.249423	5.55618e-09	Down	Receptor protein-tyrosine kinase OS=Sus scrofa OX=9823 GN=EPHA2 PE=4 SV=2	EPHA2	1	LPS(1.0)TSGS(1.0)EGVPFR	18	9	S3	3.41591e-05	1493.61	7700485	7.34094e+06	7008055	1.68868e+06	1.69833e+06	1.68944e+06	6.75218e+06	6883464	6.71716e+06	1.45969	1.39154	1.32844	0.320104	0.321933	0.320248	1.27993	1.30482	1.27329	plasma membrane	K05103	EPHA2, ECK; Eph receptor A2 [EC:2.7.10.1]	map04010 MAPK signaling pathway; map04014 Ras signaling pathway; map04015 Rap1 signaling pathway; map04151 PI3K-Akt signaling pathway; map04360 Axon guidance	GO:0000902 cell morphogenesis; GO:0000904 cell morphogenesis involved in differentiation; GO:0001501 skeletal system development; GO:0001503 ossification; GO:0001525 angiogenesis; GO:0001568 blood vessel development; GO:0001570 vasculogenesis; GO:0001649 osteoblast differentiation; GO:0001654 eye development; GO:0001704 formation of primary germ layer; GO:0001707 mesoderm formation; GO:0001763 mo…	GO:0005886 plasma membrane; GO:0005887 integral component of plasma membrane; GO:0005912 adherens junction; GO:0005925 focal adhesion; GO:0009986 cell surface; GO:0016020 membrane; GO:0016021 integral component of membrane; GO:0030027 lamellipodium; GO:0030054 cell junction; GO:0030055 cell-substrate junction; GO:0031224 intrinsic component of membrane; GO:0031226 intrinsic component of plasma me…	GO:0003824 catalytic activity; GO:0004672 protein kinase activity; GO:0004713 protein tyrosine kinase activity; GO:0004714 transmembrane receptor protein tyrosine kinase activity; GO:0004888 transmembrane signaling receptor activity; GO:0016301 kinase activity; GO:0016740 transferase activity; GO:0016772 transferase activity, transferring phosphorus-containing groups; GO:0016773 phosphotransferas…	PF01404; PF00041; PF14575; PF07714; PF00536	PF01404 Ephrin receptor ligand binding domain; PF00041 Fibronectin type III domain; PF14575 Ephrin type-A receptor 2 transmembrane domain; PF07714 Protein tyrosine and serine/threonine kinase; PF00536 SAM domain (Sterile alpha motif)	T	KOG0196	Tyrosine kinase, EPH (ephrin) receptor family
F1SUT8	900	S	0.317967	9.8767e-07	Down	Receptor protein-tyrosine kinase OS=Sus scrofa OX=9823 GN=EPHA2 PE=4 SV=2	EPHA2	1	LPS(1.0)TSGS(1.0)EGVPFR	10	22	S7	7.61928e-07	1413.64	4.82018e+07	4.05184e+07	4.68221e+07	1.19719e+07	1.14557e+07	1.20635e+07	3.83464e+07	3.62259e+07	37046558	1.53481	1.29016	1.49087	0.381201	0.364764	0.384118	1.221	1.15348	1.17961	plasma membrane	K05103	EPHA2, ECK; Eph receptor A2 [EC:2.7.10.1]	map04010 MAPK signaling pathway; map04014 Ras signaling pathway; map04015 Rap1 signaling pathway; map04151 PI3K-Akt signaling pathway; map04360 Axon guidance	GO:0000902 cell morphogenesis; GO:0000904 cell morphogenesis involved in differentiation; GO:0001501 skeletal system development; GO:0001503 ossification; GO:0001525 angiogenesis; GO:0001568 blood vessel development; GO:0001570 vasculogenesis; GO:0001649 osteoblast differentiation; GO:0001654 eye development; GO:0001704 formation of primary germ layer; GO:0001707 mesoderm formation; GO:0001763 mo…	GO:0005886 plasma membrane; GO:0005887 integral component of plasma membrane; GO:0005912 adherens junction; GO:0005925 focal adhesion; GO:0009986 cell surface; GO:0016020 membrane; GO:0016021 integral component of membrane; GO:0030027 lamellipodium; GO:0030054 cell junction; GO:0030055 cell-substrate junction; GO:0031224 intrinsic component of membrane; GO:0031226 intrinsic component of plasma me…	GO:0003824 catalytic activity; GO:0004672 protein kinase activity; GO:0004713 protein tyrosine kinase activity; GO:0004714 transmembrane receptor protein tyrosine kinase activity; GO:0004888 transmembrane signaling receptor activity; GO:0016301 kinase activity; GO:0016740 transferase activity; GO:0016772 transferase activity, transferring phosphorus-containing groups; GO:0016773 phosphotransferas…	PF01404; PF00041; PF14575; PF07714; PF00536	PF01404 Ephrin receptor ligand binding domain; PF00041 Fibronectin type III domain; PF14575 Ephrin type-A receptor 2 transmembrane domain; PF07714 Protein tyrosine and serine/threonine kinase; PF00536 SAM domain (Sterile alpha motif)	T	KOG0196	Tyrosine kinase, EPH (ephrin) receptor family
F1SUQ5	362	S	0.143925	0.00238882	Down	Ubiquitin protein ligase E3 component n-recognin 4 OS=Sus scrofa OX=9823 GN=UBR4 PE=1 SV=4	UBR4	1	TGS(1.0)TSSKEEDYESDAATIVQK	12	19	S3	2.62789e-10	2326	2.23994e+06	1.40344e+06	2.16253e+06	77836.6	86589.7	0	673984	414123	625563	2.33206	1.46115	2.25146	0.0810375	0.0901505		0.7017	0.431153	0.651288	plasma membrane	K10691	UBR4, ZUBR1; E3 ubiquitin-protein ligase UBR4 [EC:2.3.2.27]		GO:0000003 reproduction; GO:0001775 cell activation; GO:0002252 immune effector process; GO:0002263 cell activation involved in immune response; GO:0002274 myeloid leukocyte activation; GO:0002275 myeloid cell activation involved in immune response; GO:0002283 neutrophil activation involved in immune response; GO:0002366 leukocyte activation involved in immune response; GO:0002376 immune system p…	GO:0005622 intracellular anatomical structure; GO:0005634 nucleus; GO:0005654 nucleoplasm; GO:0005737 cytoplasm; GO:0005813 centrosome; GO:0005815 microtubule organizing center; GO:0005829 cytosol; GO:0005856 cytoskeleton; GO:0005886 plasma membrane; GO:0012505 endomembrane system; GO:0012506 vesicle membrane; GO:0015630 microtubule cytoskeleton; GO:0016020 membrane; GO:0030141 secretory granule;…	GO:0003824 catalytic activity; GO:0004842 ubiquitin-protein transferase activity; GO:0005488 binding; GO:0005515 protein binding; GO:0005516 calmodulin binding; GO:0016740 transferase activity; GO:0019787 ubiquitin-like protein transferase activity; GO:0140096 catalytic activity, acting on a protein;			T	KOG1776	Zn-binding protein Push
F1SUQ5	620	S	0.221885	7.46147e-05	Down	Ubiquitin protein ligase E3 component n-recognin 4 OS=Sus scrofa OX=9823 GN=UBR4 PE=1 SV=4	UBR4	0.997	AAPPPPPPPPPLESS(0.997)PR	5	5	S15	3.63528e-11	1783.88	1.62872e+06	1972041	1520977	151891	0	154795	695622	644595	733058	1.73691	2.10303	1.62201	0.16198		0.165078	0.741828	0.687412	0.781751	plasma membrane	K10691	UBR4, ZUBR1; E3 ubiquitin-protein ligase UBR4 [EC:2.3.2.27]		GO:0000003 reproduction; GO:0001775 cell activation; GO:0002252 immune effector process; GO:0002263 cell activation involved in immune response; GO:0002274 myeloid leukocyte activation; GO:0002275 myeloid cell activation involved in immune response; GO:0002283 neutrophil activation involved in immune response; GO:0002366 leukocyte activation involved in immune response; GO:0002376 immune system p…	GO:0005622 intracellular anatomical structure; GO:0005634 nucleus; GO:0005654 nucleoplasm; GO:0005737 cytoplasm; GO:0005813 centrosome; GO:0005815 microtubule organizing center; GO:0005829 cytosol; GO:0005856 cytoskeleton; GO:0005886 plasma membrane; GO:0012505 endomembrane system; GO:0012506 vesicle membrane; GO:0015630 microtubule cytoskeleton; GO:0016020 membrane; GO:0030141 secretory granule;…	GO:0003824 catalytic activity; GO:0004842 ubiquitin-protein transferase activity; GO:0005488 binding; GO:0005515 protein binding; GO:0005516 calmodulin binding; GO:0016740 transferase activity; GO:0019787 ubiquitin-like protein transferase activity; GO:0140096 catalytic activity, acting on a protein;			T	KOG1776	Zn-binding protein Push
F1SUG7	162	S	0.384898	0.000230886	Down	RNA helicase OS=Sus scrofa OX=9823 GN=DDX21 PE=1 SV=3	DDX21	1	NGFSHSGLDS(1.0)DSK	17	17	S10	1.03294e-06	1430.56	1.87352e+06	807922	1.9069e+06	2.66336e+06	2.65671e+06	2.68389e+06	8.01305e+06	6356755	6425210	0.505033	0.217786	0.514031	0.717944	0.716152	0.723479	2.16002	1.71355	1.732	nucleus	K16911	DDX21; ATP-dependent RNA helicase DDX21 [EC:3.6.4.13]		GO:0006139 nucleobase-containing compound metabolic process; GO:0006351 transcription, DNA-templated; GO:0006366 transcription by RNA polymerase II; GO:0006725 cellular aromatic compound metabolic process; GO:0006807 nitrogen compound metabolic process; GO:0008152 metabolic process; GO:0009058 biosynthetic process; GO:0009059 macromolecule biosynthetic process; GO:0009605 response to external sti…	GO:0005622 intracellular anatomical structure; GO:0005634 nucleus; GO:0005654 nucleoplasm; GO:0005730 nucleolus; GO:0005737 cytoplasm; GO:0031974 membrane-enclosed lumen; GO:0031981 nuclear lumen; GO:0043226 organelle; GO:0043227 membrane-bounded organelle; GO:0043228 non-membrane-bounded organelle; GO:0043229 intracellular organelle; GO:0043231 intracellular membrane-bounded organelle; GO:004323…	GO:0003676 nucleic acid binding; GO:0003723 RNA binding; GO:0003724 RNA helicase activity; GO:0003725 double-stranded RNA binding; GO:0003824 catalytic activity; GO:0004386 helicase activity; GO:0005488 binding; GO:0008186 ATP-dependent activity, acting on RNA; GO:0016462 pyrophosphatase activity; GO:0016787 hydrolase activity; GO:0016817 hydrolase activity, acting on acid anhydrides; GO:0016818 …	PF00270; PF00271; PF08152	PF00270 DEAD/DEAH box helicase; PF00271 Helicase conserved C-terminal domain; PF08152 GUCT (NUC152) domain	A	KOG0331	ATP-dependent RNA helicase
F1SUG7	71	S	0.278847	5.05494e-05	Down	RNA helicase OS=Sus scrofa OX=9823 GN=DDX21 PE=1 SV=3	DDX21	1	AGPSEVDVDS(1.0)PK	64	17	S10	1.051e-08	1408.64	1.03521e+07	5.59218e+06	1.06496e+07	3.85661e+07	3.53434e+07	4.0507e+07	143020879	121858775	1.4544e+08	0.16899	0.0912876	0.173846	0.629558	0.576952	0.661243	2.3347	1.98924	2.37419	nucleus	K16911	DDX21; ATP-dependent RNA helicase DDX21 [EC:3.6.4.13]		GO:0006139 nucleobase-containing compound metabolic process; GO:0006351 transcription, DNA-templated; GO:0006366 transcription by RNA polymerase II; GO:0006725 cellular aromatic compound metabolic process; GO:0006807 nitrogen compound metabolic process; GO:0008152 metabolic process; GO:0009058 biosynthetic process; GO:0009059 macromolecule biosynthetic process; GO:0009605 response to external sti…	GO:0005622 intracellular anatomical structure; GO:0005634 nucleus; GO:0005654 nucleoplasm; GO:0005730 nucleolus; GO:0005737 cytoplasm; GO:0031974 membrane-enclosed lumen; GO:0031981 nuclear lumen; GO:0043226 organelle; GO:0043227 membrane-bounded organelle; GO:0043228 non-membrane-bounded organelle; GO:0043229 intracellular organelle; GO:0043231 intracellular membrane-bounded organelle; GO:004323…	GO:0003676 nucleic acid binding; GO:0003723 RNA binding; GO:0003724 RNA helicase activity; GO:0003725 double-stranded RNA binding; GO:0003824 catalytic activity; GO:0004386 helicase activity; GO:0005488 binding; GO:0008186 ATP-dependent activity, acting on RNA; GO:0016462 pyrophosphatase activity; GO:0016787 hydrolase activity; GO:0016817 hydrolase activity, acting on acid anhydrides; GO:0016818 …	PF00270; PF00271; PF08152	PF00270 DEAD/DEAH box helicase; PF00271 Helicase conserved C-terminal domain; PF08152 GUCT (NUC152) domain	A	KOG0331	ATP-dependent RNA helicase
F1SUG7	122	S	0.252142	0.00146421	Down	RNA helicase OS=Sus scrofa OX=9823 GN=DDX21 PE=1 SV=3	DDX21	1	NEEPS(1.0)VEEIDAPKPK	6	6	S5	5.5686e-07	1761.79	358659	281073	365278	278674	395148	450603	1.32846e+06	1.31698e+06	1.81404e+06	0.489903	0.383926	0.498944	0.380649	0.539745	0.615492	1.81458	1.79891	2.47785	nucleus	K16911	DDX21; ATP-dependent RNA helicase DDX21 [EC:3.6.4.13]		GO:0006139 nucleobase-containing compound metabolic process; GO:0006351 transcription, DNA-templated; GO:0006366 transcription by RNA polymerase II; GO:0006725 cellular aromatic compound metabolic process; GO:0006807 nitrogen compound metabolic process; GO:0008152 metabolic process; GO:0009058 biosynthetic process; GO:0009059 macromolecule biosynthetic process; GO:0009605 response to external sti…	GO:0005622 intracellular anatomical structure; GO:0005634 nucleus; GO:0005654 nucleoplasm; GO:0005730 nucleolus; GO:0005737 cytoplasm; GO:0031974 membrane-enclosed lumen; GO:0031981 nuclear lumen; GO:0043226 organelle; GO:0043227 membrane-bounded organelle; GO:0043228 non-membrane-bounded organelle; GO:0043229 intracellular organelle; GO:0043231 intracellular membrane-bounded organelle; GO:004323…	GO:0003676 nucleic acid binding; GO:0003723 RNA binding; GO:0003724 RNA helicase activity; GO:0003725 double-stranded RNA binding; GO:0003824 catalytic activity; GO:0004386 helicase activity; GO:0005488 binding; GO:0008186 ATP-dependent activity, acting on RNA; GO:0016462 pyrophosphatase activity; GO:0016787 hydrolase activity; GO:0016817 hydrolase activity, acting on acid anhydrides; GO:0016818 …	PF00270; PF00271; PF08152	PF00270 DEAD/DEAH box helicase; PF00271 Helicase conserved C-terminal domain; PF08152 GUCT (NUC152) domain	A	KOG0331	ATP-dependent RNA helicase
F1SUG7	174	S	0.490707	1.53412e-06	Down	RNA helicase OS=Sus scrofa OX=9823 GN=DDX21 PE=1 SV=3	DDX21	0.997	EAATEESNS(0.997)ELEQEISVEQK	15	70	S9	9.7515e-11	2329.99	8.45269e+07	4.69366e+07	7.58638e+07	5.63983e+07	56785901	5.46061e+07	1.11689e+08	1.14518e+08	1.15729e+08	1.06093	0.589118	0.952194	0.707875	0.71274	0.685381	1.40185	1.43736	1.45256	nucleus	K16911	DDX21; ATP-dependent RNA helicase DDX21 [EC:3.6.4.13]		GO:0006139 nucleobase-containing compound metabolic process; GO:0006351 transcription, DNA-templated; GO:0006366 transcription by RNA polymerase II; GO:0006725 cellular aromatic compound metabolic process; GO:0006807 nitrogen compound metabolic process; GO:0008152 metabolic process; GO:0009058 biosynthetic process; GO:0009059 macromolecule biosynthetic process; GO:0009605 response to external sti…	GO:0005622 intracellular anatomical structure; GO:0005634 nucleus; GO:0005654 nucleoplasm; GO:0005730 nucleolus; GO:0005737 cytoplasm; GO:0031974 membrane-enclosed lumen; GO:0031981 nuclear lumen; GO:0043226 organelle; GO:0043227 membrane-bounded organelle; GO:0043228 non-membrane-bounded organelle; GO:0043229 intracellular organelle; GO:0043231 intracellular membrane-bounded organelle; GO:004323…	GO:0003676 nucleic acid binding; GO:0003723 RNA binding; GO:0003724 RNA helicase activity; GO:0003725 double-stranded RNA binding; GO:0003824 catalytic activity; GO:0004386 helicase activity; GO:0005488 binding; GO:0008186 ATP-dependent activity, acting on RNA; GO:0016462 pyrophosphatase activity; GO:0016787 hydrolase activity; GO:0016817 hydrolase activity, acting on acid anhydrides; GO:0016818 …	PF00270; PF00271; PF08152	PF00270 DEAD/DEAH box helicase; PF00271 Helicase conserved C-terminal domain; PF08152 GUCT (NUC152) domain	A	KOG0331	ATP-dependent RNA helicase
F1SUG7	90	S	0.231036	2.05926e-06	Down	RNA helicase OS=Sus scrofa OX=9823 GN=DDX21 PE=1 SV=3	DDX21	1	KKEEPPQDDIIS(1.0)PK	23	23	S12	5.63984e-09	1703.83	1.20222e+06	883758	1.3268e+06	942541	964927	955945	4.41934e+06	3.94694e+06	4.02752e+06	0.579541	0.426022	0.639591	0.454358	0.46515	0.46082	2.13037	1.90265	1.9415	nucleus	K16911	DDX21; ATP-dependent RNA helicase DDX21 [EC:3.6.4.13]		GO:0006139 nucleobase-containing compound metabolic process; GO:0006351 transcription, DNA-templated; GO:0006366 transcription by RNA polymerase II; GO:0006725 cellular aromatic compound metabolic process; GO:0006807 nitrogen compound metabolic process; GO:0008152 metabolic process; GO:0009058 biosynthetic process; GO:0009059 macromolecule biosynthetic process; GO:0009605 response to external sti…	GO:0005622 intracellular anatomical structure; GO:0005634 nucleus; GO:0005654 nucleoplasm; GO:0005730 nucleolus; GO:0005737 cytoplasm; GO:0031974 membrane-enclosed lumen; GO:0031981 nuclear lumen; GO:0043226 organelle; GO:0043227 membrane-bounded organelle; GO:0043228 non-membrane-bounded organelle; GO:0043229 intracellular organelle; GO:0043231 intracellular membrane-bounded organelle; GO:004323…	GO:0003676 nucleic acid binding; GO:0003723 RNA binding; GO:0003724 RNA helicase activity; GO:0003725 double-stranded RNA binding; GO:0003824 catalytic activity; GO:0004386 helicase activity; GO:0005488 binding; GO:0008186 ATP-dependent activity, acting on RNA; GO:0016462 pyrophosphatase activity; GO:0016787 hydrolase activity; GO:0016817 hydrolase activity, acting on acid anhydrides; GO:0016818 …	PF00270; PF00271; PF08152	PF00270 DEAD/DEAH box helicase; PF00271 Helicase conserved C-terminal domain; PF08152 GUCT (NUC152) domain	A	KOG0331	ATP-dependent RNA helicase
F1SUG1	727	S	0.417232	0.0135607	Down	ATP-dependent RNA helicase SUPV3L1, mitochondrial OS=Sus scrofa OX=9823 GN=SUPV3L1 PE=1 SV=3	SUPV3L1	1	AAEPLS(1.0)PAAGEK	4	4	S6	0.0198652	1220.56	210147	205868	260033	87574.4	0	100233	234975	175737	264478	1.09235	1.07011	1.35166	0.455214		0.521014	1.22141	0.913485	1.37476	mitochondria	K17675	SUPV3L1, SUV3; ATP-dependent RNA helicase SUPV3L1/SUV3 [EC:3.6.4.13]		GO:0000957 mitochondrial RNA catabolic process; GO:0000958 mitochondrial mRNA catabolic process; GO:0000959 mitochondrial RNA metabolic process; GO:0000960 regulation of mitochondrial RNA catabolic process; GO:0000962 positive regulation of mitochondrial RNA catabolic process; GO:0000963 mitochondrial RNA processing; GO:0000965 mitochondrial RNA 3'-end processing; GO:0001558 regulation of cell gr…	GO:0000177 cytoplasmic exosome (RNase complex); GO:0000178 exosome (RNase complex); GO:0005622 intracellular anatomical structure; GO:0005634 nucleus; GO:0005737 cytoplasm; GO:0005739 mitochondrion; GO:0005759 mitochondrial matrix; GO:0009295 nucleoid; GO:0031974 membrane-enclosed lumen; GO:0032991 protein-containing complex; GO:0042645 mitochondrial nucleoid; GO:0043226 organelle; GO:0043227 mem…	GO:0003676 nucleic acid binding; GO:0003677 DNA binding; GO:0003678 DNA helicase activity; GO:0003723 RNA binding; GO:0003724 RNA helicase activity; GO:0003725 double-stranded RNA binding; GO:0003824 catalytic activity; GO:0004386 helicase activity; GO:0005488 binding; GO:0005515 protein binding; GO:0008186 ATP-dependent activity, acting on RNA; GO:0016462 pyrophosphatase activity; GO:0016787 hyd…	PF18114; PF00271; PF18147	PF18114 Suv3 helical N-terminal domain; PF00271 Helicase conserved C-terminal domain; PF18147 Suv3 C-terminal domain 1	A	KOG0953	Mitochondrial RNA helicase SUV3, DEAD-box superfamily
F1SUF5	799	S	0.194695	0.00320041	Down	Nucleolar protein 8 OS=Sus scrofa OX=9823 GN=NOL8 PE=4 SV=3	NOL8	1	LFDSSDDES(1.0)GS(1.0)EDDSNR	1	9	S9	3.89325e-08	2034.65	0	0	0	255072	330337	269357	1.32199e+06	937457	2.13083e+06				0.291787	0.377885	0.308127	1.51227	1.07239	2.43753	nucleus	K14836	NOP8, NOL8, NOP132; nucleolar protein 8		GO:0006139 nucleobase-containing compound metabolic process; GO:0006364 rRNA processing; GO:0006396 RNA processing; GO:0006725 cellular aromatic compound metabolic process; GO:0006807 nitrogen compound metabolic process; GO:0008104 protein localization; GO:0008152 metabolic process; GO:0009987 cellular process; GO:0010033 response to organic substance; GO:0010467 gene expression; GO:0016070 RNA m…	GO:0005622 intracellular anatomical structure; GO:0005634 nucleus; GO:0005730 nucleolus; GO:0031974 membrane-enclosed lumen; GO:0031981 nuclear lumen; GO:0043226 organelle; GO:0043227 membrane-bounded organelle; GO:0043228 non-membrane-bounded organelle; GO:0043229 intracellular organelle; GO:0043231 intracellular membrane-bounded organelle; GO:0043232 intracellular non-membrane-bounded organelle…	GO:0003676 nucleic acid binding; GO:0003723 RNA binding; GO:0003729 mRNA binding; GO:0005488 binding; GO:0097159 organic cyclic compound binding; GO:1901363 heterocyclic compound binding;	PF00076	PF00076 RNA recognition motif. (a.k.a. RRM, RBD, or RNP domain)	S	KOG4365	Uncharacterized conserved protein
F1SUF5	262	T	0.426164	0.000126042	Down	Nucleolar protein 8 OS=Sus scrofa OX=9823 GN=NOL8 PE=4 SV=3	NOL8	1	TPDGPIT(1.0)PK	9	9	T7	0.0122937	1005.47	387843	317318	354116	432439	423469	504218	1.02918e+06	1.06134e+06	1.10104e+06	0.622102	0.508979	0.568003	0.693634	0.679246	0.808768	1.6508	1.70239	1.76607	nucleus	K14836	NOP8, NOL8, NOP132; nucleolar protein 8		GO:0006139 nucleobase-containing compound metabolic process; GO:0006364 rRNA processing; GO:0006396 RNA processing; GO:0006725 cellular aromatic compound metabolic process; GO:0006807 nitrogen compound metabolic process; GO:0008104 protein localization; GO:0008152 metabolic process; GO:0009987 cellular process; GO:0010033 response to organic substance; GO:0010467 gene expression; GO:0016070 RNA m…	GO:0005622 intracellular anatomical structure; GO:0005634 nucleus; GO:0005730 nucleolus; GO:0031974 membrane-enclosed lumen; GO:0031981 nuclear lumen; GO:0043226 organelle; GO:0043227 membrane-bounded organelle; GO:0043228 non-membrane-bounded organelle; GO:0043229 intracellular organelle; GO:0043231 intracellular membrane-bounded organelle; GO:0043232 intracellular non-membrane-bounded organelle…	GO:0003676 nucleic acid binding; GO:0003723 RNA binding; GO:0003729 mRNA binding; GO:0005488 binding; GO:0097159 organic cyclic compound binding; GO:1901363 heterocyclic compound binding;	PF00076	PF00076 RNA recognition motif. (a.k.a. RRM, RBD, or RNP domain)	S	KOG4365	Uncharacterized conserved protein
F1SUF5	801	S	0.370053	0.000237705	Down	Nucleolar protein 8 OS=Sus scrofa OX=9823 GN=NOL8 PE=4 SV=3	NOL8	1	LFDSSDDES(1.0)GS(1.0)EDDSNR	15	19	S11	4.18658e-10	1954.68	0	104511	154294	1.87735e+06	1.87816e+06	2.17142e+06	5.7433e+06	4.69212e+06	5.58101e+06		0.0376581	0.0555961	0.676456	0.676749	0.782418	2.06946	1.69069	2.01098	nucleus	K14836	NOP8, NOL8, NOP132; nucleolar protein 8		GO:0006139 nucleobase-containing compound metabolic process; GO:0006364 rRNA processing; GO:0006396 RNA processing; GO:0006725 cellular aromatic compound metabolic process; GO:0006807 nitrogen compound metabolic process; GO:0008104 protein localization; GO:0008152 metabolic process; GO:0009987 cellular process; GO:0010033 response to organic substance; GO:0010467 gene expression; GO:0016070 RNA m…	GO:0005622 intracellular anatomical structure; GO:0005634 nucleus; GO:0005730 nucleolus; GO:0031974 membrane-enclosed lumen; GO:0031981 nuclear lumen; GO:0043226 organelle; GO:0043227 membrane-bounded organelle; GO:0043228 non-membrane-bounded organelle; GO:0043229 intracellular organelle; GO:0043231 intracellular membrane-bounded organelle; GO:0043232 intracellular non-membrane-bounded organelle…	GO:0003676 nucleic acid binding; GO:0003723 RNA binding; GO:0003729 mRNA binding; GO:0005488 binding; GO:0097159 organic cyclic compound binding; GO:1901363 heterocyclic compound binding;	PF00076	PF00076 RNA recognition motif. (a.k.a. RRM, RBD, or RNP domain)	S	KOG4365	Uncharacterized conserved protein
F1SUD5	896	S	0.444357	0.0225493	Down	PHD finger protein 2 OS=Sus scrofa OX=9823 GN=PHF2 PE=4 SV=4	PHF2	1	KGS(1.0)DDAPYSPTAR	14	7	S3	6.91611e-07	1444.61	636915	626233	781829	1.78117e+06	838345	914892	2.85246e+06	2.55437e+06	2.54715e+06	0.423563	0.41646	0.519934	1.18452	0.557519	0.608424	1.89695	1.69871	1.69392	nucleus	K19414	PHF2, JHDM1E; lysine-specific demethylase PHF2 [EC:1.14.11.-]		GO:0001889 liver development; GO:0006325 chromatin organization; GO:0006355 regulation of transcription, DNA-templated; GO:0006464 cellular protein modification process; GO:0006482 protein demethylation; GO:0006807 nitrogen compound metabolic process; GO:0006996 organelle organization; GO:0007275 multicellular organism development; GO:0008152 metabolic process; GO:0008214 protein dealkylation; GO…	GO:0000775 chromosome, centromeric region; GO:0000776 kinetochore; GO:0005622 intracellular anatomical structure; GO:0005634 nucleus; GO:0005654 nucleoplasm; GO:0005694 chromosome; GO:0005730 nucleolus; GO:0031974 membrane-enclosed lumen; GO:0031981 nuclear lumen; GO:0032991 protein-containing complex; GO:0043226 organelle; GO:0043227 membrane-bounded organelle; GO:0043228 non-membrane-bounded or…	GO:0003824 catalytic activity; GO:0005488 binding; GO:0005506 iron ion binding; GO:0005515 protein binding; GO:0008270 zinc ion binding; GO:0032451 demethylase activity; GO:0032452 histone demethylase activity; GO:0032454 histone H3-methyl-lysine-9 demethylase activity; GO:0035064 methylated histone binding; GO:0042393 histone binding; GO:0043167 ion binding; GO:0043169 cation binding; GO:0046872…	PF00628; PF02373; PF17811	PF00628 PHD-finger; PF02373 JmjC domain, hydroxylase; PF17811 Jumonji helical domain	B	KOG1633	F-box protein JEMMA and related proteins with JmjC, PHD, F-box and LRR domains
F1SUD5	622	S	0.332777	3.58309e-05	Down	PHD finger protein 2 OS=Sus scrofa OX=9823 GN=PHF2 PE=4 SV=4	PHF2	1	LEKS(1.0)PLAGNK	2	2	S4	0.0265532	1136.57	436120	398920	401074	345921	362896	380960	1.17637e+06	1.00056e+06	1.09786e+06	0.700821	0.641043	0.644505	0.555876	0.583155	0.612182	1.89037	1.60785	1.7642	nucleus	K19414	PHF2, JHDM1E; lysine-specific demethylase PHF2 [EC:1.14.11.-]		GO:0001889 liver development; GO:0006325 chromatin organization; GO:0006355 regulation of transcription, DNA-templated; GO:0006464 cellular protein modification process; GO:0006482 protein demethylation; GO:0006807 nitrogen compound metabolic process; GO:0006996 organelle organization; GO:0007275 multicellular organism development; GO:0008152 metabolic process; GO:0008214 protein dealkylation; GO…	GO:0000775 chromosome, centromeric region; GO:0000776 kinetochore; GO:0005622 intracellular anatomical structure; GO:0005634 nucleus; GO:0005654 nucleoplasm; GO:0005694 chromosome; GO:0005730 nucleolus; GO:0031974 membrane-enclosed lumen; GO:0031981 nuclear lumen; GO:0032991 protein-containing complex; GO:0043226 organelle; GO:0043227 membrane-bounded organelle; GO:0043228 non-membrane-bounded or…	GO:0003824 catalytic activity; GO:0005488 binding; GO:0005506 iron ion binding; GO:0005515 protein binding; GO:0008270 zinc ion binding; GO:0032451 demethylase activity; GO:0032452 histone demethylase activity; GO:0032454 histone H3-methyl-lysine-9 demethylase activity; GO:0035064 methylated histone binding; GO:0042393 histone binding; GO:0043167 ion binding; GO:0043169 cation binding; GO:0046872…	PF00628; PF02373; PF17811	PF00628 PHD-finger; PF02373 JmjC domain, hydroxylase; PF17811 Jumonji helical domain	B	KOG1633	F-box protein JEMMA and related proteins with JmjC, PHD, F-box and LRR domains
F1SU29	2279	T	0.364279	0.000596979	Down	RAN binding protein 2 OS=Sus scrofa OX=9823 GN=RANBP2 PE=1 SV=4	RANBP2	1	LNQSGASVGT(1.0)DEDS(1.0)DVTQEEER	19	26	T10	3.91805e-09	2525.96	1.49009e+06	1.21857e+06	1.41606e+06	1.30717e+06	1.22774e+06	1.54365e+06	3752436	3.23379e+06	4.21005e+06	0.691294	0.565329	0.656949	0.606434	0.569582	0.716144	1.74086	1.50025	1.95316	mitochondria	K12172	RANBP2, NUP358; E3 SUMO-protein ligase RanBP2 [EC:2.3.2.-]	map03013 Nucleocytoplasmic transport	GO:0000082 G1/S transition of mitotic cell cycle; GO:0000226 microtubule cytoskeleton organization; GO:0000278 mitotic cell cycle; GO:0006109 regulation of carbohydrate metabolic process; GO:0006111 regulation of gluconeogenesis; GO:0006403 RNA localization; GO:0006405 RNA export from nucleus; GO:0006406 mRNA export from nucleus; GO:0006464 cellular protein modification process; GO:0006508 proteo…	GO:0005622 intracellular anatomical structure; GO:0005634 nucleus; GO:0005635 nuclear envelope; GO:0005642 annulate lamellae; GO:0005643 nuclear pore; GO:0005737 cytoplasm; GO:0005739 mitochondrion; GO:0005813 centrosome; GO:0005815 microtubule organizing center; GO:0005829 cytosol; GO:0005856 cytoskeleton; GO:0012505 endomembrane system; GO:0015630 microtubule cytoskeleton; GO:0016020 membrane; …	GO:0003824 catalytic activity; GO:0005488 binding; GO:0005515 protein binding; GO:0016740 transferase activity; GO:0019787 ubiquitin-like protein transferase activity; GO:0019789 SUMO transferase activity; GO:0019899 enzyme binding; GO:0031267 small GTPase binding; GO:0051020 GTPase binding; GO:0140096 catalytic activity, acting on a protein;	PF00638; PF00641; PF12185; PF00160	PF00638 RanBP1 domain; PF00641 Zn-finger in Ran binding protein and others; PF12185 Nup358/RanBP2 E3 ligase domain; PF00160 Cyclophilin type peptidyl-prolyl cis-trans isomerase/CLD	O	KOG0865	Cyclophilin type peptidyl-prolyl cis-trans isomerase
F1SU29	1178	S	0.443894	0.0144354	Down	RAN binding protein 2 OS=Sus scrofa OX=9823 GN=RANBP2 PE=1 SV=4	RANBP2	1	RSDDMFTFHS(1.0)PGK	11	19	S10	3.09163e-08	1604.66	1.11326e+06	521735	594653	1.06421e+06	1.34171e+06	1.88472e+06	2.55456e+06	3.42653e+06	3.68483e+06	0.619004	0.2901	0.330644	0.591732	0.746031	1.04796	1.42041	1.90525	2.04887	mitochondria	K12172	RANBP2, NUP358; E3 SUMO-protein ligase RanBP2 [EC:2.3.2.-]	map03013 Nucleocytoplasmic transport	GO:0000082 G1/S transition of mitotic cell cycle; GO:0000226 microtubule cytoskeleton organization; GO:0000278 mitotic cell cycle; GO:0006109 regulation of carbohydrate metabolic process; GO:0006111 regulation of gluconeogenesis; GO:0006403 RNA localization; GO:0006405 RNA export from nucleus; GO:0006406 mRNA export from nucleus; GO:0006464 cellular protein modification process; GO:0006508 proteo…	GO:0005622 intracellular anatomical structure; GO:0005634 nucleus; GO:0005635 nuclear envelope; GO:0005642 annulate lamellae; GO:0005643 nuclear pore; GO:0005737 cytoplasm; GO:0005739 mitochondrion; GO:0005813 centrosome; GO:0005815 microtubule organizing center; GO:0005829 cytosol; GO:0005856 cytoskeleton; GO:0012505 endomembrane system; GO:0015630 microtubule cytoskeleton; GO:0016020 membrane; …	GO:0003824 catalytic activity; GO:0005488 binding; GO:0005515 protein binding; GO:0016740 transferase activity; GO:0019787 ubiquitin-like protein transferase activity; GO:0019789 SUMO transferase activity; GO:0019899 enzyme binding; GO:0031267 small GTPase binding; GO:0051020 GTPase binding; GO:0140096 catalytic activity, acting on a protein;	PF00638; PF00641; PF12185; PF00160	PF00638 RanBP1 domain; PF00641 Zn-finger in Ran binding protein and others; PF12185 Nup358/RanBP2 E3 ligase domain; PF00160 Cyclophilin type peptidyl-prolyl cis-trans isomerase/CLD	O	KOG0865	Cyclophilin type peptidyl-prolyl cis-trans isomerase
F1SU29	2237	S	0.336516	0.00151676	Down	RAN binding protein 2 OS=Sus scrofa OX=9823 GN=RANBP2 PE=1 SV=4	RANBP2	1	EDALDTSVSSSSVHAS(1.0)PLASS(1.0)PVK	25	15	S21	1.8801e-11	2531.09	9.31479e+06	8.77296e+06	7.83531e+06	3.54119e+06	5.57525e+06	5.28039e+06	1.4147e+07	1.40344e+07	1.46007e+07	1.0088	0.950118	0.848569	0.383513	0.603803	0.57187	1.53213	1.51993	1.58126	mitochondria	K12172	RANBP2, NUP358; E3 SUMO-protein ligase RanBP2 [EC:2.3.2.-]	map03013 Nucleocytoplasmic transport	GO:0000082 G1/S transition of mitotic cell cycle; GO:0000226 microtubule cytoskeleton organization; GO:0000278 mitotic cell cycle; GO:0006109 regulation of carbohydrate metabolic process; GO:0006111 regulation of gluconeogenesis; GO:0006403 RNA localization; GO:0006405 RNA export from nucleus; GO:0006406 mRNA export from nucleus; GO:0006464 cellular protein modification process; GO:0006508 proteo…	GO:0005622 intracellular anatomical structure; GO:0005634 nucleus; GO:0005635 nuclear envelope; GO:0005642 annulate lamellae; GO:0005643 nuclear pore; GO:0005737 cytoplasm; GO:0005739 mitochondrion; GO:0005813 centrosome; GO:0005815 microtubule organizing center; GO:0005829 cytosol; GO:0005856 cytoskeleton; GO:0012505 endomembrane system; GO:0015630 microtubule cytoskeleton; GO:0016020 membrane; …	GO:0003824 catalytic activity; GO:0005488 binding; GO:0005515 protein binding; GO:0016740 transferase activity; GO:0019787 ubiquitin-like protein transferase activity; GO:0019789 SUMO transferase activity; GO:0019899 enzyme binding; GO:0031267 small GTPase binding; GO:0051020 GTPase binding; GO:0140096 catalytic activity, acting on a protein;	PF00638; PF00641; PF12185; PF00160	PF00638 RanBP1 domain; PF00641 Zn-finger in Ran binding protein and others; PF12185 Nup358/RanBP2 E3 ligase domain; PF00160 Cyclophilin type peptidyl-prolyl cis-trans isomerase/CLD	O	KOG0865	Cyclophilin type peptidyl-prolyl cis-trans isomerase
F1SU29	2232	S	0.481284	6.96337e-05	Down	RAN binding protein 2 OS=Sus scrofa OX=9823 GN=RANBP2 PE=1 SV=4	RANBP2	1	EDALDTSVSSSSVHAS(1.0)PLASS(1.0)PVK	38	19	S16	3.25077e-13	2451.13	4.31789e+07	4.64694e+07	4.26202e+07	3.11094e+07	3.48238e+07	3.25817e+07	6.65483e+07	6.60793e+07	7.20644e+07	0.892382	0.960386	0.880835	0.642941	0.719705	0.673368	1.37536	1.36566	1.48936	mitochondria	K12172	RANBP2, NUP358; E3 SUMO-protein ligase RanBP2 [EC:2.3.2.-]	map03013 Nucleocytoplasmic transport	GO:0000082 G1/S transition of mitotic cell cycle; GO:0000226 microtubule cytoskeleton organization; GO:0000278 mitotic cell cycle; GO:0006109 regulation of carbohydrate metabolic process; GO:0006111 regulation of gluconeogenesis; GO:0006403 RNA localization; GO:0006405 RNA export from nucleus; GO:0006406 mRNA export from nucleus; GO:0006464 cellular protein modification process; GO:0006508 proteo…	GO:0005622 intracellular anatomical structure; GO:0005634 nucleus; GO:0005635 nuclear envelope; GO:0005642 annulate lamellae; GO:0005643 nuclear pore; GO:0005737 cytoplasm; GO:0005739 mitochondrion; GO:0005813 centrosome; GO:0005815 microtubule organizing center; GO:0005829 cytosol; GO:0005856 cytoskeleton; GO:0012505 endomembrane system; GO:0015630 microtubule cytoskeleton; GO:0016020 membrane; …	GO:0003824 catalytic activity; GO:0005488 binding; GO:0005515 protein binding; GO:0016740 transferase activity; GO:0019787 ubiquitin-like protein transferase activity; GO:0019789 SUMO transferase activity; GO:0019899 enzyme binding; GO:0031267 small GTPase binding; GO:0051020 GTPase binding; GO:0140096 catalytic activity, acting on a protein;	PF00638; PF00641; PF12185; PF00160	PF00638 RanBP1 domain; PF00641 Zn-finger in Ran binding protein and others; PF12185 Nup358/RanBP2 E3 ligase domain; PF00160 Cyclophilin type peptidyl-prolyl cis-trans isomerase/CLD	O	KOG0865	Cyclophilin type peptidyl-prolyl cis-trans isomerase
F1SU29	1941	S	2.04191	1.47805e-05	Up	RAN binding protein 2 OS=Sus scrofa OX=9823 GN=RANBP2 PE=1 SV=4	RANBP2	1	SAS(1.0)GEGFQFGK	4	4	S3	0.000486281	1194.48	110411	107609	104760	1.20541e+06	1.11139e+06	1.20854e+06	578092	567882	580515	0.178254	0.173731	0.169131	1.9461	1.79429	1.95114	0.933308	0.916824	0.93722	mitochondria	K12172	RANBP2, NUP358; E3 SUMO-protein ligase RanBP2 [EC:2.3.2.-]	map03013 Nucleocytoplasmic transport	GO:0000082 G1/S transition of mitotic cell cycle; GO:0000226 microtubule cytoskeleton organization; GO:0000278 mitotic cell cycle; GO:0006109 regulation of carbohydrate metabolic process; GO:0006111 regulation of gluconeogenesis; GO:0006403 RNA localization; GO:0006405 RNA export from nucleus; GO:0006406 mRNA export from nucleus; GO:0006464 cellular protein modification process; GO:0006508 proteo…	GO:0005622 intracellular anatomical structure; GO:0005634 nucleus; GO:0005635 nuclear envelope; GO:0005642 annulate lamellae; GO:0005643 nuclear pore; GO:0005737 cytoplasm; GO:0005739 mitochondrion; GO:0005813 centrosome; GO:0005815 microtubule organizing center; GO:0005829 cytosol; GO:0005856 cytoskeleton; GO:0012505 endomembrane system; GO:0015630 microtubule cytoskeleton; GO:0016020 membrane; …	GO:0003824 catalytic activity; GO:0005488 binding; GO:0005515 protein binding; GO:0016740 transferase activity; GO:0019787 ubiquitin-like protein transferase activity; GO:0019789 SUMO transferase activity; GO:0019899 enzyme binding; GO:0031267 small GTPase binding; GO:0051020 GTPase binding; GO:0140096 catalytic activity, acting on a protein;	PF00638; PF00641; PF12185; PF00160	PF00638 RanBP1 domain; PF00641 Zn-finger in Ran binding protein and others; PF12185 Nup358/RanBP2 E3 ligase domain; PF00160 Cyclophilin type peptidyl-prolyl cis-trans isomerase/CLD	O	KOG0865	Cyclophilin type peptidyl-prolyl cis-trans isomerase
F1SU29	1000	S	0.325463	0.000412829	Down	RAN binding protein 2 OS=Sus scrofa OX=9823 GN=RANBP2 PE=1 SV=4	RANBP2	1	FESPATGILS(1.0)PR	13	13	S10	3.24092e-06	1354.64	11687077	15690013	17320340	8086480	5.88233e+06	7024678	19894338	23506654	21102490	0.807897	1.08461	1.19731	0.558997	0.40663	0.485598	1.37524	1.62495	1.45876	mitochondria	K12172	RANBP2, NUP358; E3 SUMO-protein ligase RanBP2 [EC:2.3.2.-]	map03013 Nucleocytoplasmic transport	GO:0000082 G1/S transition of mitotic cell cycle; GO:0000226 microtubule cytoskeleton organization; GO:0000278 mitotic cell cycle; GO:0006109 regulation of carbohydrate metabolic process; GO:0006111 regulation of gluconeogenesis; GO:0006403 RNA localization; GO:0006405 RNA export from nucleus; GO:0006406 mRNA export from nucleus; GO:0006464 cellular protein modification process; GO:0006508 proteo…	GO:0005622 intracellular anatomical structure; GO:0005634 nucleus; GO:0005635 nuclear envelope; GO:0005642 annulate lamellae; GO:0005643 nuclear pore; GO:0005737 cytoplasm; GO:0005739 mitochondrion; GO:0005813 centrosome; GO:0005815 microtubule organizing center; GO:0005829 cytosol; GO:0005856 cytoskeleton; GO:0012505 endomembrane system; GO:0015630 microtubule cytoskeleton; GO:0016020 membrane; …	GO:0003824 catalytic activity; GO:0005488 binding; GO:0005515 protein binding; GO:0016740 transferase activity; GO:0019787 ubiquitin-like protein transferase activity; GO:0019789 SUMO transferase activity; GO:0019899 enzyme binding; GO:0031267 small GTPase binding; GO:0051020 GTPase binding; GO:0140096 catalytic activity, acting on a protein;	PF00638; PF00641; PF12185; PF00160	PF00638 RanBP1 domain; PF00641 Zn-finger in Ran binding protein and others; PF12185 Nup358/RanBP2 E3 ligase domain; PF00160 Cyclophilin type peptidyl-prolyl cis-trans isomerase/CLD	O	KOG0865	Cyclophilin type peptidyl-prolyl cis-trans isomerase
F1STU9	1619	T	2.03848	0.00020509	Up	PCF11 cleavage and polyadenylation factor subunit OS=Sus scrofa OX=9823 GN=PCF11 PE=4 SV=3	PCF11	1	IYHPSCYEDYQNTSSFDCT(1.0)PS(0.997)PSK	9	9	T19	5.78142e-10	3043.12	1.11262e+06	1.30358e+06	1.55764e+06	4.01067e+06	3387378	3.78059e+06	1.9011e+06	1751680	1.83103e+06	0.485242	0.568523	0.679327	1.74915	1.47732	1.64881	0.829118	0.763951	0.798557	nucleus	K14400	PCF11; pre-mRNA cleavage complex 2 protein Pcf11	map03015 mRNA surveillance pathway	GO:0000375 RNA splicing, via transesterification reactions; GO:0000377 RNA splicing, via transesterification reactions with bulged adenosine as nucleophile; GO:0000398 mRNA splicing, via spliceosome; GO:0006139 nucleobase-containing compound metabolic process; GO:0006351 transcription, DNA-templated; GO:0006353 DNA-templated transcription, termination; GO:0006366 transcription by RNA polymerase I…	GO:0005622 intracellular anatomical structure; GO:0005634 nucleus; GO:0005654 nucleoplasm; GO:0005737 cytoplasm; GO:0005739 mitochondrion; GO:0005849 mRNA cleavage factor complex; GO:0031974 membrane-enclosed lumen; GO:0031981 nuclear lumen; GO:0032991 protein-containing complex; GO:0043226 organelle; GO:0043227 membrane-bounded organelle; GO:0043229 intracellular organelle; GO:0043231 intracellu…	GO:0000993 RNA polymerase II complex binding; GO:0001098 basal transcription machinery binding; GO:0001099 basal RNA polymerase II transcription machinery binding; GO:0003676 nucleic acid binding; GO:0003723 RNA binding; GO:0003729 mRNA binding; GO:0005488 binding; GO:0005515 protein binding; GO:0019899 enzyme binding; GO:0043175 RNA polymerase core enzyme binding; GO:0044877 protein-containing c…			A	KOG2071	mRNA cleavage and polyadenylation factor I/II complex, subunit Pcf11
F1STT6	103	S	0.488779	0.00327832	Down	Mitochondrial fission regulator 1 like OS=Sus scrofa OX=9823 GN=MTFR1L PE=1 SV=3	MTFR1L	1	NAS(1.0)VPNLR	14	14	S3	0.0884091	950.446	5227124	6.54745e+06	5.87587e+06	1.37969e+06	1.65141e+06	1.35898e+06	3.24336e+06	3.28018e+06	2.45819e+06	1.51646	1.89951	1.70467	0.400268	0.479097	0.39426	0.940944	0.951628	0.713156	cytoplasm				GO:0000266 mitochondrial fission; GO:0006091 generation of precursor metabolites and energy; GO:0006996 organelle organization; GO:0007005 mitochondrion organization; GO:0008152 metabolic process; GO:0009060 aerobic respiration; GO:0009987 cellular process; GO:0015980 energy derivation by oxidation of organic compounds; GO:0016043 cellular component organization; GO:0044237 cellular metabolic pro…	GO:0005622 intracellular anatomical structure; GO:0005737 cytoplasm; GO:0005739 mitochondrion; GO:0043226 organelle; GO:0043227 membrane-bounded organelle; GO:0043229 intracellular organelle; GO:0043231 intracellular membrane-bounded organelle;
F1ST82	62	S	2.28649	0.000555276	Up	Zinc finger CCHC-type containing 7 OS=Sus scrofa OX=9823 GN=ZCCHC7 PE=4 SV=4	ZCCHC7	1	EEEHEENNS(1.0)GNS(1.0)ESFGSKPNQK	9	9	S12	2.93361e-07	2636.98	206337	149109	169245	1.10716e+06	1.10983e+06	1.2796e+06	560057	523082	446098	0.334569	0.241776	0.274425	1.79523	1.79956	2.07483	0.908116	0.848162	0.723334	nucleus	K12597	AIR1_2; protein AIR1/2	map03018 RNA degradation	GO:0002252 immune effector process; GO:0002376 immune system process; GO:0006950 response to stress; GO:0006952 defense response; GO:0009605 response to external stimulus; GO:0009607 response to biotic stimulus; GO:0009615 response to virus; GO:0043207 response to external biotic stimulus; GO:0050896 response to stimulus; GO:0051607 defense response to virus; GO:0051707 response to other organism…	GO:0005622 intracellular anatomical structure; GO:0005634 nucleus; GO:0005730 nucleolus; GO:0005737 cytoplasm; GO:0005829 cytosol; GO:0031974 membrane-enclosed lumen; GO:0031981 nuclear lumen; GO:0043226 organelle; GO:0043227 membrane-bounded organelle; GO:0043228 non-membrane-bounded organelle; GO:0043229 intracellular organelle; GO:0043231 intracellular membrane-bounded organelle; GO:0043232 in…		PF00098	PF00098 Zinc knuckle	O	KOG4400	E3 ubiquitin ligase interacting with arginine methyltransferase
F1ST82	59	S	2.28649	0.000555276	Up	Zinc finger CCHC-type containing 7 OS=Sus scrofa OX=9823 GN=ZCCHC7 PE=4 SV=4	ZCCHC7	1	EEEHEENNS(1.0)GNS(1.0)ESFGSKPNQK	9	9	S9	2.93361e-07	2636.98	206337	149109	169245	1.10716e+06	1.10983e+06	1.2796e+06	560057	523082	446098	0.334569	0.241776	0.274425	1.79523	1.79956	2.07483	0.908116	0.848162	0.723334	nucleus	K12597	AIR1_2; protein AIR1/2	map03018 RNA degradation	GO:0002252 immune effector process; GO:0002376 immune system process; GO:0006950 response to stress; GO:0006952 defense response; GO:0009605 response to external stimulus; GO:0009607 response to biotic stimulus; GO:0009615 response to virus; GO:0043207 response to external biotic stimulus; GO:0050896 response to stimulus; GO:0051607 defense response to virus; GO:0051707 response to other organism…	GO:0005622 intracellular anatomical structure; GO:0005634 nucleus; GO:0005730 nucleolus; GO:0005737 cytoplasm; GO:0005829 cytosol; GO:0031974 membrane-enclosed lumen; GO:0031981 nuclear lumen; GO:0043226 organelle; GO:0043227 membrane-bounded organelle; GO:0043228 non-membrane-bounded organelle; GO:0043229 intracellular organelle; GO:0043231 intracellular membrane-bounded organelle; GO:0043232 in…		PF00098	PF00098 Zinc knuckle	O	KOG4400	E3 ubiquitin ligase interacting with arginine methyltransferase
F1ST57	386	S	0.216574	0.0180092	Down	SH2 domain containing adaptor protein B OS=Sus scrofa OX=9823 GN=SHB PE=4 SV=3	SHB	1	HGS(1.0)PEFCGILGER	4	4	S3	4.17632e-06	1538.65	1.54986e+06	1.39292e+06	1.76367e+06	144051	523880	133128	1.36796e+06	1.08229e+06	1.24853e+06	1.51513	1.36171	1.72415	0.140823	0.512141	0.130145	1.33731	1.05804	1.22055	nucleus	K23697	SHB_D_E_F; SH2 domain-containing adapter protein B/D/E/F		GO:0001568 blood vessel development; GO:0001775 cell activation; GO:0001932 regulation of protein phosphorylation; GO:0001933 negative regulation of protein phosphorylation; GO:0001944 vasculature development; GO:0002253 activation of immune response; GO:0002376 immune system process; GO:0002429 immune response-activating cell surface receptor signaling pathway; GO:0002520 immune system developme…	GO:0005622 intracellular anatomical structure; GO:0005634 nucleus; GO:0005654 nucleoplasm; GO:0005737 cytoplasm; GO:0005829 cytosol; GO:0005886 plasma membrane; GO:0016020 membrane; GO:0031974 membrane-enclosed lumen; GO:0031981 nuclear lumen; GO:0032991 protein-containing complex; GO:0035770 ribonucleoprotein granule; GO:0036464 cytoplasmic ribonucleoprotein granule; GO:0043226 organelle; GO:004…	GO:0001784 phosphotyrosine residue binding; GO:0005488 binding; GO:0005515 protein binding; GO:0030674 protein-macromolecule adaptor activity; GO:0035591 signaling adaptor activity; GO:0045309 protein phosphorylated amino acid binding; GO:0051219 phosphoprotein binding; GO:0060090 molecular adaptor activity;	PF00017	PF00017 SH2 domain
F1ST04	120	S	0.473695	0.00388142	Down	Cingulin OS=Sus scrofa OX=9823 GN=CGN PE=1 SV=2	CGN	1	GST(0.993)S(1.0)DEEPGAHWNGK	6	30	S4	6.15147e-06	1651.64	603705	350681	603999	1.40732e+06	2.05182e+06	2.02998e+06	3.84832e+06	3.68905e+06	4.05051e+06	0.291561	0.169362	0.291703	0.67967	0.990929	0.980382	1.85856	1.78163	1.9562	nucleus	K06102	CGN; cingulin	map04530 Tight junction	GO:0000226 microtubule cytoskeleton organization; GO:0000902 cell morphogenesis; GO:0000904 cell morphogenesis involved in differentiation; GO:0002064 epithelial cell development; GO:0003382 epithelial cell morphogenesis; GO:0006996 organelle organization; GO:0007010 cytoskeleton organization; GO:0007017 microtubule-based process; GO:0007043 cell-cell junction assembly; GO:0007154 cell communicat…	GO:0005886 plasma membrane; GO:0005903 brush border; GO:0005911 cell-cell junction; GO:0005923 bicellular tight junction; GO:0016020 membrane; GO:0030054 cell junction; GO:0043296 apical junction complex; GO:0070160 tight junction; GO:0071944 cell periphery; GO:0098862 cluster of actin-based cell projections;	GO:0003779 actin binding; GO:0005488 binding; GO:0005515 protein binding; GO:0008017 microtubule binding; GO:0008092 cytoskeletal protein binding; GO:0015631 tubulin binding;
F1ST04	231	S	0.451898	0.00281441	Down	Cingulin OS=Sus scrofa OX=9823 GN=CGN PE=1 SV=2	CGN	1	RS(1.0)PDHWTPSTK	19	19	S2	6.41206e-06	1391.61	1.17785e+06	1.09173e+06	1172423	1.44852e+06	1680834	1.96423e+06	3.78676e+06	4279567	3.2052e+06	0.535193	0.496064	0.532728	0.658181	0.763741	0.892512	1.72063	1.94456	1.45639	nucleus	K06102	CGN; cingulin	map04530 Tight junction	GO:0000226 microtubule cytoskeleton organization; GO:0000902 cell morphogenesis; GO:0000904 cell morphogenesis involved in differentiation; GO:0002064 epithelial cell development; GO:0003382 epithelial cell morphogenesis; GO:0006996 organelle organization; GO:0007010 cytoskeleton organization; GO:0007017 microtubule-based process; GO:0007043 cell-cell junction assembly; GO:0007154 cell communicat…	GO:0005886 plasma membrane; GO:0005903 brush border; GO:0005911 cell-cell junction; GO:0005923 bicellular tight junction; GO:0016020 membrane; GO:0030054 cell junction; GO:0043296 apical junction complex; GO:0070160 tight junction; GO:0071944 cell periphery; GO:0098862 cluster of actin-based cell projections;	GO:0003779 actin binding; GO:0005488 binding; GO:0005515 protein binding; GO:0008017 microtubule binding; GO:0008092 cytoskeletal protein binding; GO:0015631 tubulin binding;
F1ST04	140	S	0.289354	0.000228023	Down	Cingulin OS=Sus scrofa OX=9823 GN=CGN PE=1 SV=2	CGN	0.993	SQSQAS(0.993)LAGPAAMGPSNR	1	1	S6	2.21437e-07	1809.79	209401	254677	219960	164784	165246	198077	626008	521974	677143	0.620495	0.754654	0.651782	0.488286	0.489656	0.586939	1.85498	1.54671	2.0065	nucleus	K06102	CGN; cingulin	map04530 Tight junction	GO:0000226 microtubule cytoskeleton organization; GO:0000902 cell morphogenesis; GO:0000904 cell morphogenesis involved in differentiation; GO:0002064 epithelial cell development; GO:0003382 epithelial cell morphogenesis; GO:0006996 organelle organization; GO:0007010 cytoskeleton organization; GO:0007017 microtubule-based process; GO:0007043 cell-cell junction assembly; GO:0007154 cell communicat…	GO:0005886 plasma membrane; GO:0005903 brush border; GO:0005911 cell-cell junction; GO:0005923 bicellular tight junction; GO:0016020 membrane; GO:0030054 cell junction; GO:0043296 apical junction complex; GO:0070160 tight junction; GO:0071944 cell periphery; GO:0098862 cluster of actin-based cell projections;	GO:0003779 actin binding; GO:0005488 binding; GO:0005515 protein binding; GO:0008017 microtubule binding; GO:0008092 cytoskeletal protein binding; GO:0015631 tubulin binding;
F1SSY2	183	S	0.384209	0.000256564	Down	Sodium channel modifier 1 OS=Sus scrofa OX=9823 GN=SCNM1 PE=4 SV=1	SCNM1	0.995	ESATVSSPAPMS(0.995)PTR	8	10	S12	5.98365e-06	1597.69	1.03576e+06	957326	1.04846e+06	620621	664402	749891	1.82333e+06	1.57935e+06	1.89369e+06	0.898681	0.830625	0.909701	0.538482	0.576469	0.650644	1.58201	1.37032	1.64307	nucleus	K24827	SCNM1; sodium channel modifier 1				GO:0005488 binding; GO:0005515 protein binding; GO:0019899 enzyme binding;
F1SS31	670	S	0.463874	0.00356726	Down	BUB1 mitotic checkpoint serine/threonine kinase B OS=Sus scrofa OX=9823 GN=BUB1B PE=4 SV=4	BUB1B	1	KLS(1.0)PIIEDSR	8	8	S3	0.0003826	1237.62	744026	671160	847404	382475	361113	533620	852275	965921	935159	1.06405	0.959842	1.21189	0.546987	0.516437	0.763144	1.21886	1.38139	1.33739	nucleus	K06637	BUB1B, BUBR1, MAD3L; mitotic checkpoint serine/threonine-protein kinase BUB1 beta [EC:2.7.11.1]	map04110 Cell cycle	GO:0000003 reproduction; GO:0000075 cell cycle checkpoint signaling; GO:0000278 mitotic cell cycle; GO:0000280 nuclear division; GO:0000819 sister chromatid segregation; GO:0006464 cellular protein modification process; GO:0006468 protein phosphorylation; GO:0006508 proteolysis; GO:0006511 ubiquitin-dependent protein catabolic process; GO:0006793 phosphorus metabolic process; GO:0006796 phosphate…	GO:0000151 ubiquitin ligase complex; GO:0000152 nuclear ubiquitin ligase complex; GO:0000228 nuclear chromosome; GO:0000775 chromosome, centromeric region; GO:0000776 kinetochore; GO:0000779 condensed chromosome, centromeric region; GO:0000793 condensed chromosome; GO:0000794 condensed nuclear chromosome; GO:0000940 outer kinetochore; GO:0005622 intracellular anatomical structure; GO:0005634 nucl…	GO:0003824 catalytic activity; GO:0004672 protein kinase activity; GO:0016301 kinase activity; GO:0016740 transferase activity; GO:0016772 transferase activity, transferring phosphorus-containing groups; GO:0016773 phosphotransferase activity, alcohol group as acceptor; GO:0140096 catalytic activity, acting on a protein;	PF08311	PF08311 Mad3/BUB1 homology region 1	D	KOG1166	Mitotic checkpoint serine/threonine protein kinase
F1SRU2	263	S	0.341027	0.00017013	Down	Zyxin OS=Sus scrofa OX=9823 GN=ZYX PE=1 SV=2	ZYX	1	FS(1.0)PVTPK	9	9	S2	0.0448261	855.401	2.46324e+06	2.83771e+06	3.43147e+06	1729035	1.99753e+06	1974677	5.36715e+06	5.06965e+06	6.28105e+06	0.711655	0.819844	0.991387	0.499537	0.577107	0.570505	1.55063	1.46468	1.81466	nucleus	K06273	ZYX; zyxin	map04510 Focal adhesion	GO:0002376 immune system process; GO:0006950 response to stress; GO:0006952 defense response; GO:0006955 immune response; GO:0006996 organelle organization; GO:0007010 cytoskeleton organization; GO:0007015 actin filament organization; GO:0007154 cell communication; GO:0007155 cell adhesion; GO:0007160 cell-matrix adhesion; GO:0007165 signal transduction; GO:0007166 cell surface receptor signaling…	GO:0001725 stress fiber; GO:0005622 intracellular anatomical structure; GO:0005634 nucleus; GO:0005737 cytoplasm; GO:0005829 cytosol; GO:0005856 cytoskeleton; GO:0005911 cell-cell junction; GO:0005912 adherens junction; GO:0005925 focal adhesion; GO:0015629 actin cytoskeleton; GO:0030054 cell junction; GO:0030055 cell-substrate junction; GO:0030139 endocytic vesicle; GO:0031410 cytoplasmic vesicl…	GO:0005488 binding; GO:0005515 protein binding; GO:0008092 cytoskeletal protein binding; GO:0042805 actinin binding; GO:0051393 alpha-actinin binding;	PF00412	PF00412 LIM domain	TZR	KOG1704	FOG: LIM domain
F1SRU2	277	S	0.368232	0.000481216	Down	Zyxin OS=Sus scrofa OX=9823 GN=ZYX PE=1 SV=2	ZYX	1	FS(1.0)PGAPGGPGSQPSR	24	24	S2	3.17281e-07	1478.64	1.53234e+06	1.92509e+06	1.99143e+06	1713308	2.16399e+06	1.91836e+06	5.66465e+06	4.55961e+06	5.51492e+06	0.511088	0.642085	0.664212	0.571448	0.721767	0.639841	1.88936	1.52079	1.83942	nucleus	K06273	ZYX; zyxin	map04510 Focal adhesion	GO:0002376 immune system process; GO:0006950 response to stress; GO:0006952 defense response; GO:0006955 immune response; GO:0006996 organelle organization; GO:0007010 cytoskeleton organization; GO:0007015 actin filament organization; GO:0007154 cell communication; GO:0007155 cell adhesion; GO:0007160 cell-matrix adhesion; GO:0007165 signal transduction; GO:0007166 cell surface receptor signaling…	GO:0001725 stress fiber; GO:0005622 intracellular anatomical structure; GO:0005634 nucleus; GO:0005737 cytoplasm; GO:0005829 cytosol; GO:0005856 cytoskeleton; GO:0005911 cell-cell junction; GO:0005912 adherens junction; GO:0005925 focal adhesion; GO:0015629 actin cytoskeleton; GO:0030054 cell junction; GO:0030055 cell-substrate junction; GO:0030139 endocytic vesicle; GO:0031410 cytoplasmic vesicl…	GO:0005488 binding; GO:0005515 protein binding; GO:0008092 cytoskeletal protein binding; GO:0042805 actinin binding; GO:0051393 alpha-actinin binding;	PF00412	PF00412 LIM domain	TZR	KOG1704	FOG: LIM domain
F1SRA5	538	S	0.408583	0.00156891	Down	Myocardin related transcription factor A OS=Sus scrofa OX=9823 GN=MRTFA PE=4 SV=2	MRTFA	1	AGSCCLS(1.0)PGAR	7	7	S7	0.00115896	1215.46	821604	652994	814368	287621	259264	294502	790844	718753	549687	1.42485	1.13244	1.4123	0.4988	0.449623	0.510733	1.3715	1.24648	0.953282	cytoplasm	K22525	MKL; MKL/myocardin-like protein					PF02037	PF02037 SAP domain
F1SR83	173	S	0.443778	0.00350256	Down	Ankyrin repeat and zinc finger peptidyl tRNA hydrolase 1 OS=Sus scrofa OX=9823 GN=ANKZF1 PE=3 SV=4	ANKZF1	1	EETKVPS(1.0)DDNEGLGQK	1	2	S7	0.0019933	1825.79	345382	126657	332049	68429.6	81709.2	0	185130	169034	153315	1.8903	0.693203	1.81732	0.374519	0.447199		1.01323	0.925132	0.839099	cytoplasm				GO:0000302 response to reactive oxygen species; GO:0006508 proteolysis; GO:0006511 ubiquitin-dependent protein catabolic process; GO:0006515 protein quality control for misfolded or incompletely synthesized proteins; GO:0006807 nitrogen compound metabolic process; GO:0006950 response to stress; GO:0006979 response to oxidative stress; GO:0008152 metabolic process; GO:0009056 catabolic process; GO…	GO:0005622 intracellular anatomical structure; GO:0005737 cytoplasm; GO:0005739 mitochondrion; GO:0005740 mitochondrial envelope; GO:0005741 mitochondrial outer membrane; GO:0016020 membrane; GO:0019867 outer membrane; GO:0030425 dendrite; GO:0031090 organelle membrane; GO:0031966 mitochondrial membrane; GO:0031967 organelle envelope; GO:0031968 organelle outer membrane; GO:0031975 envelope; GO:0…		PF18826; PF18716	PF18826 Bacteroidetes VLRF1 release factor; PF18716 Vms1-associating treble clef domain	R	KOG2505	Ankyrin repeat protein
F1SQX2	666	S	0.249778	0.000158822	Down	Epidermal growth factor receptor pathway substrate 8 OS=Sus scrofa OX=9823 GN=EPS8 PE=1 SV=4	EPS8	1	QNS(1.0)SSS(1.0)DSGGSIVR	12	8	S6	5.33888e-05	1540.57	1.71174e+06	1.03455e+06	2.01176e+06	478132	0	507102	2.13777e+06	1874880	1.90401e+06	1.17444	0.709812	1.38029	0.328051		0.347928	1.46674	1.28637	1.30636	nucleus	K17277	EPS8; epidermal growth factor receptor kinase substrate 8		GO:0000278 mitotic cell cycle; GO:0000280 nuclear division; GO:0002009 morphogenesis of an epithelium; GO:0002119 nematode larval development; GO:0002164 larval development; GO:0002376 immune system process; GO:0003008 system process; GO:0006928 movement of cell or subcellular component; GO:0006996 organelle organization; GO:0007010 cytoskeleton organization; GO:0007015 actin filament organizatio…	GO:0001726 ruffle; GO:0005622 intracellular anatomical structure; GO:0005737 cytoplasm; GO:0005886 plasma membrane; GO:0005887 integral component of plasma membrane; GO:0005903 brush border; GO:0005938 cell cortex; GO:0008328 ionotropic glutamate receptor complex; GO:0014069 postsynaptic density; GO:0016020 membrane; GO:0016021 integral component of membrane; GO:0017146 NMDA selective glutamate r…	GO:0003779 actin binding; GO:0005488 binding; GO:0005515 protein binding; GO:0008092 cytoskeletal protein binding; GO:0019899 enzyme binding; GO:0030674 protein-macromolecule adaptor activity; GO:0031267 small GTPase binding; GO:0035591 signaling adaptor activity; GO:0044877 protein-containing complex binding; GO:0051015 actin filament binding; GO:0051020 GTPase binding; GO:0060090 molecular adap…	PF08416; PF00018; PF18016	PF08416 Phosphotyrosine-binding domain; PF00018 SH3 domain; PF18016 SAM domain (Sterile alpha motif)	T	KOG3557	Epidermal growth factor receptor kinase substrate
F1SQX2	663	S	0.314615	0.00027667	Down	Epidermal growth factor receptor pathway substrate 8 OS=Sus scrofa OX=9823 GN=EPS8 PE=1 SV=4	EPS8	1	QNS(1.0)SSS(1.0)DSGGSIVR	18	17	S3	3.47298e-06	1460.6	9.11807e+06	6.90066e+06	9.60959e+06	2.75252e+06	2.19932e+06	3.01752e+06	8.85515e+06	8.1813e+06	8.2941e+06	1.39259	1.05393	1.46766	0.420388	0.335899	0.46086	1.35243	1.24952	1.26674	nucleus	K17277	EPS8; epidermal growth factor receptor kinase substrate 8		GO:0000278 mitotic cell cycle; GO:0000280 nuclear division; GO:0002009 morphogenesis of an epithelium; GO:0002119 nematode larval development; GO:0002164 larval development; GO:0002376 immune system process; GO:0003008 system process; GO:0006928 movement of cell or subcellular component; GO:0006996 organelle organization; GO:0007010 cytoskeleton organization; GO:0007015 actin filament organizatio…	GO:0001726 ruffle; GO:0005622 intracellular anatomical structure; GO:0005737 cytoplasm; GO:0005886 plasma membrane; GO:0005887 integral component of plasma membrane; GO:0005903 brush border; GO:0005938 cell cortex; GO:0008328 ionotropic glutamate receptor complex; GO:0014069 postsynaptic density; GO:0016020 membrane; GO:0016021 integral component of membrane; GO:0017146 NMDA selective glutamate r…	GO:0003779 actin binding; GO:0005488 binding; GO:0005515 protein binding; GO:0008092 cytoskeletal protein binding; GO:0019899 enzyme binding; GO:0030674 protein-macromolecule adaptor activity; GO:0031267 small GTPase binding; GO:0035591 signaling adaptor activity; GO:0044877 protein-containing complex binding; GO:0051015 actin filament binding; GO:0051020 GTPase binding; GO:0060090 molecular adap…	PF08416; PF00018; PF18016	PF08416 Phosphotyrosine-binding domain; PF00018 SH3 domain; PF18016 SAM domain (Sterile alpha motif)	T	KOG3557	Epidermal growth factor receptor kinase substrate
F1SQJ4	35	S	0.325591	0.00028197	Down	Ankyrin repeat and SOCS box containing 3 OS=Sus scrofa OX=9823 GN=ASB3 PE=4 SV=2	ASB3	1	S(1.0)VDVADNR	5	5	S1	0.017491	955.388	371843	315884	408007	98228.8	0	105532	327016	322410	289301	1.32907	1.12905	1.45833	0.351096		0.377198	1.16884	1.15238	1.03404	cytoplasm	K10325	ASB3; ankyrin repeat and SOCS box protein 3		GO:0006464 cellular protein modification process; GO:0006807 nitrogen compound metabolic process; GO:0008152 metabolic process; GO:0009987 cellular process; GO:0016567 protein ubiquitination; GO:0019538 protein metabolic process; GO:0032446 protein modification by small protein conjugation; GO:0036211 protein modification process; GO:0043170 macromolecule metabolic process; GO:0043412 macromolecu…	GO:0000151 ubiquitin ligase complex; GO:0005622 intracellular anatomical structure; GO:0005634 nucleus; GO:0005737 cytoplasm; GO:0005829 cytosol; GO:0032991 protein-containing complex; GO:0043226 organelle; GO:0043227 membrane-bounded organelle; GO:0043229 intracellular organelle; GO:0043231 intracellular membrane-bounded organelle; GO:1902494 catalytic complex; GO:1990234 transferase complex;	GO:0003824 catalytic activity; GO:0004842 ubiquitin-protein transferase activity; GO:0005488 binding; GO:0005515 protein binding; GO:0016740 transferase activity; GO:0019787 ubiquitin-like protein transferase activity; GO:0019899 enzyme binding; GO:0031625 ubiquitin protein ligase binding; GO:0044389 ubiquitin-like protein ligase binding; GO:0140096 catalytic activity, acting on a protein;	PF07525	PF07525 SOCS box	R	KOG0504	FOG: Ankyrin repeat
F1SQ34	102	S	2.45306	0.000409419	Up	E3 ubiquitin-protein ligase OS=Sus scrofa OX=9823 GN=DTX3L PE=3 SV=4	DTX3L	1	ISS(1.0)LTQSK	4	4	S3	0.0125908	943.45	0	122572	127373	883404	930221	716014	356584	337986	336648		0.257315	0.267393	1.85453	1.95281	1.50313	0.748575	0.709533	0.706723	mitochondria	K06058	DTX; deltex [EC:2.3.2.27]	map04330 Notch signaling pathway	GO:0000209 protein polyubiquitination; GO:0002230 positive regulation of defense response to virus by host; GO:0002682 regulation of immune system process; GO:0002697 regulation of immune effector process; GO:0002831 regulation of response to biotic stimulus; GO:0006139 nucleobase-containing compound metabolic process; GO:0006259 DNA metabolic process; GO:0006281 DNA repair; GO:0006282 regulation…	GO:0000323 lytic vacuole; GO:0005622 intracellular anatomical structure; GO:0005634 nucleus; GO:0005654 nucleoplasm; GO:0005737 cytoplasm; GO:0005764 lysosome; GO:0005773 vacuole; GO:0005829 cytosol; GO:0031974 membrane-enclosed lumen; GO:0031981 nuclear lumen; GO:0032991 protein-containing complex; GO:0043226 organelle; GO:0043227 membrane-bounded organelle; GO:0043229 intracellular organelle; G…	GO:0003824 catalytic activity; GO:0004842 ubiquitin-protein transferase activity; GO:0004857 enzyme inhibitor activity; GO:0005488 binding; GO:0005515 protein binding; GO:0008047 enzyme activator activity; GO:0016740 transferase activity; GO:0019787 ubiquitin-like protein transferase activity; GO:0019899 enzyme binding; GO:0030234 enzyme regulator activity; GO:0042393 histone binding; GO:0044389 …	PF18102	PF18102 Deltex C-terminal domain
F1SPR8	483	S	0.328731	0.000649912	Down	PWP1 homolog, endonuclein OS=Sus scrofa OX=9823 GN=PWP1 PE=4 SV=3	PWP1	1	NSS(1.0)ISGPFGNR	9	9	S3	0.00105655	1215.52	1511916	1.37765e+06	1.38858e+06	0	288699	309022	998524	828223	900657	1.59081	1.44954	1.46103		0.303763	0.325146	1.05063	0.871438	0.947652	mitochondria	K14791	PWP1; periodic tryptophan protein 1		GO:0000003 reproduction; GO:0001932 regulation of protein phosphorylation; GO:0001933 negative regulation of protein phosphorylation; GO:0002064 epithelial cell development; GO:0002065 columnar/cuboidal epithelial cell differentiation; GO:0002066 columnar/cuboidal epithelial cell development; GO:0003006 developmental process involved in reproduction; GO:0006139 nucleobase-containing compound meta…	GO:0005622 intracellular anatomical structure; GO:0005634 nucleus; GO:0005654 nucleoplasm; GO:0005730 nucleolus; GO:0005737 cytoplasm; GO:0005794 Golgi apparatus; GO:0012505 endomembrane system; GO:0031974 membrane-enclosed lumen; GO:0031981 nuclear lumen; GO:0043226 organelle; GO:0043227 membrane-bounded organelle; GO:0043228 non-membrane-bounded organelle; GO:0043229 intracellular organelle; GO…	GO:0003676 nucleic acid binding; GO:0003677 DNA binding; GO:0003682 chromatin binding; GO:0005488 binding; GO:0005515 protein binding; GO:0031490 chromatin DNA binding; GO:0035064 methylated histone binding; GO:0042393 histone binding; GO:0097159 organic cyclic compound binding; GO:0140030 modification-dependent protein binding; GO:0140034 methylation-dependent protein binding; GO:1901363 heteroc…			S	KOG0270	WD40 repeat-containing protein
F1SPP8	524	S	3.45113	0.000415552	Up	Cytoskeleton associated protein 4 OS=Sus scrofa OX=9823 GN=CKAP4 PE=1 SV=3	CKAP4	1	LSS(1.0)LDNLR	11	11	S3	0.08729	997.471	55281.9	63296.6	77252.9	1.43843e+06	1.49736e+06	1.09879e+06	437283	370035	361746	0.0921453	0.105505	0.128767	2.39762	2.49584	1.8315	0.728874	0.616783	0.602968	plasma membrane	K13999	CKAP4, CLIMP63; cytoskeleton-associated protein 4	map04141 Protein processing in endoplasmic reticulum	GO:0001775 cell activation; GO:0002252 immune effector process; GO:0002263 cell activation involved in immune response; GO:0002274 myeloid leukocyte activation; GO:0002275 myeloid cell activation involved in immune response; GO:0002283 neutrophil activation involved in immune response; GO:0002366 leukocyte activation involved in immune response; GO:0002376 immune system process; GO:0002443 leukoc…	GO:0000323 lytic vacuole; GO:0005622 intracellular anatomical structure; GO:0005634 nucleus; GO:0005654 nucleoplasm; GO:0005737 cytoplasm; GO:0005764 lysosome; GO:0005765 lysosomal membrane; GO:0005766 primary lysosome; GO:0005773 vacuole; GO:0005774 vacuolar membrane; GO:0005783 endoplasmic reticulum; GO:0005788 endoplasmic reticulum lumen; GO:0005789 endoplasmic reticulum membrane; GO:0005791 r…
F1SPI2	403	S	2.12784	0.00659503	Up	DNA repair protein complementing XP-C cells isoform 5 OS=Sus scrofa OX=9823 GN=XPC PE=1 SV=1	XPC	0.995	QREPSS(0.995)S(0.995)GEEEGK	4	6	S7	0.00033085	1579.57	0	171795	169195	1.16374e+06	1.26265e+06	1.58193e+06	778683	552719	552350		0.220495	0.217158	1.49364	1.62058	2.03037	0.999423	0.709403	0.708929	nucleus	K10838	XPC; xeroderma pigmentosum group C-complementing protein	map03420 Nucleotide excision repair	GO:0000003 reproduction; GO:0000075 cell cycle checkpoint signaling; GO:0000077 DNA damage checkpoint signaling; GO:0000278 mitotic cell cycle; GO:0000280 nuclear division; GO:0000710 meiotic mismatch repair; GO:0000715 nucleotide-excision repair, DNA damage recognition; GO:0006139 nucleobase-containing compound metabolic process; GO:0006259 DNA metabolic process; GO:0006281 DNA repair; GO:000628…	GO:0000109 nucleotide-excision repair complex; GO:0000111 nucleotide-excision repair factor 2 complex; GO:0005622 intracellular anatomical structure; GO:0005634 nucleus; GO:0005654 nucleoplasm; GO:0005730 nucleolus; GO:0005737 cytoplasm; GO:0005739 mitochondrion; GO:0005829 cytosol; GO:0005886 plasma membrane; GO:0016020 membrane; GO:0031974 membrane-enclosed lumen; GO:0031981 nuclear lumen; GO:0…	GO:0000217 DNA secondary structure binding; GO:0000404 heteroduplex DNA loop binding; GO:0000405 bubble DNA binding; GO:0003676 nucleic acid binding; GO:0003677 DNA binding; GO:0003684 damaged DNA binding; GO:0003690 double-stranded DNA binding; GO:0003697 single-stranded DNA binding; GO:0005488 binding; GO:0030983 mismatched DNA binding; GO:0032135 DNA insertion or deletion binding; GO:0097159 o…	PF03835; PF10403; PF10404; PF10405	PF03835 Rad4 transglutaminase-like domain; PF10403 Rad4 beta-hairpin domain 1; PF10404 Rad4 beta-hairpin domain 2; PF10405 Rad4 beta-hairpin domain 3	L	KOG2179	Nucleotide excision repair complex XPC-HR23B, subunit XPC/DPB11
[truncated: 1,285 more rows]
