# Supplementary material for: Phosphoproteomic analysis reveals changes in A-Raf-related protein phosphorylation in response to Toxoplasma gondii infection in porcine macrophages
Source: Parasit Vectors. 2024 Apr 20;17:191. doi: 10.1186/s13071-024-06273-x (PMC11031963; doi:10.1186/s13071-024-06273-x)
Supplement: Supplementary file 4 — Additional file 4: Table S3. DPSs and DEPPs related to A-Raf. [file 13071_2024_6273_MOESM4_ESM.xlsx]

## Sheet: Sheet1
Table S3 DPSs and DEPPs related to A-Raf
Protein accession	Position	Amino acid	Gene name	Change trend in DEPPs of p3T/pho3	Change trend in DEPPs related to A-Raf	Protein description
F1SCH4	458	S	CAMSAP3	Down	Up	Calmodulin regulated spectrin associated protein family member 3 OS=Sus scrofa OX=9823 GN=CAMSAP3 PE=3 SV=4
A0A287B984	201	S	BNIP2	Down	Up	BCL2 interacting protein 2 OS=Sus scrofa OX=9823 GN=BNIP2 PE=4 SV=2
A0A287BNG8	1574	S	AHNAK2	Down	Up	PDZ domain-containing protein OS=Sus scrofa OX=9823 GN=AHNAK2 PE=1 SV=1
A0A287B4S0	136	S	HMGN1	Down	Up	Uncharacterized protein OS=Sus scrofa OX=9823 GN=HMGN1 PE=1 SV=2
A0A287BNG8	884	S	AHNAK2	Down	Up	PDZ domain-containing protein OS=Sus scrofa OX=9823 GN=AHNAK2 PE=1 SV=1
A0A287B049	66	S	VGF	Down	Up	VGF nerve growth factor inducible OS=Sus scrofa OX=9823 GN=VGF PE=4 SV=2
A0A287BNG8	190	S	AHNAK2	Down	Up	PDZ domain-containing protein OS=Sus scrofa OX=9823 GN=AHNAK2 PE=1 SV=1
A0A287BRL8	10	S	MARCKS	Down	Up	Myristoylated alanine rich protein kinase C substrate OS=Sus scrofa OX=9823 GN=MARCKS PE=1 SV=1
A0A287BNG8	2436	S	AHNAK2	Down	Up	PDZ domain-containing protein OS=Sus scrofa OX=9823 GN=AHNAK2 PE=1 SV=1
F1SII4	659	S	GARS1	Down	Up	Glycine--tRNA ligase OS=Sus scrofa OX=9823 GN=GARS1 PE=1 SV=2
A0A287BNG8	2264	S	AHNAK2	Down	Up	PDZ domain-containing protein OS=Sus scrofa OX=9823 GN=AHNAK2 PE=1 SV=1
A0A287BNG8	1230	S	AHNAK2	Down	Up	PDZ domain-containing protein OS=Sus scrofa OX=9823 GN=AHNAK2 PE=1 SV=1
A0A287BNG8	1058	S	AHNAK2	Down	Up	PDZ domain-containing protein OS=Sus scrofa OX=9823 GN=AHNAK2 PE=1 SV=1
A0A287BNG8	540	S	AHNAK2	Down	Up	PDZ domain-containing protein OS=Sus scrofa OX=9823 GN=AHNAK2 PE=1 SV=1
A0A287BGF1	683	S	SYNE2	Down	Up	Spectrin repeat containing nuclear envelope protein 2 OS=Sus scrofa OX=9823 GN=SYNE2 PE=1 SV=1
A0A287BNG8	1920	S	AHNAK2	Down	Up	PDZ domain-containing protein OS=Sus scrofa OX=9823 GN=AHNAK2 PE=1 SV=1
A0A287B778	117	S	UBE2O	Down	Up	Ubiquitin conjugating enzyme E2 O OS=Sus scrofa OX=9823 GN=UBE2O PE=1 SV=1
F1REZ3	281	S	VCAN	Down	Up	Versican OS=Sus scrofa OX=9823 GN=VCAN PE=3 SV=4
A0A287ATI0	107	S	ARHGEF2	Down	Up	Rho guanine nucleotide exchange factor 2 OS=Sus scrofa OX=9823 GN=ARHGEF2 PE=4 SV=2
A0A287AAD9	484	S	TJP3	Down	Up	Tight junction protein 3 OS=Sus scrofa OX=9823 GN=TJP3 PE=1 SV=2
A0A286ZJK8	176	S	UNC13B	Down	Up	Unc-13 homolog B OS=Sus scrofa OX=9823 GN=UNC13B PE=4 SV=1
A0A287BNG8	1402	S	AHNAK2	Down	Up	PDZ domain-containing protein OS=Sus scrofa OX=9823 GN=AHNAK2 PE=1 SV=1
A0A5G2QU87	909	S	PPP1R12A	Down	Up	Protein phosphatase 1 regulatory subunit OS=Sus scrofa OX=9823 GN=PPP1R12A PE=1 SV=1
A0A287B049	361	S	VGF	Down	Up	VGF nerve growth factor inducible OS=Sus scrofa OX=9823 GN=VGF PE=4 SV=2
A0A287BNG8	3385	S	AHNAK2	Down	Up	PDZ domain-containing protein OS=Sus scrofa OX=9823 GN=AHNAK2 PE=1 SV=1
A0A287BNG8	712	S	AHNAK2	Down	Up	PDZ domain-containing protein OS=Sus scrofa OX=9823 GN=AHNAK2 PE=1 SV=1
A0A287BNG8	2092	S	AHNAK2	Down	Up	PDZ domain-containing protein OS=Sus scrofa OX=9823 GN=AHNAK2 PE=1 SV=1
A0A287BNG8	1746	S	AHNAK2	Down	Up	PDZ domain-containing protein OS=Sus scrofa OX=9823 GN=AHNAK2 PE=1 SV=1
F1S1C4	260	T	LOC110260307	Down	Up	Fc fragment of IgG, low affinity IIb, receptor (CD32) OS=Sus scrofa OX=9823 GN=LOC110260307 PE=4 SV=2
F1SGG3	67	S	KRT1	Down	Up	Keratin, type II cytoskeletal 1 OS=Sus scrofa OX=9823 GN=KRT1 PE=1 SV=2
F1RG04	421	S	CCDC6	Up	Down	Coiled-coil domain containing 6 OS=Sus scrofa OX=9823 GN=CCDC6 PE=1 SV=1
A0A286ZJD3	1424	T	SPEN	Up	Down	Spen family transcriptional repressor OS=Sus scrofa OX=9823 GN=SPEN PE=4 SV=2
F1SUG7	122	S	DDX21	Up	Down	RNA helicase OS=Sus scrofa OX=9823 GN=DDX21 PE=1 SV=3
F1RPX2	157	S	EML3	Up	Down	EMAP like 3 OS=Sus scrofa OX=9823 GN=EML3 PE=1 SV=3
A0A287AW49	522	S	RAB11FIP1	Up	Down	Uncharacterized protein OS=Sus scrofa OX=9823 GN=RAB11FIP1 PE=4 SV=1
F1RPI9	746	S	ATRX	Up	Down	DNA helicase OS=Sus scrofa OX=9823 GN=ATRX PE=1 SV=3
I3L7N2	1056	S	AFF4	Up	Down	AF4/FMR2 family member 4 OS=Sus scrofa OX=9823 GN=AFF4 PE=3 SV=3
A0A5G2QHU5	454	T	EHBP1L1	Up	Down	EH domain binding protein 1 like 1 OS=Sus scrofa OX=9823 GN=EHBP1L1 PE=1 SV=1
A0A287ADG4	346	T	MPHOSPH8	Up	Down	M-phase phosphoprotein 8 OS=Sus scrofa OX=9823 GN=MPHOSPH8 PE=4 SV=2
A0A287BBE4	1497	T	MYBBP1A	Up	Down	MYB binding protein 1a OS=Sus scrofa OX=9823 GN=MYBBP1A PE=1 SV=1
F1SUF5	262	T	NOL8	Up	Down	Nucleolar protein 8 OS=Sus scrofa OX=9823 GN=NOL8 PE=4 SV=3
A0A287AZ94	274	T	YTHDC1	Up	Down	YTH domain containing 1 OS=Sus scrofa OX=9823 GN=YTHDC1 PE=4 SV=1
A0A287BI87	297	S	SIPA1L3	Up	Down	Signal induced proliferation associated 1 like 3 OS=Sus scrofa OX=9823 GN=SIPA1L3 PE=4 SV=2
A0A286ZRD9	2525	T	KMT2A	Up	Down	Histone-lysine N-methyltransferase OS=Sus scrofa OX=9823 GN=KMT2A PE=3 SV=1
F1SC14	307	S	POLR1F	Up	Down	RNA polymerase I subunit F OS=Sus scrofa OX=9823 GN=POLR1F PE=3 SV=2
A0A287BLA6	1849	S	MAP2	Up	Down	Microtubule-associated protein OS=Sus scrofa OX=9823 GN=MAP2 PE=1 SV=2
F2Z5Q6	235	S	RPS6	Up	Down	40S ribosomal protein S6 OS=Sus scrofa OX=9823 GN=RPS6 PE=1 SV=4
F1RPI9	849	S	ATRX	Up	Down	DNA helicase OS=Sus scrofa OX=9823 GN=ATRX PE=1 SV=3
I3L8K4	144	S	EIF5B	Up	Down	Eukaryotic translation initiation factor 5B OS=Sus scrofa OX=9823 GN=EIF5B PE=1 SV=3
F1RPI9	701	S	ATRX	Up	Down	DNA helicase OS=Sus scrofa OX=9823 GN=ATRX PE=1 SV=3
A0A287A797	1046	S	NAV1	Up	Down	Neuron navigator 1 OS=Sus scrofa OX=9823 GN=NAV1 PE=1 SV=2
A0A5K1UB22	965	S	HIPK1	Up	Down	Homeodomain interacting protein kinase 1 OS=Sus scrofa OX=9823 GN=HIPK1 PE=4 SV=1
P60588	272	T	PLPP1	Up	Down	Phospholipid phosphatase 1 OS=Sus scrofa OX=9823 GN=PLPP1 PE=1 SV=2
A0A286ZUR0	467	S	TNRC18	Up	Down	Trinucleotide repeat containing 18 OS=Sus scrofa OX=9823 GN=TNRC18 PE=4 SV=1
A0A287BC09	695	S	CASKIN2	Up	Down	CASK interacting protein 2 OS=Sus scrofa OX=9823 GN=CASKIN2 PE=4 SV=1
A0A287AW49	340	S	RAB11FIP1	Up	Down	Uncharacterized protein OS=Sus scrofa OX=9823 GN=RAB11FIP1 PE=4 SV=1
A0A287B458	1207	S	FAM83H	Up	Down	Family with sequence similarity 83 member H OS=Sus scrofa OX=9823 GN=FAM83H PE=3 SV=1
F1S7Z8	1074	S	DOCK7	Up	Down	Dedicator of cytokinesis 7 OS=Sus scrofa OX=9823 GN=DOCK7 PE=1 SV=4
F1S827	234	S	SERBP1	Up	Down	Plasminogen activator inhibitor 1 RNA-binding protein isoform 1 OS=Sus scrofa OX=9823 GN=SERBP1 PE=1 SV=2
F1SHD6	106	S	EEF1B2	Up	Down	Elongation factor 1-beta OS=Sus scrofa OX=9823 GN=EEF1B2 PE=1 SV=1
A0A287BHP3	233	S	TOB2	Up	Down	Protein Tob2 isoform X1 OS=Sus scrofa OX=9823 GN=TOB2 PE=3 SV=1
A0A287AW94	347	S	ADRM1	Up	Down	ADRM1 26S proteasome ubiquitin receptor OS=Sus scrofa OX=9823 GN=ADRM1 PE=1 SV=2
F1RG04	423	S	CCDC6	Up	Down	Coiled-coil domain containing 6 OS=Sus scrofa OX=9823 GN=CCDC6 PE=1 SV=1
F1SU29	2279	T	RANBP2	Up	Down	RAN binding protein 2 OS=Sus scrofa OX=9823 GN=RANBP2 PE=1 SV=4
F1SUD5	896	S	PHF2	Up	Down	PHD finger protein 2 OS=Sus scrofa OX=9823 GN=PHF2 PE=4 SV=4
A0A287AEG9	1603	S	TMEM131	Up	Down	Transmembrane protein 131 OS=Sus scrofa OX=9823 GN=TMEM131 PE=3 SV=2
A0A5G2QA93	920	S	ZC3H13	Up	Down	Zinc finger CCCH-type containing 13 OS=Sus scrofa OX=9823 GN=ZC3H13 PE=4 SV=1
A0A5G2QN58	154	S	MYC	Up	Down	Myc proto-oncogene protein OS=Sus scrofa OX=9823 GN=MYC PE=4 SV=1
F1RQC5	144	S	LARP1	Up	Down	La ribonucleoprotein 1, translational regulator OS=Sus scrofa OX=9823 GN=LARP1 PE=1 SV=3
A0A286ZMP0	279	S	SRFBP1	Up	Down	Serum response factor-binding protein 1 OS=Sus scrofa OX=9823 GN=SRFBP1 PE=4 SV=2
A0A287B444	407	S	TMPO	Up	Down	Thymopoietin OS=Sus scrofa OX=9823 GN=TMPO PE=3 SV=2
A0A287BLL9	1609	S	ARID1A	Up	Down	AT-rich interaction domain 1A OS=Sus scrofa OX=9823 GN=ARID1A PE=1 SV=2
A0A286ZIL6	240	S	BOD1L1	Up	Down	Biorientation of chromosomes in cell division 1 like 1 OS=Sus scrofa OX=9823 GN=BOD1L1 PE=4 SV=1
F1RPS7	76	S	C1H18orf25	Up	Down	Chromosome 1 C18orf25 homolog OS=Sus scrofa OX=9823 GN=C1H18orf25 PE=1 SV=1
A0A286ZHW0	278	T	SF3B1	Up	Down	Splicing factor 3B subunit 1 isoform 1 OS=Sus scrofa OX=9823 GN=SF3B1 PE=1 SV=2
K7GQJ8	162	S	REPS1	Up	Down	RALBP1 associated Eps domain containing 1 OS=Sus scrofa OX=9823 GN=REPS1 PE=1 SV=2
A0A5G2QMJ1	181	S	NUCKS1	Up	Down	Nuclear casein kinase and cyclin dependent kinase substrate 1 OS=Sus scrofa OX=9823 GN=NUCKS1 PE=1 SV=1
A0A287AN24	330	S	NEXN	Up	Down	Nexilin F-actin binding protein OS=Sus scrofa OX=9823 GN=NEXN PE=1 SV=2
F1SAW7	339	S	VANGL1	Up	Down	Vang-like protein OS=Sus scrofa OX=9823 GN=VANGL1 PE=3 SV=1
K9IVT3	691	S	RBBP6	Up	Down	E3 ubiquitin-protein ligase RBBP6 OS=Sus scrofa OX=9823 GN=RBBP6 PE=2 SV=1
A0A287APV2	856	S	--	Up	Down	Myosin motor domain-containing protein OS=Sus scrofa OX=9823 PE=1 SV=1
A0A287B5Q4	453	S	RTN4	Up	Down	Reticulon OS=Sus scrofa OX=9823 GN=RTN4 PE=1 SV=2
A0A287AUW4	13	S	SUB1	Up	Down	Activated RNA polymerase II transcriptional coactivator p15 OS=Sus scrofa OX=9823 GN=SUB1 PE=1 SV=1
A0A286ZNU9	84	S	MEX3C	Up	Down	Mex-3 RNA binding family member C OS=Sus scrofa OX=9823 GN=MEX3C PE=4 SV=1
F1SUG7	90	S	DDX21	Up	Down	RNA helicase OS=Sus scrofa OX=9823 GN=DDX21 PE=1 SV=3
A0A286ZSV1	1097	S	ZNF592	Up	Down	Zinc finger protein 592 OS=Sus scrofa OX=9823 GN=ZNF592 PE=3 SV=1
A0A5G2RNJ4	36	S	SUPT5H	Up	Down	Transcription elongation factor SPT5 OS=Sus scrofa OX=9823 GN=SUPT5H PE=1 SV=1
F1RR06	83	S	NMT1	Up	Down	Glycylpeptide N-tetradecanoyltransferase OS=Sus scrofa OX=9823 GN=NMT1 PE=1 SV=3
A0A287AEF3	115	S	BAD	Up	Down	BCL2 associated agonist of cell death OS=Sus scrofa OX=9823 GN=BAD PE=1 SV=2
F1SHF6	632	S	HECTD1	Up	Down	E3 ubiquitin-protein ligase OS=Sus scrofa OX=9823 GN=HECTD1 PE=1 SV=3
F1SUG7	162	S	DDX21	Up	Down	RNA helicase OS=Sus scrofa OX=9823 GN=DDX21 PE=1 SV=3
F1RU72	1278	S	THOC2	Up	Down	THO complex subunit 2 OS=Sus scrofa OX=9823 GN=THOC2 PE=1 SV=4
A0A286ZIL6	2916	S	BOD1L1	Up	Down	Biorientation of chromosomes in cell division 1 like 1 OS=Sus scrofa OX=9823 GN=BOD1L1 PE=4 SV=1
A0A5G2R814	284	S	SRPRA	Up	Down	SRP receptor subunit alpha OS=Sus scrofa OX=9823 GN=SRPRA PE=1 SV=1
A0A287AY86	601	S	MAP4	Up	Down	Microtubule-associated protein OS=Sus scrofa OX=9823 GN=MAP4 PE=1 SV=1
F1RZW2	764	S	FAM83B	Up	Down	Family with sequence similarity 83 member B OS=Sus scrofa OX=9823 GN=FAM83B PE=3 SV=1
F1S6B2	765	S	ZC3H11A	Up	Down	Zinc finger CCCH domain-containing protein 11A isoform X1 OS=Sus scrofa OX=9823 GN=ZC3H11A PE=4 SV=3
F1S642	659	S	TP53BP2	Up	Down	Tumor protein p53 binding protein 2 OS=Sus scrofa OX=9823 GN=TP53BP2 PE=4 SV=4
F1RPI9	673	S	ATRX	Up	Down	DNA helicase OS=Sus scrofa OX=9823 GN=ATRX PE=1 SV=3
A0A287A2G7	532	S	LRCH1	Up	Down	Leucine rich repeats and calponin homology domain containing 1 OS=Sus scrofa OX=9823 GN=LRCH1 PE=4 SV=2
F1RPI9	1060	S	ATRX	Up	Down	DNA helicase OS=Sus scrofa OX=9823 GN=ATRX PE=1 SV=3
I3LLM7	25	T	HIRIP3	Up	Down	CHZ domain-containing protein OS=Sus scrofa OX=9823 GN=HIRIP3 PE=4 SV=2
A0A287ADG4	351	S	MPHOSPH8	Up	Down	M-phase phosphoprotein 8 OS=Sus scrofa OX=9823 GN=MPHOSPH8 PE=4 SV=2
A0A5G2R0U2	1121	S	MED14	Up	Down	Mediator of RNA polymerase II transcription subunit 14 OS=Sus scrofa OX=9823 GN=MED14 PE=3 SV=1
F1SP80	204	S	PLAA	Up	Down	Caspase activity and apoptosis inhibitor 1 isoform 1 OS=Sus scrofa OX=9823 GN=PLAA PE=4 SV=1
A0A286ZYB5	71	S	DUT	Up	Down	Deoxyuridine 5'-triphosphate nucleotidohydrolase OS=Sus scrofa OX=9823 GN=DUT PE=1 SV=2
A0A5G2QEI2	283	S	WBP11	Up	Down	WW domain-binding protein 11 OS=Sus scrofa OX=9823 GN=WBP11 PE=1 SV=1
A0A287BKE2	333	S	NDRG1	Up	Down	Protein NDRG1 OS=Sus scrofa OX=9823 GN=NDRG1 PE=1 SV=1
I3LS43	515	S	SPDL1	Up	Down	Protein Spindly OS=Sus scrofa OX=9823 GN=SPDL1 PE=3 SV=1
A0A286ZNJ7	585	S	SEC63	Up	Down	SEC63 homolog, protein translocation regulator OS=Sus scrofa OX=9823 GN=SEC63 PE=1 SV=1
A0A287ALE7	262	S	MISP	Up	Down	Mitotic interactor and substrate of PLK1 OS=Sus scrofa OX=9823 GN=MISP PE=1 SV=1
F1S415	327	S	BAG3	Up	Down	BAG cochaperone 3 OS=Sus scrofa OX=9823 GN=BAG3 PE=1 SV=2
K9J6H2	756	S	OSBPL8	Up	Down	Oxysterol-binding protein OS=Sus scrofa OX=9823 GN=OSBPL8 PE=1 SV=1
F1SBJ2	668	S	ESF1	Up	Down	ESF1 nucleolar pre-rRNA processing protein homolog OS=Sus scrofa OX=9823 GN=ESF1 PE=3 SV=2
A0A287B621	1272	S	PRRC2C	Up	Down	Proline rich coiled-coil 2C OS=Sus scrofa OX=9823 GN=PRRC2C PE=1 SV=1
F1RSR8	1506	S	PDS5B	Up	Down	PDS5 cohesin associated factor B OS=Sus scrofa OX=9823 GN=PDS5B PE=1 SV=4
A0A287B2U6	20	S	SNAP23	Up	Down	Synaptosomal-associated protein OS=Sus scrofa OX=9823 GN=SNAP23 PE=1 SV=1
F1RWL2	1418	S	MED1	Up	Down	Mediator of RNA polymerase II transcription subunit 1 OS=Sus scrofa OX=9823 GN=MED1 PE=3 SV=2
A0A286ZJD3	849	S	SPEN	Up	Down	Spen family transcriptional repressor OS=Sus scrofa OX=9823 GN=SPEN PE=4 SV=2
A0A287B833	615	S	ATXN2	Up	Down	Ataxin 2 OS=Sus scrofa OX=9823 GN=ATXN2 PE=1 SV=1
A0A287BF97	523	S	EEF1D	Up	Down	Eukaryotic translation elongation factor 1 delta OS=Sus scrofa OX=9823 GN=EEF1D PE=1 SV=2
A0A287AIR3	725	T	PDXDC1	Up	Down	Pyridoxal dependent decarboxylase domain containing 1 OS=Sus scrofa OX=9823 GN=PDXDC1 PE=1 SV=2
I3LQA2	1746	S	KIF26B	Up	Down	Kinesin family member 26B OS=Sus scrofa OX=9823 GN=KIF26B PE=3 SV=2
A0A287B9U6	141	S	TMEM139	Up	Down	Transmembrane protein 139 OS=Sus scrofa OX=9823 GN=TMEM139 PE=4 SV=1
F1SBJ2	153	S	ESF1	Up	Down	ESF1 nucleolar pre-rRNA processing protein homolog OS=Sus scrofa OX=9823 GN=ESF1 PE=3 SV=2
A0A286ZJS1	426	T	SNX8	Up	Down	Sorting nexin 8 OS=Sus scrofa OX=9823 GN=SNX8 PE=3 SV=2
A0A287AUM0	1633	S	PTPN13	Up	Down	Tyrosine-protein phosphatase non-receptor type 13 OS=Sus scrofa OX=9823 GN=PTPN13 PE=3 SV=2
K7GQJ8	174	S	REPS1	Up	Down	RALBP1 associated Eps domain containing 1 OS=Sus scrofa OX=9823 GN=REPS1 PE=1 SV=2
A0A5G2R640	484	S	SLC1A5	Up	Down	Amino acid transporter OS=Sus scrofa OX=9823 GN=SLC1A5 PE=1 SV=1
A0A287AA78	184	S	BAHD1	Up	Down	Bromo adjacent homology domain containing 1 OS=Sus scrofa OX=9823 GN=BAHD1 PE=4 SV=2
A0A287ALS5	255	S	GOLIM4	Up	Down	Golgi integral membrane protein 4 OS=Sus scrofa OX=9823 GN=GOLIM4 PE=4 SV=1
A0A287AT83	406	S	EIF4B	Up	Down	Eukaryotic translation initiation factor 4B OS=Sus scrofa OX=9823 GN=EIF4B PE=4 SV=2
A0A286ZJD3	865	S	SPEN	Up	Down	Spen family transcriptional repressor OS=Sus scrofa OX=9823 GN=SPEN PE=4 SV=2
A0A287AYY5	949	S	ZFC3H1	Up	Down	Zinc finger C3H1-type containing OS=Sus scrofa OX=9823 GN=ZFC3H1 PE=4 SV=1
A0A287BHK4	41	S	NGRN	Up	Down	Neugrin OS=Sus scrofa OX=9823 GN=NGRN PE=3 SV=1
F1RPI9	596	S	ATRX	Up	Down	DNA helicase OS=Sus scrofa OX=9823 GN=ATRX PE=1 SV=3
A0A287B1P7	456	S	C9H1orf116	Up	Down	Chromosome 9 C1orf116 homolog OS=Sus scrofa OX=9823 GN=C9H1orf116 PE=4 SV=1
A0A287A803	599	S	KIF1B	Up	Down	Kinesin family member 1B OS=Sus scrofa OX=9823 GN=KIF1B PE=3 SV=1
A0A287A803	597	S	KIF1B	Up	Down	Kinesin family member 1B OS=Sus scrofa OX=9823 GN=KIF1B PE=3 SV=1
A0A287B896	1866	T	SETD2	Up	Down	[Histone H3]-lysine(36) N-trimethyltransferase OS=Sus scrofa OX=9823 GN=SETD2 PE=4 SV=1
F1S8T1	374	S	NOLC1	Up	Down	Nucleolar and coiled-body phosphoprotein 1 OS=Sus scrofa OX=9823 GN=NOLC1 PE=1 SV=3
A0A287B5Q4	457	T	RTN4	Up	Down	Reticulon OS=Sus scrofa OX=9823 GN=RTN4 PE=1 SV=2
A0A286ZUR0	463	S	TNRC18	Up	Down	Trinucleotide repeat containing 18 OS=Sus scrofa OX=9823 GN=TNRC18 PE=4 SV=1
A0A287B2U6	23	S	SNAP23	Up	Down	Synaptosomal-associated protein OS=Sus scrofa OX=9823 GN=SNAP23 PE=1 SV=1
A0A5G2QRX3	786	S	EPS15	Up	Down	Epidermal growth factor receptor pathway substrate 15 OS=Sus scrofa OX=9823 GN=EPS15 PE=1 SV=1
F1RN87	388	S	GIT1	Up	Down	GIT ArfGAP 1 OS=Sus scrofa OX=9823 GN=GIT1 PE=4 SV=3
A0A286ZR09	220	S	ANLN	Up	Down	Anillin actin binding protein OS=Sus scrofa OX=9823 GN=ANLN PE=1 SV=1
F1ST04	120	S	CGN	Up	Down	Cingulin OS=Sus scrofa OX=9823 GN=CGN PE=1 SV=2
A0A287ALE7	372	S	MISP	Up	Down	Mitotic interactor and substrate of PLK1 OS=Sus scrofa OX=9823 GN=MISP PE=1 SV=1
F1RPI9	848	S	ATRX	Up	Down	DNA helicase OS=Sus scrofa OX=9823 GN=ATRX PE=1 SV=3
A0A287AIB6	271	T	YTHDC1	Up	Down	YTH domain containing 1 OS=Sus scrofa OX=9823 GN=YTHDC1 PE=4 SV=1
F1SUG7	71	S	DDX21	Up	Down	RNA helicase OS=Sus scrofa OX=9823 GN=DDX21 PE=1 SV=3
F1SMV6	28	S	NCL	Up	Down	Nucleolin OS=Sus scrofa OX=9823 GN=NCL PE=1 SV=2
A0A287AF36	497	T	PTPN12	Up	Down	Tyrosine-protein phosphatase non-receptor type 12 OS=Sus scrofa OX=9823 GN=PTPN12 PE=3 SV=1
A0A287AZL3	59	S	KRT5	Up	Down	Keratin 5 OS=Sus scrofa OX=9823 GN=KRT5 PE=1 SV=1
A0A286ZPL1	549	S	EPB41L1	Up	Down	Erythrocyte membrane protein band 4.1 like 1 OS=Sus scrofa OX=9823 GN=EPB41L1 PE=1 SV=1
A0A5G2QT24	293	S	TJP1	Up	Down	Tight junction protein 1 OS=Sus scrofa OX=9823 GN=TJP1 PE=1 SV=1
I3L640	289	S	BRD7	Up	Down	Bromodomain containing 7 OS=Sus scrofa OX=9823 GN=BRD7 PE=4 SV=2
F1S8T1	370	S	NOLC1	Up	Down	Nucleolar and coiled-body phosphoprotein 1 OS=Sus scrofa OX=9823 GN=NOLC1 PE=1 SV=3
A0A5G2R0M7	76	T	LIG1	Up	Down	DNA ligase OS=Sus scrofa OX=9823 GN=LIG1 PE=3 SV=1
A0A5G2QQB5	104	S	GRAMD1A	Up	Down	GRAM domain containing 1A OS=Sus scrofa OX=9823 GN=GRAMD1A PE=4 SV=1
A0A287BMX7	192	S	LIMCH1	Up	Down	LIM and calponin homology domains 1 OS=Sus scrofa OX=9823 GN=LIMCH1 PE=1 SV=1
A0A5G2R640	483	S	SLC1A5	Up	Down	Amino acid transporter OS=Sus scrofa OX=9823 GN=SLC1A5 PE=1 SV=1
A0A287BHT3	273	S	COBLL1	Up	Down	Cordon-bleu WH2 repeat protein like 1 OS=Sus scrofa OX=9823 GN=COBLL1 PE=4 SV=1
A0A5G2R0A4	230	S	LOC100517129	Up	Down	HSR domain-containing protein OS=Sus scrofa OX=9823 GN=LOC100517129 PE=4 SV=1
A0A286ZV62	660	S	DDX10	Up	Down	RNA helicase OS=Sus scrofa OX=9823 GN=DDX10 PE=4 SV=1
F1SC00	336	S	PHF10	Up	Down	PHD finger protein 10 OS=Sus scrofa OX=9823 GN=PHF10 PE=4 SV=4
I3LT56	147	S	CDC42EP1	Up	Down	CDC42 effector protein 1 OS=Sus scrofa OX=9823 GN=CDC42EP1 PE=3 SV=2
F1RSD6	123	T	COIL	Up	Down	Coilin OS=Sus scrofa OX=9823 GN=COIL PE=1 SV=4
A0A287BDA1	216	S	NUFIP2	Up	Down	Nuclear FMR1 interacting protein 2 OS=Sus scrofa OX=9823 GN=NUFIP2 PE=4 SV=1
A0A286ZUG8	357	T	NUP98	Up	Down	Nuclear pore complex protein Nup98-Nup96 OS=Sus scrofa OX=9823 GN=NUP98 PE=1 SV=2
F1RPI9	592	S	ATRX	Up	Down	DNA helicase OS=Sus scrofa OX=9823 GN=ATRX PE=1 SV=3
A0A286ZNJ7	574	S	SEC63	Up	Down	SEC63 homolog, protein translocation regulator OS=Sus scrofa OX=9823 GN=SEC63 PE=1 SV=1
A0A287B1Z9	26	S	BSCL2	Up	Down	Seipin OS=Sus scrofa OX=9823 GN=BSCL2 PE=4 SV=1
A0A287AI98	506	S	ATXN2L	Up	Down	Ataxin 2 like OS=Sus scrofa OX=9823 GN=ATXN2L PE=1 SV=2
A0A5G2QPF2	279	S	KLHL3	Up	Down	Kelch-like protein 3 OS=Sus scrofa OX=9823 GN=KLHL3 PE=4 SV=1
F1S0L8	308	S	MTDH	Up	Down	Metadherin OS=Sus scrofa OX=9823 GN=MTDH PE=1 SV=2
A0A286ZNR6	260	S	FIP1L1	Up	Down	Pre-mRNA 3'-end-processing factor FIP1 OS=Sus scrofa OX=9823 GN=FIP1L1 PE=1 SV=1
A0A287AT83	409	S	EIF4B	Up	Down	Eukaryotic translation initiation factor 4B OS=Sus scrofa OX=9823 GN=EIF4B PE=4 SV=2
A0A287AIR3	726	S	PDXDC1	Up	Down	Pyridoxal dependent decarboxylase domain containing 1 OS=Sus scrofa OX=9823 GN=PDXDC1 PE=1 SV=2
F1S0A9	746	T	ZNF609	Up	Down	Zinc finger protein 609 OS=Sus scrofa OX=9823 GN=ZNF609 PE=4 SV=3
F1RSH4	221	S	UTP18	Up	Down	U3 small nucleolar RNA-associated protein 18 homolog OS=Sus scrofa OX=9823 GN=UTP18 PE=3 SV=2
A0A287AIR3	727	S	PDXDC1	Up	Down	Pyridoxal dependent decarboxylase domain containing 1 OS=Sus scrofa OX=9823 GN=PDXDC1 PE=1 SV=2
F1RPI9	34	S	ATRX	Up	Down	DNA helicase OS=Sus scrofa OX=9823 GN=ATRX PE=1 SV=3
F1RPI9	675	S	ATRX	Up	Down	DNA helicase OS=Sus scrofa OX=9823 GN=ATRX PE=1 SV=3
A0A286ZV62	780	S	DDX10	Up	Down	RNA helicase OS=Sus scrofa OX=9823 GN=DDX10 PE=4 SV=1
A0A5G2R0M7	66	S	LIG1	Up	Down	DNA ligase OS=Sus scrofa OX=9823 GN=LIG1 PE=3 SV=1
A0A5G2RDA6	125	S	PSME3IP1	Up	Down	Proteasome activator subunit 3 interacting protein 1 OS=Sus scrofa OX=9823 GN=PSME3IP1 PE=4 SV=1
F1RPI9	25	S	ATRX	Up	Down	DNA helicase OS=Sus scrofa OX=9823 GN=ATRX PE=1 SV=3
A0A5G2QE26	227	S	MECP2	Up	Down	Methyl-CpG-binding protein 2 OS=Sus scrofa OX=9823 GN=MECP2 PE=1 SV=1
F1RZB7	154	S	LEO1	Up	Down	RNA polymerase-associated protein LEO1 OS=Sus scrofa OX=9823 GN=LEO1 PE=1 SV=1
F1RPW7	72	S	INCENP	Up	Down	Inner centromere protein OS=Sus scrofa OX=9823 GN=INCENP PE=3 SV=4
A0A287BNC8	1121	S	PLEKHG3	Up	Down	Pleckstrin homology and RhoGEF domain containing G3 OS=Sus scrofa OX=9823 GN=PLEKHG3 PE=4 SV=2
F1SU29	1178	S	RANBP2	Up	Down	RAN binding protein 2 OS=Sus scrofa OX=9823 GN=RANBP2 PE=1 SV=4
A0A287BGV4	16	S	ATAD2B	Up	Down	ATPase family AAA domain containing 2B OS=Sus scrofa OX=9823 GN=ATAD2B PE=3 SV=1
A0A5G2QEI2	364	S	WBP11	Up	Down	WW domain-binding protein 11 OS=Sus scrofa OX=9823 GN=WBP11 PE=1 SV=1
F1SDW4	292	S	PARG	Up	Down	Poly(ADP-ribose) glycohydrolase OS=Sus scrofa OX=9823 GN=PARG PE=3 SV=3
F1SA04	320	S	AKAP8	Up	Down	A-kinase anchoring protein 8 OS=Sus scrofa OX=9823 GN=AKAP8 PE=3 SV=3
F1RQC5	771	S	LARP1	Up	Down	La ribonucleoprotein 1, translational regulator OS=Sus scrofa OX=9823 GN=LARP1 PE=1 SV=3
A0A481ARY0	393	S	RSL1D1	Up	Down	Ribosomal L1 domain containing 1 OS=Sus scrofa OX=9823 GN=RSL1D1 PE=1 SV=1
A0A287A7W9	578	S	MICALL1	Up	Down	MICAL like 1 OS=Sus scrofa OX=9823 GN=MICALL1 PE=1 SV=2
A0A286ZKU8	616	S	UBAP2L	Up	Down	Ubiquitin associated protein 2 like OS=Sus scrofa OX=9823 GN=UBAP2L PE=1 SV=2
A0A287A7H5	541	S	WTAP	Up	Down	Pre-mRNA-splicing regulator WTAP OS=Sus scrofa OX=9823 GN=WTAP PE=1 SV=1
F1SRU2	277	S	ZYX	Up	Down	Zyxin OS=Sus scrofa OX=9823 GN=ZYX PE=1 SV=2
A0A5G2QA41	147	S	RTN4	Up	Down	Reticulon OS=Sus scrofa OX=9823 GN=RTN4 PE=1 SV=1
I3LK71	254	S	HNRNPC	Up	Down	Heterogeneous nuclear ribonucleoproteins C1/C2 isoform X1 OS=Sus scrofa OX=9823 GN=HNRNPC PE=1 SV=2
F1RK00	987	S	ZC3H13	Up	Down	Zinc finger CCCH-type containing 13 OS=Sus scrofa OX=9823 GN=ZC3H13 PE=4 SV=4
A0A5G2QA41	151	T	RTN4	Up	Down	Reticulon OS=Sus scrofa OX=9823 GN=RTN4 PE=1 SV=1
I3LDT1	283	S	POLR1G	Up	Down	DNA-directed RNA polymerase I subunit RPA34 isoform 1 OS=Sus scrofa OX=9823 GN=POLR1G PE=4 SV=2
A0A287AIR3	723	S	PDXDC1	Up	Down	Pyridoxal dependent decarboxylase domain containing 1 OS=Sus scrofa OX=9823 GN=PDXDC1 PE=1 SV=2
A0A287BBE4	1503	S	MYBBP1A	Up	Down	MYB binding protein 1a OS=Sus scrofa OX=9823 GN=MYBBP1A PE=1 SV=1
F1RQC5	779	S	LARP1	Up	Down	La ribonucleoprotein 1, translational regulator OS=Sus scrofa OX=9823 GN=LARP1 PE=1 SV=3
F1ST04	140	S	CGN	Up	Down	Cingulin OS=Sus scrofa OX=9823 GN=CGN PE=1 SV=2
K9IWB2	65	S	MCL1	Up	Down	Induced myeloid leukemia cell differentiation protein Mcl-1 OS=Sus scrofa OX=9823 GN=MCL1 PE=1 SV=1
A0A287BLA6	1672	T	MAP2	Up	Down	Microtubule-associated protein OS=Sus scrofa OX=9823 GN=MAP2 PE=1 SV=2
P56432	73	S	JUN	Up	Down	Transcription factor Jun OS=Sus scrofa OX=9823 GN=JUN PE=2 SV=1
A0A287A5N4	423	S	ARHGAP23	Up	Down	Rho GTPase activating protein 23 OS=Sus scrofa OX=9823 GN=ARHGAP23 PE=4 SV=2
A0A287B464	2743	S	MYCBP2	Up	Down	RCR-type E3 ubiquitin transferase OS=Sus scrofa OX=9823 GN=MYCBP2 PE=1 SV=1
F1SBU0	40	S	RANBP3	Up	Down	RAN binding protein 3 OS=Sus scrofa OX=9823 GN=RANBP3 PE=1 SV=4
F1RZB7	162	S	LEO1	Up	Down	RNA polymerase-associated protein LEO1 OS=Sus scrofa OX=9823 GN=LEO1 PE=1 SV=1
F1S415	210	S	BAG3	Up	Down	BAG cochaperone 3 OS=Sus scrofa OX=9823 GN=BAG3 PE=1 SV=2
F1S540	560	S	ARHGAP29	Up	Down	Rho GTPase activating protein 29 OS=Sus scrofa OX=9823 GN=ARHGAP29 PE=4 SV=3
I3L7Y4	917	S	EP400	Up	Down	E1A binding protein p400 OS=Sus scrofa OX=9823 GN=EP400 PE=1 SV=3
F1SUF5	801	S	NOL8	Up	Down	Nucleolar protein 8 OS=Sus scrofa OX=9823 GN=NOL8 PE=4 SV=3
F1SK12	2277	S	MAP1B	Up	Down	Microtubule associated protein 1B OS=Sus scrofa OX=9823 GN=MAP1B PE=1 SV=3
A0A287BLX4	512	S	SYTL2	Up	Down	Synaptotagmin like 2 OS=Sus scrofa OX=9823 GN=SYTL2 PE=1 SV=1
F1SUD5	622	S	PHF2	Up	Down	PHD finger protein 2 OS=Sus scrofa OX=9823 GN=PHF2 PE=4 SV=4
A0A286ZJD3	367	S	SPEN	Up	Down	Spen family transcriptional repressor OS=Sus scrofa OX=9823 GN=SPEN PE=4 SV=2
A0A287AF36	566	S	PTPN12	Up	Down	Tyrosine-protein phosphatase non-receptor type 12 OS=Sus scrofa OX=9823 GN=PTPN12 PE=3 SV=1
A0A287AUW4	15	S	SUB1	Up	Down	Activated RNA polymerase II transcriptional coactivator p15 OS=Sus scrofa OX=9823 GN=SUB1 PE=1 SV=1
F1ST04	231	S	CGN	Up	Down	Cingulin OS=Sus scrofa OX=9823 GN=CGN PE=1 SV=2
I3LRU7	13	S	SATB2	Up	Down	DNA-binding protein SATB OS=Sus scrofa OX=9823 GN=SATB2 PE=3 SV=2
I3LLM7	26	S	HIRIP3	Up	Down	CHZ domain-containing protein OS=Sus scrofa OX=9823 GN=HIRIP3 PE=4 SV=2
A0A5G2R075	66	S	BAG6	Up	Down	Large proline-rich protein BAG6 OS=Sus scrofa OX=9823 GN=BAG6 PE=1 SV=1
A0A5G2QB74	942	S	USO1	Up	Down	General vesicular transport factor p115 OS=Sus scrofa OX=9823 GN=USO1 PE=1 SV=1
F1RSR8	1510	S	PDS5B	Up	Down	PDS5 cohesin associated factor B OS=Sus scrofa OX=9823 GN=PDS5B PE=1 SV=4
P60588	265	S	PLPP1	Up	Down	Phospholipid phosphatase 1 OS=Sus scrofa OX=9823 GN=PLPP1 PE=1 SV=2
F1RR06	47	S	NMT1	Up	Down	Glycylpeptide N-tetradecanoyltransferase OS=Sus scrofa OX=9823 GN=NMT1 PE=1 SV=3
F1SHX3	1446	S	RIF1	Up	Down	Replication timing regulatory factor 1 OS=Sus scrofa OX=9823 GN=RIF1 PE=4 SV=4
F1SJV0	228	S	BUD13	Up	Down	BUD13 homolog OS=Sus scrofa OX=9823 GN=BUD13 PE=3 SV=3
F1RRB5	743	S	JADE1	Up	Down	Jade family PHD finger 1 OS=Sus scrofa OX=9823 GN=JADE1 PE=4 SV=2
A0A287BJ76	511	S	DBR1	Up	Down	Debranching RNA lariats 1 OS=Sus scrofa OX=9823 GN=DBR1 PE=3 SV=1
A0A5G2QNE9	936	S	NCAPG	Up	Down	Non-SMC condensin I complex subunit G OS=Sus scrofa OX=9823 GN=NCAPG PE=3 SV=1
I3LIN2	192	T	SYAP1	Down	Down	Synapse associated protein 1 OS=Sus scrofa OX=9823 GN=SYAP1 PE=1 SV=1
C3VML0	194	S	CLDN4	Down	Down	Claudin OS=Sus scrofa OX=9823 GN=CLDN4 PE=1 SV=1
F1S2B5	211	S	HAUS7	Down	Down	HAUS augmin like complex subunit 7 OS=Sus scrofa OX=9823 GN=HAUS7 PE=4 SV=3
I3LEF1	525	S	EIF2B5	Down	Down	eIF-2B GDP-GTP exchange factor subunit epsilon OS=Sus scrofa OX=9823 GN=EIF2B5 PE=1 SV=3
A0A5G2QT24	244	S	TJP1	Down	Down	Tight junction protein 1 OS=Sus scrofa OX=9823 GN=TJP1 PE=1 SV=1
P00348	13	S	HADH	Down	Down	Hydroxyacyl-coenzyme A dehydrogenase, mitochondrial OS=Sus scrofa OX=9823 GN=HADH PE=1 SV=2
F1SK12	1271	S	MAP1B	Down	Down	Microtubule associated protein 1B OS=Sus scrofa OX=9823 GN=MAP1B PE=1 SV=3
A0A286ZL26	168	S	RPL19	Down	Down	Ribosomal protein L19 OS=Sus scrofa OX=9823 GN=RPL19 PE=1 SV=1
A0A287B1V4	769	S	DNM3	Down	Down	Dynamin GTPase OS=Sus scrofa OX=9823 GN=DNM3 PE=1 SV=2
A0A287BJ42	232	T	PPM1G	Down	Down	Protein phosphatase 1G OS=Sus scrofa OX=9823 GN=PPM1G PE=1 SV=1
I3LLX3	455	S	CAMSAP2	Down	Down	Calmodulin regulated spectrin associated protein family member 2 OS=Sus scrofa OX=9823 GN=CAMSAP2 PE=1 SV=2
A0A480ZBJ4	330	T	NDRG2	Down	Down	Protein NDRG2 OS=Sus scrofa OX=9823 GN=NDRG2 PE=1 SV=1
A0A286ZVE6	649	S	LMO7	Down	Down	LIM domain 7 OS=Sus scrofa OX=9823 GN=LMO7 PE=1 SV=2
A0A287B7U5	347	S	CLIP1	Down	Down	CAP-Gly domain containing linker protein 1 OS=Sus scrofa OX=9823 GN=CLIP1 PE=1 SV=2
A0A287B4N8	103	S	MARCKSL1	Down	Down	MARCKS like 1 OS=Sus scrofa OX=9823 GN=MARCKSL1 PE=1 SV=2
Q5FZP5	267	S	SCG2	Down	Down	Secretogranin-2 OS=Sus scrofa OX=9823 GN=SCG2 PE=2 SV=1
A0A287BJ51	575	S	KIF15	Down	Down	Kinesin family member 15 OS=Sus scrofa OX=9823 GN=KIF15 PE=3 SV=1
A0A287AKV0	801	S	SEC31A	Down	Down	SEC31 homolog A, COPII coat complex component OS=Sus scrofa OX=9823 GN=SEC31A PE=1 SV=1
A0A287B7U0	102	S	RPLP2	Down	Down	60S acidic ribosomal protein P2 OS=Sus scrofa OX=9823 GN=RPLP2 PE=1 SV=2
A0A287B7U5	145	T	CLIP1	Down	Down	CAP-Gly domain containing linker protein 1 OS=Sus scrofa OX=9823 GN=CLIP1 PE=1 SV=2
I3LLT2	1018	S	CAD	Down	Down	CAD protein OS=Sus scrofa OX=9823 GN=CAD PE=1 SV=3
A0A287ANM5	236	S	SUGP2	Down	Down	SURP and G-patch domain containing 2 OS=Sus scrofa OX=9823 GN=SUGP2 PE=1 SV=2
K7GP66	1101	S	ITGB4	Down	Down	Integrin subunit beta 4 OS=Sus scrofa OX=9823 GN=ITGB4 PE=1 SV=3
A0A5S6G831	357	S	ACTA1	Down	Down	Actin, alpha skeletal muscle OS=Sus scrofa OX=9823 GN=ACTA1 PE=3 SV=1
A0A5G2QXW0	218	S	ARFGEF2	Down	Down	ADP ribosylation factor guanine nucleotide exchange factor 2 OS=Sus scrofa OX=9823 GN=ARFGEF2 PE=1 SV=1
A0A286ZV83	1345	S	SEC16A	Down	Down	Protein transport protein sec16 OS=Sus scrofa OX=9823 GN=SEC16A PE=1 SV=2
A0A5S6GYA9	585	S	A-Raf	Down	Down	Non-specific serine/threonine protein kinase OS=Sus scrofa OX=9823 GN=ARAF PE=3 SV=1
F1SUQ5	620	S	UBR4	Down	Down	Ubiquitin protein ligase E3 component n-recognin 4 OS=Sus scrofa OX=9823 GN=UBR4 PE=1 SV=4
Q29223	12	S	RPL34	Down	Down	60S ribosomal protein L34 OS=Sus scrofa OX=9823 GN=RPL34 PE=1 SV=3
A0A5G2QQ71	120	S	GLRX3	Down	Down	Glutaredoxin 3 OS=Sus scrofa OX=9823 GN=GLRX3 PE=1 SV=1
A0A287B6W1	461	S	TGFB1I1	Down	Down	Transforming growth factor beta-1-induced transcript 1 protein OS=Sus scrofa OX=9823 GN=TGFB1I1 PE=1 SV=2
A0A287B9Z8	139	T	CDR2L	Down	Down	Cerebellar deration related protein 2 like OS=Sus scrofa OX=9823 GN=CDR2L PE=3 SV=2
A0A287ARC6	178	S	RAD23A	Down	Down	UV excision repair protein RAD23 OS=Sus scrofa OX=9823 GN=RAD23A PE=1 SV=1
A0A287A1L0	537	S	LATS2	Down	Down	Large tumor suppressor kinase 2 OS=Sus scrofa OX=9823 GN=LATS2 PE=4 SV=1
F1RJ12	74	S	PPP1R3D	Down	Down	Protein phosphatase 1 regulatory subunit OS=Sus scrofa OX=9823 GN=PPP1R3D PE=4 SV=1
I3LA44	505	T	NRBP1	Down	Down	Nuclear receptor binding protein 1 OS=Sus scrofa OX=9823 GN=NRBP1 PE=1 SV=2
A0A287BMK7	187	S	SNX2	Down	Down	Sorting nexin-2 OS=Sus scrofa OX=9823 GN=SNX2 PE=1 SV=2
A0A5G2QKL9	301	S	STIM1	Down	Down	Stromal interaction molecule 1 OS=Sus scrofa OX=9823 GN=STIM1 PE=1 SV=1
I3LCW1	263	S	FASN	Down	Down	Fatty acid synthase OS=Sus scrofa OX=9823 GN=FASN PE=1 SV=2
A0A287BSZ9	194	S	DYNC1LI2	Down	Down	Dynein light intermediate chain OS=Sus scrofa OX=9823 GN=DYNC1LI2 PE=1 SV=1
A0A287ARQ2	115	S	KIAA1217	Down	Down	KIAA1217 OS=Sus scrofa OX=9823 GN=KIAA1217 PE=1 SV=2
A0A5G2QXW0	227	S	ARFGEF2	Down	Down	ADP ribosylation factor guanine nucleotide exchange factor 2 OS=Sus scrofa OX=9823 GN=ARFGEF2 PE=1 SV=1
F1SKI5	159	S	QRICH1	Down	Down	Inosine-5'-monophosphate dehydrogenase OS=Sus scrofa OX=9823 GN=QRICH1 PE=1 SV=3
A0A286ZXL2	621	S	PITPNM1	Down	Down	Phosphatidylinositol transfer protein membrane associated 1 OS=Sus scrofa OX=9823 GN=PITPNM1 PE=1 SV=2
F1RJ58	2546	S	NF1	Down	Down	Neurofibromin 1 OS=Sus scrofa OX=9823 GN=NF1 PE=1 SV=4
A0A286ZVR9	649	S	EPS8L2	Down	Down	EPS8 like 2 OS=Sus scrofa OX=9823 GN=EPS8L2 PE=1 SV=2
I3LA93	357	S	ALKBH8	Down	Down	Alkylated DNA repair protein alkB homolog 8 OS=Sus scrofa OX=9823 GN=ALKBH8 PE=3 SV=2
F1S357	132	S	CDK18	Down	Down	Cyclin dependent kinase 18 OS=Sus scrofa OX=9823 GN=CDK18 PE=3 SV=4
A0A5G2QIR1	430	S	PCYT1A	Down	Down	Choline-phosphate cytidylyltransferase OS=Sus scrofa OX=9823 GN=PCYT1A PE=1 SV=1
A0A5G2QUQ6	237	T	RPS3	Down	Down	40S ribosomal protein S3 OS=Sus scrofa OX=9823 GN=RPS3 PE=1 SV=1
I3LVF0	841	T	ZC3H3	Down	Down	Zinc finger CCCH-type containing 3 OS=Sus scrofa OX=9823 GN=ZC3H3 PE=4 SV=3
A0A5G2R9E3	277	S	SPG21	Down	Down	SPG21 abhydrolase domain containing, maspardin OS=Sus scrofa OX=9823 GN=SPG21 PE=4 SV=1
A0A287BCN3	1094	S	RAPGEF6	Down	Down	Uncharacterized protein OS=Sus scrofa OX=9823 GN=RAPGEF6 PE=3 SV=2
K7GNS7	168	S	GABBR1	Down	Down	Gamma-aminobutyric acid type B receptor subunit 1 OS=Sus scrofa OX=9823 GN=GABBR1 PE=3 SV=3
A0A287AZ70	561	S	RAF1	Down	Down	Non-specific serine/threonine protein kinase OS=Sus scrofa OX=9823 GN=RAF1 PE=4 SV=1
A0A287A9I8	122	S	ATP5F1C	Down	Down	ATP synthase subunit gamma OS=Sus scrofa OX=9823 GN=ATP5F1C PE=1 SV=2
A0A287A3Q8	352	S	CLIP2	Down	Down	CAP-Gly domain containing linker protein 2 OS=Sus scrofa OX=9823 GN=CLIP2 PE=1 SV=2
A0A5G2QIR1	432	S	PCYT1A	Down	Down	Choline-phosphate cytidylyltransferase OS=Sus scrofa OX=9823 GN=PCYT1A PE=1 SV=1
A0A5G2R7F5	521	S	PPP6R1	Down	Down	Protein phosphatase 6 regulatory subunit 1 OS=Sus scrofa OX=9823 GN=PPP6R1 PE=1 SV=1
F1SBH1	197	S	DTD1	Down	Down	D-aminoacyl-tRNA deacylase OS=Sus scrofa OX=9823 GN=DTD1 PE=1 SV=2
A0A287A5N4	623	S	ARHGAP23	Down	Down	Rho GTPase activating protein 23 OS=Sus scrofa OX=9823 GN=ARHGAP23 PE=4 SV=2
Q95266	287	T	CAMK2D	Down	Down	Calcium/calmodulin-dependent protein kinase type II subunit delta OS=Sus scrofa OX=9823 GN=CAMK2D PE=2 SV=1
I3LUY9	1276	S	CRYBG3	Down	Down	Crystallin beta-gamma domain containing 3 OS=Sus scrofa OX=9823 GN=CRYBG3 PE=1 SV=2
A0A287B2A6	1168	S	ARHGEF12	Down	Down	Rho guanine nucleotide exchange factor 12 OS=Sus scrofa OX=9823 GN=ARHGEF12 PE=4 SV=1
F1RZ68	359	S	RHBDF2	Down	Down	Rhomboid 5 homolog 2 OS=Sus scrofa OX=9823 GN=RHBDF2 PE=3 SV=3
K7GP66	1097	S	ITGB4	Down	Down	Integrin subunit beta 4 OS=Sus scrofa OX=9823 GN=ITGB4 PE=1 SV=3
A0A286ZXU6	221	S	EPS8L3	Down	Down	EPS8 like 3 OS=Sus scrofa OX=9823 GN=EPS8L3 PE=1 SV=1
A0A286ZLS5	19	S	PRKCI	Down	Down	Protein kinase C OS=Sus scrofa OX=9823 GN=PRKCI PE=3 SV=2
A0A287B922	886	S	EHBP1	Down	Down	EH domain binding protein 1 OS=Sus scrofa OX=9823 GN=EHBP1 PE=1 SV=1
A0A287AI98	24	S	ATXN2L	Down	Down	Ataxin 2 like OS=Sus scrofa OX=9823 GN=ATXN2L PE=1 SV=2
A0A5S6G3Y8	173	S	HSPB1	Down	Down	Heat shock protein beta-1 OS=Sus scrofa OX=9823 GN=HSPB1 PE=3 SV=1
A0A287BEW1	402	S	FRMD8	Down	Down	FERM domain containing 8 OS=Sus scrofa OX=9823 GN=FRMD8 PE=4 SV=2
A0A287AG38	319	S	KIAA0930	Down	Down	KIAA0930 OS=Sus scrofa OX=9823 GN=KIAA0930 PE=1 SV=1
A0A5G2QSH0	144	S	RABGEF1	Down	Down	RAB guanine nucleotide exchange factor 1 OS=Sus scrofa OX=9823 GN=RABGEF1 PE=1 SV=1
A0A5G2QIR1	416	S	PCYT1A	Down	Down	Choline-phosphate cytidylyltransferase OS=Sus scrofa OX=9823 GN=PCYT1A PE=1 SV=1
A0A286ZJG5	160	S	GIGYF2	Down	Down	GRB10 interacting GYF protein 2 OS=Sus scrofa OX=9823 GN=GIGYF2 PE=4 SV=2
A0A5G2R246	141	S	PAK2	Down	Down	Non-specific serine/threonine protein kinase OS=Sus scrofa OX=9823 GN=PAK2 PE=1 SV=1
F1S9S2	1117	S	ARHGEF12	Down	Down	Rho guanine nucleotide exchange factor 12 OS=Sus scrofa OX=9823 GN=ARHGEF12 PE=4 SV=3
A0A286ZLT7	238	S	ARHGAP12	Down	Down	Rho GTPase activating protein 12 OS=Sus scrofa OX=9823 GN=ARHGAP12 PE=1 SV=1
I3LJD8	496	S	PRKAA1	Down	Down	Acetyl-CoA carboxylase kinase OS=Sus scrofa OX=9823 GN=PRKAA1 PE=3 SV=2
I3LND9	616	S	--	Down	Down	RBR-type E3 ubiquitin transferase OS=Sus scrofa OX=9823 PE=3 SV=2
I3LGC6	1611	S	USP24	Down	Down	Ubiquitinyl hydrolase 1 OS=Sus scrofa OX=9823 GN=USP24 PE=3 SV=3
I3LGD6	105	S	SSR3	Down	Down	Translocon-associated protein subunit gamma OS=Sus scrofa OX=9823 GN=SSR3 PE=1 SV=1
I3L9Z3	203	S	PRKD2	Down	Down	Serine/threonine-protein kinase OS=Sus scrofa OX=9823 GN=PRKD2 PE=3 SV=3
A0A286ZVR9	199	S	EPS8L2	Down	Down	EPS8 like 2 OS=Sus scrofa OX=9823 GN=EPS8L2 PE=1 SV=2
A0A286ZJW4	99	S	B-Raf	Down	Down	Non-specific serine/threonine protein kinase OS=Sus scrofa OX=9823 GN=BRAF PE=3 SV=1
F1S827	203	S	SERBP1	Down	Down	Plasminogen activator inhibitor 1 RNA-binding protein isoform 1 OS=Sus scrofa OX=9823 GN=SERBP1 PE=1 SV=2
A0A5G2QWE3	47	S	DNAJC2	Down	Down	DnaJ homolog subfamily C member 2 OS=Sus scrofa OX=9823 GN=DNAJC2 PE=4 SV=1
A0A287AJQ2	23	S	PGAM1	Down	Down	Phosphoglycerate mutase OS=Sus scrofa OX=9823 GN=PGAM1 PE=1 SV=1
A0A5G2RAV4	312	S	TOM1	Down	Down	Target of myb1 membrane trafficking protein OS=Sus scrofa OX=9823 GN=TOM1 PE=1 SV=1
A0A287AXW8	126	S	CRACDL	Down	Down	CRACD like OS=Sus scrofa OX=9823 GN=CRACDL PE=4 SV=1
A0A5G2QGX9	361	T	RB1	Down	Down	RB transcriptional corepressor 1 OS=Sus scrofa OX=9823 GN=RB1 PE=3 SV=1
F1SK12	1262	S	MAP1B	Down	Down	Microtubule associated protein 1B OS=Sus scrofa OX=9823 GN=MAP1B PE=1 SV=3
A0A5G2QKR0	593	S	GYS1	Down	Down	Glycogen [starch] synthase OS=Sus scrofa OX=9823 GN=GYS1 PE=1 SV=1
A0A287AKV0	804	S	SEC31A	Down	Down	SEC31 homolog A, COPII coat complex component OS=Sus scrofa OX=9823 GN=SEC31A PE=1 SV=1
Q95266	333	S	CAMK2D	Down	Down	Calcium/calmodulin-dependent protein kinase type II subunit delta OS=Sus scrofa OX=9823 GN=CAMK2D PE=2 SV=1
I3LQ81	877	S	ARHGEF5	Down	Down	Rho guanine nucleotide exchange factor 5 OS=Sus scrofa OX=9823 GN=ARHGEF5 PE=4 SV=2
A0A287ABW7	1086	S	SOS1	Down	Down	SOS Ras/Rac guanine nucleotide exchange factor 1 OS=Sus scrofa OX=9823 GN=SOS1 PE=4 SV=2
A0A287BSL4	255	S	VCL	Down	Down	Vinculin OS=Sus scrofa OX=9823 GN=VCL PE=1 SV=2
A0A287B2Z6	49	S	ZNF22	Down	Down	Zinc finger protein 22 OS=Sus scrofa OX=9823 GN=ZNF22 PE=1 SV=1
A0A5G2RA00	521	S	PHLDB1	Down	Down	Pleckstrin homology like domain family B member 1 OS=Sus scrofa OX=9823 GN=PHLDB1 PE=4 SV=1
A0A287AZV2	430	T	CEP55	Down	Down	Centrosomal protein 55 OS=Sus scrofa OX=9823 GN=CEP55 PE=4 SV=1
A0A287BH13	1322	S	ARHGEF28	Down	Down	Rho guanine nucleotide exchange factor 28 OS=Sus scrofa OX=9823 GN=ARHGEF28 PE=4 SV=2
A0A5K1UCA5	375	S	PTK2B	Down	Down	Non-specific protein-tyrosine kinase OS=Sus scrofa OX=9823 GN=PTK2B PE=4 SV=1
F1RZ79	378	S	TBC1D16	Down	Down	TBC1 domain family member 16 OS=Sus scrofa OX=9823 GN=TBC1D16 PE=4 SV=3
F1SUQ5	362	S	UBR4	Down	Down	Ubiquitin protein ligase E3 component n-recognin 4 OS=Sus scrofa OX=9823 GN=UBR4 PE=1 SV=4
A0A287AH53	238	S	FHL2	Down	Down	Four and a half LIM domains 2 OS=Sus scrofa OX=9823 GN=FHL2 PE=1 SV=2
F1S880	176	S	NSFL1C	Down	Down	NSFL1 cofactor p47 OS=Sus scrofa OX=9823 GN=NSFL1C PE=1 SV=3
A0A5S6G3Y8	242	S	HSPB1	Down	Down	Heat shock protein beta-1 OS=Sus scrofa OX=9823 GN=HSPB1 PE=3 SV=1
A0A287A2F9	79	S	TCEA1	Down	Down	Transcription elongation factor OS=Sus scrofa OX=9823 GN=TCEA1 PE=1 SV=1
A0A287BSQ4	398	S	LAD1	Down	Down	Ladinin 1 OS=Sus scrofa OX=9823 GN=LAD1 PE=1 SV=1
F1SN05	99	T	EIF3J	Down	Down	Eukaryotic translation initiation factor 3 subunit J OS=Sus scrofa OX=9823 GN=EIF3J PE=1 SV=2
A0A5G2QUB9	272	S	OSBPL7	Down	Down	Oxysterol-binding protein OS=Sus scrofa OX=9823 GN=OSBPL7 PE=3 SV=1
F1SI55	440	S	BZW1	Down	Down	Basic leucine zipper and W2 domains 1 OS=Sus scrofa OX=9823 GN=BZW1 PE=1 SV=3
A0A5G2QX26	713	S	AP3D1	Down	Down	Adaptor related protein complex 3 subunit delta 1 OS=Sus scrofa OX=9823 GN=AP3D1 PE=1 SV=1
A0A287AS29	94	T	NME1	Down	Down	Nucleoside diphosphate kinase OS=Sus scrofa OX=9823 GN=NME1 PE=1 SV=1
I3LUQ9	303	S	OSBPL3	Down	Down	Oxysterol-binding protein OS=Sus scrofa OX=9823 GN=OSBPL3 PE=3 SV=2
A0A480M856	245	S	ATE1	Down	Down	Arginyl-tRNA--protein transferase 1 OS=Sus scrofa OX=9823 GN=ATE1 PE=1 SV=1
I3LB77	77	S	ZFP36L1	Down	Down	mRNA decay activator protein ZFP36 OS=Sus scrofa OX=9823 GN=ZFP36L1 PE=4 SV=2
F1RFB8	69	S	ADO	Down	Down	2-aminoethanethiol (Cysteamine) dioxygenase OS=Sus scrofa OX=9823 GN=ADO PE=1 SV=1
A0A287BL11	1842	S	ITPR3	Down	Down	Inositol 1,4,5-trisphosphate receptor OS=Sus scrofa OX=9823 GN=ITPR3 PE=3 SV=1
I3L9Z3	206	S	PRKD2	Down	Down	Serine/threonine-protein kinase OS=Sus scrofa OX=9823 GN=PRKD2 PE=3 SV=3
A0A286ZQW0	893	S	EPRS1	Down	Down	Glutamyl-prolyl-tRNA synthetase 1 OS=Sus scrofa OX=9823 GN=EPRS1 PE=1 SV=1
A0A287A526	389	S	CAST	Down	Down	Calpastatin OS=Sus scrofa OX=9823 GN=CAST PE=1 SV=2
A0A5G2RAB9	9	S	LCMT1	Down	Down	Leucine carboxyl methyltransferase 1 OS=Sus scrofa OX=9823 GN=LCMT1 PE=1 SV=1
A0A287B7U5	199	S	CLIP1	Down	Down	CAP-Gly domain containing linker protein 1 OS=Sus scrofa OX=9823 GN=CLIP1 PE=1 SV=2
F1RLL1	477	S	ARHGEF7	Down	Down	Rho guanine nucleotide exchange factor 7 OS=Sus scrofa OX=9823 GN=ARHGEF7 PE=1 SV=4
A0A287B7R0	538	S	SRPK2	Down	Down	SRSF protein kinase 2 OS=Sus scrofa OX=9823 GN=SRPK2 PE=1 SV=2
F1SK12	1955	S	MAP1B	Down	Down	Microtubule associated protein 1B OS=Sus scrofa OX=9823 GN=MAP1B PE=1 SV=3
A0A5G2QXM8	378	S	OSBPL3	Down	Down	Oxysterol-binding protein OS=Sus scrofa OX=9823 GN=OSBPL3 PE=3 SV=1
A0A287BSL4	705	S	VCL	Down	Down	Vinculin OS=Sus scrofa OX=9823 GN=VCL PE=1 SV=2
I3LB77	39	S	ZFP36L1	Down	Down	mRNA decay activator protein ZFP36 OS=Sus scrofa OX=9823 GN=ZFP36L1 PE=4 SV=2
A0A286ZQE6	521	S	KLC1	Down	Down	Kinesin light chain OS=Sus scrofa OX=9823 GN=KLC1 PE=1 SV=2
F1SDV4	227	S	LPIN3	Down	Down	Phosphatidate phosphatase OS=Sus scrofa OX=9823 GN=LPIN3 PE=3 SV=4
A0A287A3U5	145	S	ARFGAP2	Down	Down	ADP ribosylation factor GTPase activating protein 2 OS=Sus scrofa OX=9823 GN=ARFGAP2 PE=1 SV=1
A0A287A3A3	1412	S	AKAP12	Down	Down	A-kinase anchoring protein 12 OS=Sus scrofa OX=9823 GN=AKAP12 PE=1 SV=2
A0A5G2QT24	239	S	TJP1	Down	Down	Tight junction protein 1 OS=Sus scrofa OX=9823 GN=TJP1 PE=1 SV=1
A0A5G2QEW3	681	S	RPS6KA3	Down	Down	Non-specific serine/threonine protein kinase OS=Sus scrofa OX=9823 GN=RPS6KA3 PE=1 SV=1
A0A287B7U5	146	S	CLIP1	Down	Down	CAP-Gly domain containing linker protein 1 OS=Sus scrofa OX=9823 GN=CLIP1 PE=1 SV=2
Q95266	337	T	CAMK2D	Down	Down	Calcium/calmodulin-dependent protein kinase type II subunit delta OS=Sus scrofa OX=9823 GN=CAMK2D PE=2 SV=1
I3LCI2	300	S	PDHA1	Down	Down	Pyruvate dehydrogenase E1 component subunit alpha OS=Sus scrofa OX=9823 GN=PDHA1 PE=1 SV=2
F1RIW3	1071	S	PALLD	Down	Down	Palladin isoform X1 OS=Sus scrofa OX=9823 GN=PALLD PE=1 SV=2
K7GSM4	52	S	ARFGEF1	Down	Down	ADP ribosylation factor guanine nucleotide exchange factor 1 OS=Sus scrofa OX=9823 GN=ARFGEF1 PE=1 SV=3
A0A480TXY7	158	S	UBAC1	Down	Down	UBA domain containing 1 OS=Sus scrofa OX=9823 GN=UBAC1 PE=4 SV=1
F1S4P5	347	S	PRKD3	Down	Down	Serine/threonine-protein kinase OS=Sus scrofa OX=9823 GN=PRKD3 PE=3 SV=4
K7GP80	715	S	EIF2AK3	Down	Down	Eukaryotic translation initiation factor 2 alpha kinase 3 OS=Sus scrofa OX=9823 GN=EIF2AK3 PE=4 SV=3
A0A287BPA2	8	S	TOMM34	Down	Down	Mitochondrial import receptor subunit TOM34 OS=Sus scrofa OX=9823 GN=TOMM34 PE=1 SV=1
A0A287BS45	713	S	JMY	Down	Down	Junction mediating and regulatory protein, p53 cofactor OS=Sus scrofa OX=9823 GN=JMY PE=4 SV=2
A0A287AIA2	151	S	TAGLN2	Down	Down	Transgelin OS=Sus scrofa OX=9823 GN=TAGLN2 PE=1 SV=1
F1REW6	551	T	ZCCHC8	Down	Down	Zinc finger CCHC domain-containing protein 8 OS=Sus scrofa OX=9823 GN=ZCCHC8 PE=1 SV=4
A0A287BFM0	1743	S	ATG2B	Down	Down	Autophagy related 2B OS=Sus scrofa OX=9823 GN=ATG2B PE=3 SV=1
F1RVZ0	596	S	TRIM47	Down	Down	Tripartite motif containing 47 OS=Sus scrofa OX=9823 GN=TRIM47 PE=1 SV=1
A0A287APU4	343	S	SH3BP5L	Down	Down	SH3 binding domain protein 5 like OS=Sus scrofa OX=9823 GN=SH3BP5L PE=3 SV=2
A0A5G2QKR0	589	S	GYS1	Down	Down	Glycogen [starch] synthase OS=Sus scrofa OX=9823 GN=GYS1 PE=1 SV=1
A0A286ZXU2	2604	T	FLNA	Down	Down	Filamin A OS=Sus scrofa OX=9823 GN=FLNA PE=1 SV=2
I3LV20	161	S	OXR1	Down	Down	Oxidation resistance 1 OS=Sus scrofa OX=9823 GN=OXR1 PE=1 SV=2
F1SFD4	420	S	SAMD4A	Down	Down	Sterile alpha motif domain containing 4A OS=Sus scrofa OX=9823 GN=SAMD4A PE=3 SV=4
Q2EN76	94	T	NME2	Down	Down	Nucleoside diphosphate kinase B OS=Sus scrofa OX=9823 GN=NME2 PE=2 SV=1
A0A287BRM8	43	S	GRIP1	Down	Down	Glutamate receptor interacting protein 1 OS=Sus scrofa OX=9823 GN=GRIP1 PE=1 SV=2
A0A287AK28	124	S	PPM1H	Down	Down	Protein phosphatase 1H OS=Sus scrofa OX=9823 GN=PPM1H PE=1 SV=1
A0A5G2R0D9	471	S	SH3BP1	Down	Down	Uncharacterized protein OS=Sus scrofa OX=9823 GN=SH3BP1 PE=4 SV=1
F1S4Q6	109	S	CEBPZ	Down	Down	CCAAT enhancer binding protein zeta OS=Sus scrofa OX=9823 GN=CEBPZ PE=3 SV=2
F1SCI4	1012	S	AKAP13	Down	Down	Uncharacterized protein OS=Sus scrofa OX=9823 GN=AKAP13 PE=4 SV=3
A0A287BRM8	795	S	GRIP1	Down	Down	Glutamate receptor interacting protein 1 OS=Sus scrofa OX=9823 GN=GRIP1 PE=1 SV=2
A0A5G2QPU3	684	S	CARD10	Down	Down	Caspase recruitment domain family member 10 OS=Sus scrofa OX=9823 GN=CARD10 PE=4 SV=1
F1SK31	302	S	OCLN	Down	Down	Occludin OS=Sus scrofa OX=9823 GN=OCLN PE=3 SV=3
A0A287AKF3	98	S	RTKN	Down	Down	Rhotekin OS=Sus scrofa OX=9823 GN=RTKN PE=1 SV=2
A0A287AVN7	91	S	PUS7	Down	Down	Pseudouridine synthase 7 OS=Sus scrofa OX=9823 GN=PUS7 PE=3 SV=2
A0A5G2QEZ2	75	S	EIF3B	Down	Down	Eukaryotic translation initiation factor 3 subunit B OS=Sus scrofa OX=9823 GN=EIF3B PE=3 SV=1
I3LLT2	1813	T	CAD	Down	Down	CAD protein OS=Sus scrofa OX=9823 GN=CAD PE=1 SV=3
I3LGC6	2046	S	USP24	Down	Down	Ubiquitinyl hydrolase 1 OS=Sus scrofa OX=9823 GN=USP24 PE=3 SV=3
A0A286ZPQ4	1271	S	DENND4C	Down	Down	DENN domain containing 4C OS=Sus scrofa OX=9823 GN=DENND4C PE=4 SV=1
F1S6Y4	361	T	RALGPS2	Down	Down	Ral GEF with PH domain and SH3 binding motif 2 OS=Sus scrofa OX=9823 GN=RALGPS2 PE=4 SV=3
F1S2B5	23	S	HAUS7	Down	Down	HAUS augmin like complex subunit 7 OS=Sus scrofa OX=9823 GN=HAUS7 PE=4 SV=3
F1RTQ8	978	S	CARMIL1	Down	Down	Capping protein regulator and myosin 1 linker 1 OS=Sus scrofa OX=9823 GN=CARMIL1 PE=3 SV=2
A0A480ZBJ4	332	S	NDRG2	Down	Down	Protein NDRG2 OS=Sus scrofa OX=9823 GN=NDRG2 PE=1 SV=1
A0A287A5G1	326	S	ACTG1	Down	Down	Actin gamma 1 OS=Sus scrofa OX=9823 GN=ACTG1 PE=3 SV=2
K7GQV6	288	S	IKBKG	Down	Down	NF-kappa-B essential modulator OS=Sus scrofa OX=9823 GN=IKBKG PE=4 SV=3
A0A286ZJ74	2292	T	TPR	Down	Down	Nucleoprotein TPR OS=Sus scrofa OX=9823 GN=TPR PE=1 SV=1
I3LI00	160	S	GIGYF2	Down	Down	GRB10 interacting GYF protein 2 OS=Sus scrofa OX=9823 GN=GIGYF2 PE=4 SV=3
A0A287A426	322	S	IST1	Down	Down	IST1 homolog OS=Sus scrofa OX=9823 GN=IST1 PE=1 SV=1
A0A287B0C4	4	S	STK24	Down	Down	Serine/threonine kinase 24 OS=Sus scrofa OX=9823 GN=STK24 PE=1 SV=1
I3LCW1	267	S	FASN	Down	Down	Fatty acid synthase OS=Sus scrofa OX=9823 GN=FASN PE=1 SV=2
A0A287BF21	171	S	GGA3	Down	Down	Golgi associated, gamma adaptin ear containing, ARF binding protein 3 OS=Sus scrofa OX=9823 GN=GGA3 PE=1 SV=1
A0A287A5G1	204	T	ACTG1	Down	Down	Actin gamma 1 OS=Sus scrofa OX=9823 GN=ACTG1 PE=3 SV=2
A0A287B5G3	326	S	IVNS1ABP	Down	Down	Influenza virus NS1A binding protein OS=Sus scrofa OX=9823 GN=IVNS1ABP PE=1 SV=1
A0A287AG38	376	S	KIAA0930	Down	Down	KIAA0930 OS=Sus scrofa OX=9823 GN=KIAA0930 PE=1 SV=1
A0A287B922	616	S	EHBP1	Down	Down	EH domain binding protein 1 OS=Sus scrofa OX=9823 GN=EHBP1 PE=1 SV=1
A0A5G2QIR1	448	S	PCYT1A	Down	Down	Choline-phosphate cytidylyltransferase OS=Sus scrofa OX=9823 GN=PCYT1A PE=1 SV=1
A0A287AWN1	37	S	MCRIP1	Down	Down	MAPK regulated corepressor interacting protein 1 OS=Sus scrofa OX=9823 GN=MCRIP1 PE=3 SV=2
A0A287BTC2	19	S	APEX1	Down	Down	DNA-(apurinic or apyrimidinic site) endonuclease OS=Sus scrofa OX=9823 GN=APEX1 PE=1 SV=1
A0A287AFH8	364	S	LMO7	Down	Down	LIM domain 7 OS=Sus scrofa OX=9823 GN=LMO7 PE=1 SV=2
A0A286ZXU2	2341	T	FLNA	Down	Down	Filamin A OS=Sus scrofa OX=9823 GN=FLNA PE=1 SV=2
A0A480KBZ1	733	S	SPAG9	Down	Down	C-Jun-amino-terminal kinase-interacting protein 4 isoform X1 OS=Sus scrofa OX=9823 GN=SPAG9 PE=1 SV=1
F1S7L8	288	S	SH3GL1	Down	Down	SH3 domain containing GRB2 like 1, endophilin A2 OS=Sus scrofa OX=9823 GN=SH3GL1 PE=1 SV=2
A0A287B7R0	56	S	SRPK2	Down	Down	SRSF protein kinase 2 OS=Sus scrofa OX=9823 GN=SRPK2 PE=1 SV=2
A0A286ZXU2	2157	S	FLNA	Down	Down	Filamin A OS=Sus scrofa OX=9823 GN=FLNA PE=1 SV=2
A0A286ZVC8	326	T	CAMK2G	Down	Down	Calcium/calmodulin-dependent protein kinase OS=Sus scrofa OX=9823 GN=CAMK2G PE=1 SV=2
F1SNT0	44	S	UBA5	Down	Down	Ubiquitin-like modifier-activating enzyme 5 OS=Sus scrofa OX=9823 GN=UBA5 PE=1 SV=3
I3L7V0	1420	S	WDR7	Down	Down	WD repeat domain 7 OS=Sus scrofa OX=9823 GN=WDR7 PE=1 SV=2
F1SDV2	158	S	LOC100522401	Down	Down	CAP-ZIP_m domain-containing protein OS=Sus scrofa OX=9823 GN=LOC100522401 PE=1 SV=4
A0A286ZVR9	440	S	EPS8L2	Down	Down	EPS8 like 2 OS=Sus scrofa OX=9823 GN=EPS8L2 PE=1 SV=2
I3LVD4	445	S	ZKSCAN2	Down	Down	Zinc finger with KRAB and SCAN domains 2 OS=Sus scrofa OX=9823 GN=ZKSCAN2 PE=4 SV=3
A0A287A7W9	126	S	MICALL1	Down	Down	MICAL like 1 OS=Sus scrofa OX=9823 GN=MICALL1 PE=1 SV=2
F1RJX8	173	S	COPA	Down	Down	Coatomer subunit alpha OS=Sus scrofa OX=9823 GN=COPA PE=1 SV=1
A0A5G2R3W8	645	S	KIF23	Down	Down	Kinesin-like protein OS=Sus scrofa OX=9823 GN=KIF23 PE=3 SV=1
A0A287AZV2	425	S	CEP55	Down	Down	Centrosomal protein 55 OS=Sus scrofa OX=9823 GN=CEP55 PE=4 SV=1
A0A286ZNK4	37	S	YAP1	Down	Down	Yes1 associated transcriptional regulator OS=Sus scrofa OX=9823 GN=YAP1 PE=1 SV=1
A0A287BFM0	255	S	ATG2B	Down	Down	Autophagy related 2B OS=Sus scrofa OX=9823 GN=ATG2B PE=3 SV=1
A0A287BLV5	68	S	GPAT3	Down	Down	Glycerol-3-phosphate acyltransferase 3 OS=Sus scrofa OX=9823 GN=GPAT3 PE=3 SV=1
F1SHE5	193	S	RAPH1	Down	Down	Uncharacterized protein OS=Sus scrofa OX=9823 GN=RAPH1 PE=4 SV=4
A0A287AY86	469	S	MAP4	Down	Down	Microtubule-associated protein OS=Sus scrofa OX=9823 GN=MAP4 PE=1 SV=1
A0A480KBZ1	730	S	SPAG9	Down	Down	C-Jun-amino-terminal kinase-interacting protein 4 isoform X1 OS=Sus scrofa OX=9823 GN=SPAG9 PE=1 SV=1
A0A287BEZ5	267	S	ACSS2	Down	Down	Propionate--CoA ligase OS=Sus scrofa OX=9823 GN=ACSS2 PE=1 SV=1
A0A286ZPS5	46	S	EIF5A2	Down	Down	Eukaryotic translation initiation factor 5A OS=Sus scrofa OX=9823 GN=EIF5A2 PE=3 SV=1
F1SJE2	973	S	TJP2	Down	Down	Tight junction protein 2 OS=Sus scrofa OX=9823 GN=TJP2 PE=1 SV=3
A0A287BAU3	1057	S	KIF1B	Down	Down	Kinesin family member 1B OS=Sus scrofa OX=9823 GN=KIF1B PE=3 SV=1
A0A287AZ70	540	S	RAF1	Down	Down	Non-specific serine/threonine protein kinase OS=Sus scrofa OX=9823 GN=RAF1 PE=4 SV=1
F1RQ08	539	S	PLCB3	Down	Down	1-phosphatidylinositol 4,5-bisphosphate phosphodiesterase OS=Sus scrofa OX=9823 GN=PLCB3 PE=1 SV=3
F1RF24	943	S	ZFYVE16	Down	Down	Zinc finger FYVE domain-containing protein 16 OS=Sus scrofa OX=9823 GN=ZFYVE16 PE=4 SV=3
F1S880	114	S	NSFL1C	Down	Down	NSFL1 cofactor p47 OS=Sus scrofa OX=9823 GN=NSFL1C PE=1 SV=3
I3LLX3	982	S	CAMSAP2	Down	Down	Calmodulin regulated spectrin associated protein family member 2 OS=Sus scrofa OX=9823 GN=CAMSAP2 PE=1 SV=2
A0A5G2QHR6	205	S	CCT6A	Down	Down	Chaperonin containing TCP1 subunit 6A OS=Sus scrofa OX=9823 GN=CCT6A PE=1 SV=1
A0A5G2R4J6	351	T	CAMK2D	Down	Down	Calcium/calmodulin-dependent protein kinase OS=Sus scrofa OX=9823 GN=CAMK2D PE=3 SV=1
F1SK12	561	S	MAP1B	Down	Down	Microtubule associated protein 1B OS=Sus scrofa OX=9823 GN=MAP1B PE=1 SV=3
F1SK12	1266	S	MAP1B	Down	Down	Microtubule associated protein 1B OS=Sus scrofa OX=9823 GN=MAP1B PE=1 SV=3
A0A287BSL4	273	S	VCL	Down	Down	Vinculin OS=Sus scrofa OX=9823 GN=VCL PE=1 SV=2
A0A286ZPQ4	952	S	DENND4C	Down	Down	DENN domain containing 4C OS=Sus scrofa OX=9823 GN=DENND4C PE=4 SV=1
A0A286ZPQ4	1021	S	DENND4C	Down	Down	DENN domain containing 4C OS=Sus scrofa OX=9823 GN=DENND4C PE=4 SV=1
A0A5G2RMS2	123	S	HOMER3	Down	Down	Homer scaffold protein 3 OS=Sus scrofa OX=9823 GN=HOMER3 PE=1 SV=1
A0A5G2R4J6	287	T	CAMK2D	Down	Down	Calcium/calmodulin-dependent protein kinase OS=Sus scrofa OX=9823 GN=CAMK2D PE=3 SV=1
A0A287B8R2	185	T	NUDC	Down	Down	Nuclear migration protein nudC OS=Sus scrofa OX=9823 GN=NUDC PE=1 SV=1
A0A5G2R7F5	523	S	PPP6R1	Down	Down	Protein phosphatase 6 regulatory subunit 1 OS=Sus scrofa OX=9823 GN=PPP6R1 PE=1 SV=1
F1S091	183	S	RAB8B	Up	Up	RAB8B, member RAS onco family OS=Sus scrofa OX=9823 GN=RAB8B PE=1 SV=2
A0A286ZM85	139	S	TMEM201	Up	Up	Transmembrane protein 201 OS=Sus scrofa OX=9823 GN=TMEM201 PE=1 SV=1
F1SMQ7	308	S	NFIB	Up	Up	Nuclear factor 1 OS=Sus scrofa OX=9823 GN=NFIB PE=3 SV=3
F1SPI2	403	S	XPC	Up	Up	DNA repair protein complementing XP-C cells isoform 5 OS=Sus scrofa OX=9823 GN=XPC PE=1 SV=1
A0A2C9F3G4	694	Y	STAT3	Up	Up	Signal transducer and activator of transcription OS=Sus scrofa OX=9823 GN=STAT3 PE=3 SV=2
A0A287AJB4	59	S	U2AF1	Up	Up	Splicing factor U2AF 35 kDa subunit OS=Sus scrofa OX=9823 GN=U2AF1 PE=4 SV=1
A0A287BH13	1539	S	ARHGEF28	Up	Up	Rho guanine nucleotide exchange factor 28 OS=Sus scrofa OX=9823 GN=ARHGEF28 PE=4 SV=2
A0A287AS06	416	S	PRRC2B	Up	Up	Proline rich coiled-coil 2B OS=Sus scrofa OX=9823 GN=PRRC2B PE=1 SV=2
A0A287BNC8	745	T	PLEKHG3	Up	Up	Pleckstrin homology and RhoGEF domain containing G3 OS=Sus scrofa OX=9823 GN=PLEKHG3 PE=4 SV=2
A0A287B8N2	2171	T	SPTBN1	Up	Up	Spectrin beta chain OS=Sus scrofa OX=9823 GN=SPTBN1 PE=1 SV=2
A0A287AC48	48	S	RUNX1	Up	Up	Runt-related transcription factor OS=Sus scrofa OX=9823 GN=RUNX1 PE=4 SV=2
B4YSE3	78	S	KLF3	Up	Up	Kruppel-like factor 3 OS=Sus scrofa OX=9823 GN=KLF3 PE=2 SV=1
I3LNY6	628	S	NES	Up	Up	Nestin OS=Sus scrofa OX=9823 GN=NES PE=1 SV=2
F1SQ34	102	S	DTX3L	Up	Up	E3 ubiquitin-protein ligase OS=Sus scrofa OX=9823 GN=DTX3L PE=3 SV=4
A0A286ZZU1	1277	S	TP53BP1	Up	Up	TP53-binding protein 1 isoform 1 OS=Sus scrofa OX=9823 GN=TP53BP1 PE=1 SV=1
F1SPP8	524	S	CKAP4	Up	Up	Cytoskeleton associated protein 4 OS=Sus scrofa OX=9823 GN=CKAP4 PE=1 SV=3
F1RUH5	244	S	DEK	Up	Up	DEK proto-onco OS=Sus scrofa OX=9823 GN=DEK PE=1 SV=3
F1RU09	579	S	NCOA2	Up	Up	Nuclear receptor coactivator OS=Sus scrofa OX=9823 GN=NCOA2 PE=3 SV=4
F1SLA7	229	T	SRPRB	Up	Up	Signal recognition particle receptor subunit beta OS=Sus scrofa OX=9823 GN=SRPRB PE=1 SV=4
F1S6A4	586	S	TNFAIP3	Up	Up	Ubiquitinyl hydrolase 1 OS=Sus scrofa OX=9823 GN=TNFAIP3 PE=4 SV=2
A0A287BI87	476	S	SIPA1L3	Up	Up	Signal induced proliferation associated 1 like 3 OS=Sus scrofa OX=9823 GN=SIPA1L3 PE=4 SV=2
I3LT03	388	S	ORC1	Up	Up	Origin recognition complex subunit 1 OS=Sus scrofa OX=9823 GN=ORC1 PE=3 SV=3
A0A480IT56	212	T	MEPCE	Up	Up	RNA methyltransferase OS=Sus scrofa OX=9823 GN=MEPCE PE=1 SV=1
I3LJD0	109	T	LIN9	Up	Up	Lin-9 DREAM MuvB core complex component OS=Sus scrofa OX=9823 GN=LIN9 PE=3 SV=3
A0A5G2RCK4	19	S	PLPP3	Up	Up	Phospholipid phosphatase 3 OS=Sus scrofa OX=9823 GN=PLPP3 PE=3 SV=1
I3LDW7	344	S	NFIA	Up	Up	Nuclear factor 1 OS=Sus scrofa OX=9823 GN=NFIA PE=1 SV=3
F1RUH5	232	S	DEK	Up	Up	DEK proto-onco OS=Sus scrofa OX=9823 GN=DEK PE=1 SV=3
I3LFB9	172	S	ETV6	Up	Up	ETS variant transcription factor 6 OS=Sus scrofa OX=9823 GN=ETV6 PE=3 SV=3
F1RR78	930	S	SPTAN1	Up	Up	Spectrin alpha, non-erythrocytic 1 OS=Sus scrofa OX=9823 GN=SPTAN1 PE=1 SV=4
A0A5G2QYS3	213	T	LUC7L3	Up	Up	LUC7 like 3 pre-mRNA splicing factor OS=Sus scrofa OX=9823 GN=LUC7L3 PE=1 SV=1
A0A287BRL8	149	T	MARCKS	Up	Up	Myristoylated alanine rich protein kinase C substrate OS=Sus scrofa OX=9823 GN=MARCKS PE=1 SV=1
A0A287A8F3	1188	S	LCOR	Up	Up	Ligand dependent nuclear receptor corepressor OS=Sus scrofa OX=9823 GN=LCOR PE=4 SV=1
A0A287AR13	579	S	HNRNPM	Up	Up	Heteroous nuclear ribonucleoprotein M OS=Sus scrofa OX=9823 GN=HNRNPM PE=1 SV=2
A0A287A3L8	27	S	SORBS2	Up	Up	Sorbin and SH3 domain-containing protein 2 OS=Sus scrofa OX=9823 GN=SORBS2 PE=1 SV=1
A0A287ADH6	41	S	SORBS2	Up	Up	Sorbin and SH3 domain-containing protein 2 OS=Sus scrofa OX=9823 GN=SORBS2 PE=1 SV=2
O46374	1213	S	TOP2A	Up	Up	DNA topoisomerase 2-alpha OS=Sus scrofa OX=9823 GN=TOP2A PE=2 SV=1
A0A287A2Y0	719	S	THRAP3	Up	Up	Thyroid hormone receptor associated protein 3 OS=Sus scrofa OX=9823 GN=THRAP3 PE=1 SV=1
O46374	1247	S	TOP2A	Up	Up	DNA topoisomerase 2-alpha OS=Sus scrofa OX=9823 GN=TOP2A PE=2 SV=1
F1SPI2	402	S	XPC	Up	Up	DNA repair protein complementing XP-C cells isoform 5 OS=Sus scrofa OX=9823 GN=XPC PE=1 SV=1
A0A286ZPE5	594	S	SASS6	Up	Up	Spindle assembly abnormal protein 6 homolog OS=Sus scrofa OX=9823 GN=SASS6 PE=4 SV=1
P14287	238	S	SPP1	Up	Up	Osteopontin OS=Sus scrofa OX=9823 GN=SPP1 PE=1 SV=1
F1RUH5	307	S	DEK	Up	Up	DEK proto-onco OS=Sus scrofa OX=9823 GN=DEK PE=1 SV=3
P14287	279	S	SPP1	Up	Up	Osteopontin OS=Sus scrofa OX=9823 GN=SPP1 PE=1 SV=1
A0A287B3B3	178	S	CEBPD	Up	Up	CCAAT enhancer binding protein delta OS=Sus scrofa OX=9823 GN=CEBPD PE=4 SV=1
A0A287AR13	518	S	HNRNPM	Up	Up	Heteroous nuclear ribonucleoprotein M OS=Sus scrofa OX=9823 GN=HNRNPM PE=1 SV=2
A0A287A951	77	S	LOC100514137	Up	Up	40S ribosomal protein S15a OS=Sus scrofa OX=9823 GN=LOC100514137 PE=3 SV=1
F1SMQ7	328	S	NFIB	Up	Up	Nuclear factor 1 OS=Sus scrofa OX=9823 GN=NFIB PE=3 SV=3
A0A287AC48	41	T	RUNX1	Up	Up	Runt-related transcription factor OS=Sus scrofa OX=9823 GN=RUNX1 PE=4 SV=2
A0A5G2RNJ4	670	S	SUPT5H	Up	Up	Transcription elongation factor SPT5 OS=Sus scrofa OX=9823 GN=SUPT5H PE=1 SV=1
F1SU29	1941	S	RANBP2	Up	Up	RAN binding protein 2 OS=Sus scrofa OX=9823 GN=RANBP2 PE=1 SV=4
F1RY18	341	S	BACH2	Up	Up	BTB domain and CNC homolog 2 OS=Sus scrofa OX=9823 GN=BACH2 PE=4 SV=3
A0A287ACK8	771	T	EPB41L2	Up	Up	Erythrocyte membrane protein band 4.1 like 2 OS=Sus scrofa OX=9823 GN=EPB41L2 PE=1 SV=1
P14287	234	S	SPP1	Up	Up	Osteopontin OS=Sus scrofa OX=9823 GN=SPP1 PE=1 SV=1
A0A5G2QCD6	164	S	GLS	Up	Up	Glutaminase OS=Sus scrofa OX=9823 GN=GLS PE=1 SV=1
A0A287ADH6	54	S	SORBS2	Up	Up	Sorbin and SH3 domain-containing protein 2 OS=Sus scrofa OX=9823 GN=SORBS2 PE=1 SV=2
P14287	104	S	SPP1	Up	Up	Osteopontin OS=Sus scrofa OX=9823 GN=SPP1 PE=1 SV=1
F1RUH5	32	S	DEK	Up	Up	DEK proto-onco OS=Sus scrofa OX=9823 GN=DEK PE=1 SV=3
I3LP11	20	S	KHDRBS1	Up	Up	KH RNA binding domain containing, signal transduction associated 1 OS=Sus scrofa OX=9823 GN=KHDRBS1 PE=1 SV=1
F1RUH5	243	S	DEK	Up	Up	DEK proto-onco OS=Sus scrofa OX=9823 GN=DEK PE=1 SV=3
A0A287BK71	160	S	SON	Up	Up	SON DNA and RNA binding protein OS=Sus scrofa OX=9823 GN=SON PE=1 SV=2
A0A286ZLA4	533	S	MATR3	Up	Up	Uncharacterized protein OS=Sus scrofa OX=9823 GN=MATR3 PE=1 SV=2
A0A287AAY5	987	S	AFDN	Up	Up	Afadin, adherens junction formation factor OS=Sus scrofa OX=9823 GN=AFDN PE=1 SV=2
A0A5G2QFJ2	389	S	UTP14A	Up	Up	Uncharacterized protein OS=Sus scrofa OX=9823 GN=UTP14A PE=3 SV=1
A0A287BE52	105	S	PSIP1	Up	Up	PC4 and SFRS1 interacting protein 1 OS=Sus scrofa OX=9823 GN=PSIP1 PE=1 SV=2
A0A287AQH3	702	S	ERC1	Up	Up	ELKS/RAB6-interacting/CAST family member 1 OS=Sus scrofa OX=9823 GN=ERC1 PE=1 SV=1
A0A5G2QNU5	38	T	SCD	Up	Up	Stearoyl-CoA desaturase OS=Sus scrofa OX=9823 GN=SCD PE=3 SV=1
I3LUQ2	481	S	CCDC149	Up	Up	Coiled-coil domain containing 149 OS=Sus scrofa OX=9823 GN=CCDC149 PE=3 SV=3
F1ST82	62	S	ZCCHC7	Up	Up	Zinc finger CCHC-type containing 7 OS=Sus scrofa OX=9823 GN=ZCCHC7 PE=4 SV=4
A8I499	621	S	SLC7A2	Up	Up	Cationic amino acid transporter 2 OS=Sus scrofa OX=9823 GN=SLC7A2 PE=2 SV=1
F1SFA4	190	S	PPP1R9A	Up	Up	Protein phosphatase 1 regulatory subunit 9A OS=Sus scrofa OX=9823 GN=PPP1R9A PE=1 SV=4
A0A287AEP9	50	S	INTS12	Up	Up	Integrator complex subunit 12 OS=Sus scrofa OX=9823 GN=INTS12 PE=3 SV=1
A0A287AC48	236	S	RUNX1	Up	Up	Runt-related transcription factor OS=Sus scrofa OX=9823 GN=RUNX1 PE=4 SV=2
F1ST82	59	S	ZCCHC7	Up	Up	Zinc finger CCHC-type containing 7 OS=Sus scrofa OX=9823 GN=ZCCHC7 PE=4 SV=4
P14287	281	S	SPP1	Up	Up	Osteopontin OS=Sus scrofa OX=9823 GN=SPP1 PE=1 SV=1
A0A287ARY7	1136	S	TICRR	Up	Up	TOPBP1 interacting checkpoint and replication regulator OS=Sus scrofa OX=9823 GN=TICRR PE=4 SV=1
F1RUH5	306	S	DEK	Up	Up	DEK proto-onco OS=Sus scrofa OX=9823 GN=DEK PE=1 SV=3
