# Supplementary material for: Phosphoproteomic analysis reveals changes in A-Raf-related protein phosphorylation in response to Toxoplasma gondii infection in porcine macrophages
Source: Parasit Vectors. 2024 Apr 20;17:191. doi: 10.1186/s13071-024-06273-x (PMC11031963; doi:10.1186/s13071-024-06273-x)
Supplement: Supplementary file 5 — Additional file 5: Table S4. Details of prediction of p-site motifs using Motif-x. [file 13071_2024_6273_MOESM5_ESM.xlsx]

## Sheet: motif-x
Table S4 Details of prediction of p-site motifs using Motif-x
Motif Logo				Motif	Motif Score	Foreground		Background		Fold Increase
						Matches	Size	Matches	Size
				KxxxPx_S_Pxxxxx	39.79	52	8604	264	928348	21.3
				xxxxPx_S_PxKxxx	40.01	56	8552	305	928084	19.9
				xxxxPx_S_PxxxxK	39.06	49	8496	282	927779	19.0
				xxxxxx_S_PPxKxx	40.66	45	8447	205	927497	24.1
				xxxRSx_S_Pxxxxx	42.62	136	8402	735	927292	20.4
				xxxxxx_S_PxxxRR	38.57	74	8266	492	926557	16.9
				xxxRxx_S_PxPxxx	40.88	89	8192	520	926065	19.3
				xxxxPx_S_Pxxxxx	32.00	523	8103	7462	925545	8.0
				xxxxxx_S_PxKxxx	32.00	278	7580	2559	918083	13.2
				xxxxxx_S_PxRxxx	32.00	263	7302	3502	915524	9.4
				xxxRxx_S_Pxxxxx	32.00	200	7039	2444	912022	10.6
				xxxxxx_S_PxxxxK	32.00	181	6839	2245	909578	10.7
				Kxxxxx_S_Pxxxxx	31.65	158	6658	2066	907333	10.4
				xxxxRx_S_Pxxxxx	29.52	198	6500	3129	905267	8.8
				xxxKxx_S_PxxxPx	36.15	30	6302	157	902138	27.4
				xxKxxx_S_Pxxxxx	29.36	125	6272	1790	901981	10.0
				xxxxxR_S_Pxxxxx	28.18	133	6147	2136	900191	9.1
				xxxxxx_S_DxExEx	45.02	103	6014	555	898055	27.7
				xxxRRx_S_xSxxxx	45.64	74	5911	611	897500	18.4
				xxxxxx_S_DEExxx	48.00	76	5837	446	896889	26.2
				xxxxxx_S_PKxxxx	29.35	104	5761	1516	896443	10.7
				xRxRSx_S_xxxxxx	40.75	91	5657	1045	894927	13.8
				xxxxxD_S_ExExxx	47.26	74	5566	535	893882	22.2
				xxxxxx_S_PxxxRx	28.54	118	5492	1982	893347	9.7
				xxxRRx_S_xxxxxx	32.00	193	5374	3720	891365	8.6
				xxxxxx_S_DxEExx	45.90	48	5181	370	887645	22.2
				xxxxxx_S_PxxxKx	27.41	93	5133	1557	887275	10.3
				xxxxxx_S_EEExxx	40.72	72	5040	888	885718	14.2
				Rxxxxx_S_Pxxxxx	24.79	97	4968	1968	884830	8.8
				xLxRSx_S_xxxxxx	38.21	49	4871	608	882862	14.6
				xxxxxx_S_DDExxx	44.76	45	4822	254	882254	32.4
				xRxRxx_S_xxxxxx	32.00	140	4777	3323	882000	7.8
				xxxxxx_S_ExExEx	39.62	41	4637	546	878677	14.2
				xExxxx_S_Pxxxxx	23.38	84	4596	1834	878131	8.8
				xExxxx_S_DxExxx	40.12	30	4512	225	876297	25.9
				xxxxxx_S_xDExxx	32.00	105	4482	2802	876072	7.3
				xxxxxx_S_DEDxxx	43.25	42	4377	339	873270	24.7
				xRxxxx_S_Pxxxxx	23.16	78	4335	1776	872931	8.8
				xxxRxx_S_xSxxxx	32.00	143	4257	4870	871155	6.0
				xxxxxx_S_xExExx	32.00	123	4114	4318	866285	6.0
				xxxxxx_S_Pxxxxx	16.00	631	3991	29109	861967	4.7
				xxxxxx_S_DxExxx	32.00	82	3360	2504	832858	8.1
				xxxRxx_S_xDxxxx	32.00	77	3278	1785	830354	10.9
				RxxSxx_S_xxxxxx	30.56	83	3201	5662	828569	3.8
				xxxxxx_S_xEDxxx	30.12	85	3118	3305	822907	6.8
				xxxxxx_S_xxExEx	27.03	78	3033	3909	819602	5.4
				xxxRSx_S_xxxxxx	25.84	82	2955	3264	815693	6.9
				xxxxxx_S_DDDxxx	40.39	34	2873	236	812429	40.7
				xxxRxx_S_xExxxx	26.18	54	2839	2331	812193	6.6
				xxxxRR_S_xSxxxx	38.50	27	2785	505	809862	15.5
				xxxxxx_S_DxDxxx	32.00	87	2758	2272	809357	11.2
				xxxxxx_S_ExExxx	26.43	62	2671	3305	807085	5.7
				xxxxxx_S_DxSxxx	31.49	64	2609	4104	803780	4.8
				xxxxxx_S_xExDxx	22.29	39	2545	2113	799676	5.8
				xxxxxG_S_xxDxxx	24.12	36	2506	2300	797563	5.0
				xxxKRx_S_xxxxxx	27.90	50	2470	2546	795263	6.3
				xxxxxx_S_xDDxxx	29.11	51	2420	1922	792717	8.7
				xxxRTx_S_xxxxxx	23.72	45	2369	1926	790795	7.8
				xxxxxx_S_xExxxx	16.00	269	2324	38538	788869	2.4
				xxRxxx_S_xxxxxx	16.00	230	2055	41899	750331	2.0
				xxxxxx_S_xDxExx	23.68	33	1825	2290	708432	5.6
				xxxRxx_S_xGxxxx	27.34	37	1792	2178	706142	6.7
				xxExxx_S_xxExxx	23.10	41	1755	3035	703964	5.4
				xxxxxD_S_Dxxxxx	31.51	39	1714	1428	700929	11.2
				xxxxxx_S_ExDxxx	26.01	33	1675	1928	699501	7.1
				xxxxxx_S_xDxxxx	16.00	160	1642	28001	697573	2.4
				xxxRxx_S_xTxxxx	22.44	30	1482	1594	669572	8.5
				xxxxRx_S_xSxxxx	27.19	42	1452	3429	667978	5.6
				xxxxxx_S_xxExxx	16.00	146	1410	32181	664549	2.1
				xxxRxx_S_xxxxxx	16.00	114	1264	20085	632368	2.8
				xxxxxx_S_xSxxxx	12.50	213	1150	68886	612283	1.6
				xxxxxx_S_xGxxxx	14.30	154	937	46356	543397	1.9
				xxxSxx_S_xxxxxx	9.39	140	783	52269	497041	1.7
				xxxKxx_S_xxxxxx	9.38	81	643	26728	444772	2.1
				xExxxx_S_xxxxxx	7.91	69	562	24761	418044	2.1
				xxxxxG_S_xxxxxx	6.97	67	493	27081	393283	2.0
				xxxxxx_S_Exxxxx	6.06	50	426	20523	366202	2.1
				xxxRxx_T_PPxxxx	38.68	30	1028	228	575158	73.6
				xxxxxx_T_PPxxxx	32.00	132	998	3273	574930	23.2
				xxxxxx_T_PxKxxx	32.00	83	866	1762	571657	31.1
				xxxxxx_T_PExxxx	30.54	89	783	2811	569895	23.0
				xxxxPx_T_PTxxxx	32.90	22	694	281	567084	64.0
				xxxRxx_T_Pxxxxx	24.56	50	672	1877	566803	22.5
				xxxxxx_T_PxRxxx	26.09	47	622	1695	564926	25.2
				xxxxPx_T_Pxxxxx	23.24	54	575	2948	563231	17.9
				xxxxxx_T_Pxxxxx	16.00	188	521	25373	560283	8.0
				xxxxxx_T_DxExxx	32.00	37	333	2152	534910	27.6
				xxxRxx_T_xxxxxx	16.00	64	296	29292	532758	3.9
				xxxxxx_T_xxxExx	10.82	46	232	32903	503466	3.0
				xxxxxD_T_xxxxxx	6.43	26	186	21271	470563	3.1
