# Supplementary material for: Phosphoproteomic analysis reveals changes in A-Raf-related protein phosphorylation in response to Toxoplasma gondii infection in porcine macrophages
Source: Parasit Vectors. 2024 Apr 20;17:191. doi: 10.1186/s13071-024-06273-x (PMC11031963; doi:10.1186/s13071-024-06273-x)
Supplement: Supplementary file 6 — Additional file 6: Table S5. GO annotation results of DEPPs of p3T/pho3 or related to A-Raf. [file 13071_2024_6273_MOESM6_ESM.xlsx]

## Sheet: Sheet2
Table S5 GO annotation results of DEPPs of p3T/pho3 or related to A-Raf
GO Terms Level 1	GO Terms Level 2	Number of proteins
		DEPPs of p3T/pho3	DEPPs related to A-Raf
Biological Process	regulation of biological process	1227	311
Biological Process	cellular component organization or biogenesis	875	219
Biological Process	organic substance metabolic process	870	212
Biological Process	cellular metabolic process	869	213
Biological Process	primary metabolic process	843	206
Biological Process	nitrogen compound metabolic process	816	197
Biological Process	anatomical structure development	801	214
Biological Process	multicellular organism development	762	205
Biological Process	cellular response to stimulus	631	181
Biological Process	cellular developmental process	606	161
Biological Process	cell communication	489	144
Biological Process	regulation of biological quality	485	128
Biological Process	establishment of localization	451	144
Biological Process	anatomical structure morphogenesis	445	124
Biological Process	response to chemical	437	128
Biological Process	signal transduction	\	128
Biological Process	other	1315	334
Cellular Component	intracellular anatomical structure	1463	374
Cellular Component	organelle	1371	340
Cellular Component	cytoplasm	1063	304
Cellular Component	membrane-enclosed lumen	828	188
Cellular Component	nucleoplasm	700	149
Cellular Component	cytosol	639	205
Cellular Component	membrane	583	179
Cellular Component	cell periphery	431	130
Cellular Component	endomembrane system	381	113
Cellular Component	cell projection	254	83
Cellular Component	catalytic complex	238	\
Cellular Component	other	1111	300
Molecular Function	protein binding	943	261
Molecular Function	organic cyclic compound binding	503	110
Molecular Function	heterocyclic compound binding	497	106
Molecular Function	transferase activity	224	52
Molecular Function	ion binding	215	58
Molecular Function	catalytic activity, acting on a protein	212	49
Molecular Function	hydrolase activity	195	43
Molecular Function	DNA-binding transcription factor activity	180	35
Molecular Function	protein-containing complex binding	180	42
Molecular Function	chromatin binding	152	31
Molecular Function	enzyme regulator activity	125	31
Molecular Function	transcription coregulator activity	114	28
Molecular Function	small molecule binding	103	28
Molecular Function	lipid binding	\	23
Molecular Function	other	418	101
