# Supplementary material for: Phosphoproteomic analysis reveals changes in A-Raf-related protein phosphorylation in response to Toxoplasma gondii infection in porcine macrophages
Source: Parasit Vectors. 2024 Apr 20;17:191. doi: 10.1186/s13071-024-06273-x (PMC11031963; doi:10.1186/s13071-024-06273-x)
Supplement: Supplementary file 7 — Additional file 7: Table S6. KEGG pathway annotation results of DEPPs of p3T/pho3 or related to A-Raf. [file 13071_2024_6273_MOESM7_ESM.xlsx]

## Sheet: Sheet2
Table S6 KEGG pathway annotation results of DEPPs of p3T/pho3 or related to A-Raf
KEGG map level_1	KEGG map level_2	Number of proteins
		DEPPs of p3T/pho3	DEPPs related to A-Raf
Cellular Processes	Cell growth and death	70	25
Cellular Processes	Cell motility	31	13
Cellular Processes	Cellular community - eukaryotes	81	33
Cellular Processes	Transport and catabolism	79	26
Environmental Information Processing	Membrane transport	4	\
Environmental Information Processing	Signal transduction	176	56
Environmental Information Processing	Signaling molecules and interaction	14	5
Genetic Information Processing	Folding, sorting and degradation	45	14
Genetic Information Processing	Replication and repair	30	5
Genetic Information Processing	Transcription	54	8
Genetic Information Processing	Translation	74	15
Metabolism	Amino acid metabolism	24	6
Metabolism	Carbohydrate metabolism	20	6
Metabolism	Energy metabolism	4	1
Metabolism	Global and overview maps	84	24
Metabolism	Glycan biosynthesis and metabolism	2	\
Metabolism	Lipid metabolism	20	8
Metabolism	Metabolism of cofactors and vitamins	8	1
Metabolism	Metabolism of other amino acids	6	3
Metabolism	Metabolism of terpenoids and polyketides	1	\
Metabolism	Nucleotide metabolism	14	5
Metabolism	Xenobiotics biodegradation and metabolism	7	4
Organismal Systems	Aging	14	2
Organismal Systems	Circulatory system	25	11
Organismal Systems	Development and regeneration	46	18
Organismal Systems	Digestive system	32	9
Organismal Systems	Endocrine system	93	35
Organismal Systems	Environmental adaptation	32	14
Organismal Systems	Excretory system	15	4
Organismal Systems	Immune system	85	33
Organismal Systems	Nervous system	37	17
Organismal Systems	Sensory system	16	7
