# Supplementary material for: Phosphoproteomic analysis reveals changes in A-Raf-related protein phosphorylation in response to Toxoplasma gondii infection in porcine macrophages
Source: Parasit Vectors. 2024 Apr 20;17:191. doi: 10.1186/s13071-024-06273-x (PMC11031963; doi:10.1186/s13071-024-06273-x)
Supplement: Supplementary file 8 — Additional file 8: Table S7. KEGG pathway enrichment results of DEPPs of p3T/pho3 or related to A-Raf. [file 13071_2024_6273_MOESM8_ESM.xlsx]

## Sheet: Sheet1
Table S7 KEGG pathway enrichment results of DEPPs of p3T/pho3 or related to A-Raf
KEGG pathway	Mapping
	Mapping of p3T/pho3	Mapping related to A-Raf
map03040 Spliceosome	45	\
map03008 Ribosome biogenesis in eukaryotes	19	\
map03013 RNA transport	30	9
map00310 Lysine degradation	16	\
map05206 MicroRNAs in cancer	31	\
map04520 Adherens junction	20	6
map03015 mRNA surveillance pathway	18	\
map04530 Tight junction	31	15
map04012 ErbB signaling pathway	20	11
map04711 Circadian rhythm - fly	5	2
map05219 Bladder cancer	11	5
map04392 Hippo signaling pathway - multiple species	8	\
map04912 GnRH signaling pathway	19	9
map04214 Apoptosis - fly	13	\
map04919 Thyroid hormone signaling pathway	23	8
map05225 Hepatocellular carcinoma	26	11
map01522 Endocrine resistance	18	8
map05205 Proteoglycans in cancer	34	17
map04810 Regulation of actin cytoskeleton	32	13
map04110 Cell cycle	20	\
map04320 Dorso-ventral axis formation	7	3
map03460 Fanconi anemia pathway	9	\
map03440 Homologous recombination	9	\
map05220 Chronic myeloid leukemia	14	9
map05211 Renal cell carcinoma	13	7
map04391 Hippo signaling pathway - fly	13	5
map04013 MAPK signaling pathway - fly	15	\
map01521 EGFR tyrosine kinase inhibitor resistance	15	8
map03030 DNA replication	7	\
map05223 Non-small cell lung cancer	12	7
map04910 Insulin signaling pathway	22	11
map04330 Notch signaling pathway	9	\
map05221 Acute myeloid leukemia	12	9
map05203 Viral carcinogenesis	25	\
map05213 Endometrial cancer	12	6
map04720 Long-term potentiation	\	9
map05160 Hepatitis C	\	12
map05214 Glioma	\	8
map04745 Phototransduction - fly	\	5
map04210 Apoptosis	\	10
map04510 Focal adhesion	\	13
map05161 Hepatitis B	\	11
map04922 Glucagon signaling pathway	\	9
map04611 Platelet activation	\	9
map05212 Pancreatic cancer	\	7
map04722 Neurotrophin signaling pathway	\	9
map04921 Oxytocin signaling pathway	\	10
map05230 Central carbon metabolism in cancer	\	6
map05210 Colorectal cancer	\	7
map05130 Pathogenic Escherichia coli infection	\	12
map05163 Human cytomegalovirus infection	\	12
map03060 Protein export	\	3
map04925 Aldosterone synthesis and secretion	\	7
map05215 Prostate cancer	\	7
map04730 Long-term depression	\	5
map04144 Endocytosis	\	14
map04270 Vascular smooth muscle contraction	\	8
map05216 Thyroid cancer	\	4
map04929 GnRH secretion	\	5
map05132 Salmonella infection	\	6
map05218 Melanoma	\	5
map04934 Cushing syndrome	\	8
map00240 Pyrimidine metabolism	\	4
map05224 Breast cancer	\	7
