# Supplementary material for: Phosphoproteomic analysis reveals changes in A-Raf-related protein phosphorylation in response to Toxoplasma gondii infection in porcine macrophages
Source: Parasit Vectors. 2024 Apr 20;17:191. doi: 10.1186/s13071-024-06273-x (PMC11031963; doi:10.1186/s13071-024-06273-x)
Supplement: Supplementary file 9 — Additional file 9: Table S8. KEGG pathway enrichment results of MAPK1, Raf1, B-Raf, A-Raf, EGFR, SOS1, Bad, Myc, Jun and Mcl1. [file 13071_2024_6273_MOESM9_ESM.xlsx]

## Sheet: Sheet1
Table S8 KEGG pathway enrichment results of MAPK1, Raf1, B-Raf, A-Raf, EGFR, SOS1, Bad, Myc, Jun and Mcl1
Gene name	Protein description	KEGG pathway
MAPK1	Mitogen-activated protein kinase	map01521 EGFR tyrosine kinase inhibitor resistance map01522 Endocrine resistance map01524 Platinum drug resistance map04012 ErbB signaling pathway map04013 MAPK signaling pathway - fly map04015 Rap1 signaling pathway map04066 HIF-1 signaling pathway map04068 FoxO signaling pathway map04072 Phospholipase D signaling pathway map04140 Autophagy - animal map04150 mTOR signaling pathway map04210 Apopt…
Raf1	Non-specific serine/threonine protein kinase	map01521 EGFR tyrosine kinase inhibitor resistance map01522 Endocrine resistance map04012 ErbB signaling pathway map04015 Rap1 signaling pathway map04068 FoxO signaling pathway map04072 Phospholipase D signaling pathway map04140 Autophagy - animal map04150 mTOR signaling pathway map04210 Apoptosis map04270 Vascular smooth muscle contraction map04370 VEGF signaling pathway map04510 Focal adhesion …
SOS1	SOS Ras/Rac guanine nucleotide exchange factor 1	map01521 EGFR tyrosine kinase inhibitor resistance map01522 Endocrine resistance map04012 ErbB signaling pathway map04013 MAPK signaling pathway - fly map04068 FoxO signaling pathway map04072 Phospholipase D signaling pathway map04150 mTOR signaling pathway map04320 Dorso-ventral axis formation map04510 Focal adhesion map04540 Gap junction map04722 Neurotrophin signaling pathway map04810 Regulati…
B-Raf	Non-specific serine/threonine protein kinase	map01521 EGFR tyrosine kinase inhibitor resistance map01522 Endocrine resistance map04012 ErbB signaling pathway map04013 MAPK signaling pathway - fly map04015 Rap1 signaling pathway map04068 FoxO signaling pathway map04150 mTOR signaling pathway map04214 Apoptosis - fly map04270 Vascular smooth muscle contraction map04320 Dorso-ventral axis formation map04510 Focal adhesion map04720 Long-term po…
A-Raf	Non-specific serine/threonine protein kinase	map01521 EGFR tyrosine kinase inhibitor resistance map01522 Endocrine resistance map04012 ErbB signaling pathway map04068 FoxO signaling pathway map04270 Vascular smooth muscle contraction map04720 Long-term potentiation map04810 Regulation of actin cytoskeleton map04910 Insulin signaling pathway map04928 Parathyroid hormone synthesis, secretion and action map05160 Hepatitis C map05205 Proteoglyc…
EGFR	Receptor protein-tyrosine kinase	map01521 EGFR tyrosine kinase inhibitor resistance map01522 Endocrine resistance map04012 ErbB signaling pathway map04013 MAPK signaling pathway - fly map04015 Rap1 signaling pathway map04066 HIF-1 signaling pathway map04068 FoxO signaling pathway map04072 Phospholipase D signaling pathway map04144 Endocytosis map04214 Apoptosis - fly map04320 Dorso-ventral axis formation map04510 Focal adhesion …
Bad	BCL2 associated agonist of cell death	map01521 EGFR tyrosine kinase inhibitor resistance map01522 Endocrine resistance map01524 Platinum drug resistance map04012 ErbB signaling pathway map04140 Autophagy - animal map04210 Apoptosis map04370 VEGF signaling pathway map04510 Focal adhesion map04722 Neurotrophin signaling pathway map04910 Insulin signaling pathway map04919 Thyroid hormone signaling pathway map05160 Hepatitis C map05165 H…
Myc	Myc proto-oncogene protein	map04012 ErbB signaling pathway map04110 Cell cycle map04390 Hippo signaling pathway map04391 Hippo signaling pathway - fly map04550 Signaling pathways regulating pluripotency of stem cells map04919 Thyroid hormone signaling pathway map05160 Hepatitis C map05163 Human cytomegalovirus infection map05202 Transcriptional misregulation in cancer map05205 Proteoglycans in cancer map05206 MicroRNAs in …
Jun	Transcription factor Jun	map01522 Endocrine resistance map04012 ErbB signaling pathway map04013 MAPK signaling pathway - fly map04210 Apoptosis map04214 Apoptosis - fly map04510 Focal adhesion map04530 Tight junction map04625 C-type lectin receptor signaling pathway map04657 IL-17 signaling pathway map04722 Neurotrophin signaling pathway map04912 GnRH signaling pathway map04915 Estrogen signaling pathway map04921 Oxytoci…
Mcl1	Induced myeloid leukemia cell differentiation protein Mcl-1	map04210 Apoptosis map05206 MicroRNAs in cancer
