# Supplementary material for: Phosphoproteomic analysis reveals changes in A-Raf-related protein phosphorylation in response to Toxoplasma gondii infection in porcine macrophages
Source: Parasit Vectors. 2024 Apr 20;17:191. doi: 10.1186/s13071-024-06273-x (PMC11031963; doi:10.1186/s13071-024-06273-x)
Supplement: Supplementary file 10 — Additional file 10: Table S9. KEGG pathway enrichment results of DEPPs related to A-Raf associated with apoptosis. [file 13071_2024_6273_MOESM10_ESM.xlsx]

## Sheet: Sheet1
Table S9 KEGG pathway enrichment results of DEPPs related to A-Raf associated with apoptosis
KEGG pathway	Mapping	Related proteins
map04711 Circadian rhythm - fly	2	ATXN2 ATXN2L
map04210 Apoptosis	4	JUN BAD MCL1 PTPN13
map05210 Colorectal cancer	3	JUN BAD MYC
map01522 Endocrine resistance	3	JUN BAD MED1
map04012 ErbB signaling pathway	3	JUN BAD MYC
map04919 Thyroid hormone signaling pathway	3	BAD MED1 MYC
map05161 Hepatitis B	3	JUN BAD MYC
map05162 Measles	3	LOC110260307 JUN BAD
map05010 Alzheimer disease	3	RTN4 BAD RTN4
map05203 Viral carcinogenesis	3	JUN BAD LOC100517129
map04151 PI3K-Akt signaling pathway	4	RPS6 BAD MCL1 MYC
map05221 Acute myeloid leukemia	2	BAD MYC
map05213 Endometrial cancer	2	BAD MYC
map05211 Renal cell carcinoma	2	JUN BAD
map05220 Chronic myeloid leukemia	2	BAD MYC
map05130 Pathogenic Escherichia coli infection	3	ARHGEF2 NCL JUN
map01521 EGFR tyrosine kinase inhibitor resistance	2	RPS6 BAD
map04662 B cell receptor signaling pathway	2	LOC110260307 JUN
map04666 Fc gamma R-mediated phagocytosis	2	LOC110260307 PLPP1
map05231 Choline metabolism in cancer	2	PLPP1 JUN
